# Supplementary material for: CLE19 suppresses brassinosteroid signaling output via the BSL‐BIN2 module to maintain BES1 activity and pollen exine patterning in Arabidopsis
Source: J Integr Plant Biol. 2025 Aug 28;67(12):3216–30. doi: 10.1111/jipb.70024 (PMC12678687; doi:10.1111/jipb.70024)
Supplement: Supplementary file 1 — Dataset S1. The 1,091 proteins with significantly different phosphorylation levels in DN‐CLE19 [file JIPB-67-3216-s002.xlsx]

## Sheet: sheet1
Supplementary Dataset 1. The 1091 proteins that showed significantly differentially changed phosphorylation levels in DN-CLE19.
gene_id	Sequence	Protein Group Accessions	Description	logFC	Modifications	phosphoRS Site Probabilities	logFC-A	logFC-B	logFC-C	diff
AT5G07530	KCMSGGMSGSEGGMSR	AT5G07530.2	glycine rich protein 17	0.879013	K1(iTRAQ4plex); N-Term(iTRAQ4plex); C2(Carbamidomethyl); S8(Phospho)	S(4): 0.0; S(8): 99.7; S(10): 0.2; S(15): 0.2	0.879013	0.399196	0.740054	up
AT5G07530	KCMSGGMSGSEGGMSR	AT5G07530.2	glycine rich protein 17	0.812592	K1(iTRAQ4plex); N-Term(iTRAQ4plex); C2(Carbamidomethyl); S8(Phospho); S10(Phospho); S15(Phospho)	S(4): 7.4; S(8): 92.7; S(10): 99.9; S(15): 100.0			0.812592	up
AT1G48920	KKSSDVEMVDAEK	AT1G48920.1	nucleolin like 1	0.271876	K1(iTRAQ4plex); N-Term(iTRAQ4plex); K2(iTRAQ4plex); S3(Phospho); K13(iTRAQ4plex)	S(3): 95.6; S(4): 4.4		0.271876		up
AT3G29075	KKDGNNSEDDEFK	AT3G29075.1	glycine-rich protein	0.712347	K1(iTRAQ4plex); N-Term(iTRAQ4plex); K2(iTRAQ4plex); S7(Phospho); K13(iTRAQ4plex)	S(7): 100.0			0.712347	up
AT1G12380	KLKSPKPSQTQSLTR	AT1G12380.1	unknown protein; BEST Arabidopsis thaliana protein match is: unknown protein (TAIR:AT1G62870.1); Has 173 Blast hits to 170 proteins in 34 species: Archae - 0; Bacteria - 4; Metazoa - 25; Fungi - 8; Plants - 123; Viruses - 7; Other Eukaryotes - 6 (source: NCBI BLink).	0.527832	K1(iTRAQ4plex); N-Term(iTRAQ4plex); K3(iTRAQ4plex); S4(Phospho); K6(iTRAQ4plex)	S(4): 99.1; S(8): 0.9; T(10): 0.0; S(12): 0.0; T(14): 0.0			0.527832	up
AT5G22880	KPAEKTPAAEPAAAAEK	AT5G22880.1	histone B2	0.813251	K1(iTRAQ4plex); N-Term(iTRAQ4plex); K5(iTRAQ4plex); T6(Phospho); K17(iTRAQ4plex)	T(6): 100.0			0.813251	up
AT1G20696	KLEEGPKEDEESDK	AT1G20696.1	high mobility group B3	1.15362	K1(iTRAQ4plex); N-Term(iTRAQ4plex); K7(iTRAQ4plex); S12(Phospho); K14(iTRAQ4plex)	S(12): 100.0			1.15362	up
AT2G35880	KIPTTRPKSPK	AT2G35880.1	TPX2 (targeting protein for Xklp2) protein family	0.780322	K1(iTRAQ4plex); N-Term(iTRAQ4plex); K8(iTRAQ4plex); S9(Phospho); K11(iTRAQ4plex)	T(4): 0.0; T(5): 0.0; S(9): 100.0			0.780322	up
AT3G12480	KPISDEVNDSDEEYKK	AT3G12480.1	nuclear factor Y, subunit C11	0.591064	K1(iTRAQ4plex); N-Term(iTRAQ4plex); S10(Phospho); K15(iTRAQ4plex); K16(iTRAQ4plex)	S(4): 0.0; S(10): 100.0; Y(14): 0.0		0.126568	0.591064	up
AT1G32490	KSGQSDESDGEVAVR	AT1G32490.2	RNA helicase family protein	0.821362	K1(iTRAQ4plex); N-Term(iTRAQ4plex); S2(Phospho); S8(Phospho)	S(2): 99.8; S(5): 0.2; S(8): 100.0	0.265117	0.00700957	0.821362	up
AT5G61150	KGIESDEEESPPR	AT5G61150.1	leo1-like family protein	0.269543	K1(iTRAQ4plex); N-Term(iTRAQ4plex); S5(Phospho); S10(Phospho)	S(5): 100.0; S(10): 100.0	0.269543	0.100222		up
AT4G19190	KHELSSEEEEGESR	AT4G19190.1	zinc knuckle (CCHC-type) family protein	0.892929	K1(iTRAQ4plex); N-Term(iTRAQ4plex); S5(Phospho); S6(Phospho)	S(5): 100.0; S(6): 100.0; S(13): 0.0	0.892929			up
AT3G57150	KHDDSSDSPAPVTTK	AT3G57150.1	homologue of NAP57	0.917564	K1(iTRAQ4plex); N-Term(iTRAQ4plex); S5(Phospho); S6(Phospho); S8(Phospho); K15(iTRAQ4plex)	S(5): 100.0; S(6): 100.0; S(8): 100.0; T(13): 0.0; T(14): 0.0			0.917564	up
AT5G43310	KQDNSGTESDADDNHEEVAR	AT5G43310.4	COP1-interacting protein-related	1.27404	K1(iTRAQ4plex); N-Term(iTRAQ4plex); S5(Phospho); T7(Phospho); S9(Phospho)	S(5): 100.0; T(7): 100.0; S(9): 100.0		0.296281	1.27404	up
AT3G29075	KDGNNSEDDEFKK	AT3G29075.1	glycine-rich protein	0.601065	K1(iTRAQ4plex); N-Term(iTRAQ4plex); S6(Phospho); K12(iTRAQ4plex); K13(iTRAQ4plex)	S(6): 100.0			0.601065	up
AT5G64200	KVDAASRSQSPYAAE	AT5G64200.1	ortholog of human splicing factor SC35	0.667858	K1(iTRAQ4plex); N-Term(iTRAQ4plex); S6(Phospho); S8(Phospho); S10(Phospho)	S(6): 91.9; S(8): 99.2; S(10): 99.9; Y(12): 8.9	0.667858	0.185462	0.667153	up
AT3G57150	KHDDSSDSPAPVTTKK	AT3G57150.1	homologue of NAP57	0.672058	K1(iTRAQ4plex); N-Term(iTRAQ4plex); S8(Phospho); K15(iTRAQ4plex); K16(iTRAQ4plex)	S(5): 0.1; S(6): 3.1; S(8): 96.7; T(13): 0.0; T(14): 0.0			0.672058	up
AT3G08020	CSKPHDSDSEDTLR	AT3G08020.1	PHD finger family protein	0.663418	N-Term(iTRAQ4plex); C1(Carbamidomethyl); K3(iTRAQ4plex); S7(Phospho)	S(2): 0.0; S(7): 48.8; S(9): 48.8; T(12): 2.4		0.235364	0.663418	up
AT5G07530	CMSGGMSGSEGGMSR	AT5G07530.2	glycine rich protein 17	0.698428	N-Term(iTRAQ4plex); C1(Carbamidomethyl); M2(Oxidation); S7(Phospho)	S(3): 0.0; S(7): 94.5; S(9): 5.4; S(14): 0.0		0.373075	0.698428	up
AT1G01510	CASPEDSR	AT1G01510.1	NAD(P)-binding Rossmann-fold superfamily protein	1.74714	N-Term(iTRAQ4plex); C1(Carbamidomethyl); S3(Phospho)	S(3): 99.8; S(7): 0.2	1.74714			up
AT1G23080	CNSTAELNPK	AT1G23080.2	Auxin efflux carrier family protein	0.473323	N-Term(iTRAQ4plex); C1(Carbamidomethyl); S3(Phospho); K10(iTRAQ4plex)	S(3): 97.1; T(4): 2.9	0.473323	0.175546	0.291537	up
AT5G07530	CMSGGMSGSEGGMSR	AT5G07530.2	glycine rich protein 17	0.94714	N-Term(iTRAQ4plex); C1(Carbamidomethyl); S7(Phospho)	S(3): 0.0; S(7): 100.0; S(9): 0.0; S(14): 0.0	0.649248	0.522079	0.94714	up
AT5G07530	CMSGGMSGSEGGMSR	AT5G07530.2	glycine rich protein 17	0.552093	N-Term(iTRAQ4plex); C1(Carbamidomethyl); S7(Phospho); S9(Phospho)	S(3): 0.0; S(7): 100.0; S(9): 100.0; S(14): 0.0	0.420592	0.522159	0.552093	up
AT5G07530	CMSGGMSGSEGGMSR	AT5G07530.2	glycine rich protein 17	0.368639	N-Term(iTRAQ4plex); C1(Carbamidomethyl); S7(Phospho); S9(Phospho); S14(Phospho)	S(3): 0.0; S(7): 100.0; S(9): 100.0; S(14): 100.0			0.368639	up
AT5G44290	IADFGLATFFDPQNCVPLTSR	AT5G44290.1	Protein kinase superfamily protein	0.453314	N-Term(iTRAQ4plex); C15(Carbamidomethyl); T19(Phospho)	T(8): 0.0; T(19): 50.0; S(20): 50.0	0.453314			up
AT4G09830	VTPMDIVNYIQNELECCIDEPPISPR	AT4G09830.1	Uncharacterised conserved protein UCP009193	0.409703	N-Term(iTRAQ4plex); C16(Carbamidomethyl); C17(Carbamidomethyl); S24(Phospho)	T(2): 0.0; Y(9): 0.0; S(24): 100.0	0.372881		0.409703	up
AT1G67230	TCTTEQDGNESDGKSDSVTGGAHQR	AT1G67230.1	little nuclei1	0.66827	N-Term(iTRAQ4plex); C2(Carbamidomethyl); S11(Phospho); K14(iTRAQ4plex)	T(1): 0.0; T(3): 0.0; T(4): 0.0; S(11): 100.0; S(15): 0.0; S(17): 0.0; T(19): 0.0	0.66827	0.477851	0.450111	up
AT1G67230	TCTTEQDGNESDGKSDSVTGGAHQR	AT1G67230.1	little nuclei1	1.08635	N-Term(iTRAQ4plex); C2(Carbamidomethyl); S11(Phospho); K14(iTRAQ4plex); S15(Phospho)	T(1): 0.0; T(3): 0.0; T(4): 0.0; S(11): 100.0; S(15): 100.0; S(17): 0.0; T(19): 0.0	1.08635	0.262737	1.08421	up
AT5G10950	SCNSNADEVAENSSDEDEPK	AT5G10950.1	Tudor/PWWP/MBT superfamily protein	0.368287	N-Term(iTRAQ4plex); C2(Carbamidomethyl); S13(Phospho); S14(Phospho); K20(iTRAQ4plex)	S(1): 0.0; S(4): 0.0; S(13): 100.0; S(14): 100.0		-0.130618	0.368287	up
AT4G30200	LCSSALESLETIATTPPDVAALPSPR	AT4G30200.4	vernalization5/VIN3-like	0.367124	N-Term(iTRAQ4plex); C2(Carbamidomethyl); S24(Phospho)	S(3): 0.0; S(4): 0.0; S(8): 0.0; T(11): 0.0; T(14): 0.0; T(15): 0.0; S(24): 100.0	0.195158		0.367124	up
AT2G40070	GCRSPASLQGR	AT2G40070.2	FUNCTIONS IN: molecular_function unknown; INVOLVED IN: biological_process unknown; LOCATED IN: cellular_component unknown; EXPRESSED IN: 17 plant structures; EXPRESSED DURING: 7 growth stages; BEST Arabidopsis thaliana protein match is: proline-rich family protein (TAIR:AT3G09000.1); Has 108635 Blast hits to 60786 proteins in 2176 species: Archae - 287; Bacteria - 15142; Metazoa - 39415; Fungi - …	0.408232	N-Term(iTRAQ4plex); C2(Carbamidomethyl); S4(Phospho)	S(4): 100.0; S(7): 0.0	0.408232	-0.0305439	0.344414	up
AT1G32730	LCGQVSPTAASEK	AT1G32730.1	unknown protein; LOCATED IN: chloroplast; EXPRESSED IN: 12 plant structures; EXPRESSED DURING: 6 growth stages; CONTAINS InterPro DOMAIN/s: Protein of unknown function DUF702 (InterPro:IPR007818); Has 120 Blast hits to 118 proteins in 39 species: Archae - 0; Bacteria - 8; Metazoa - 63; Fungi - 4; Plants - 33; Viruses - 0; Other Eukaryotes - 12 (source: NCBI BLink).	0.543872	N-Term(iTRAQ4plex); C2(Carbamidomethyl); S6(Phospho); K13(iTRAQ4plex)	S(6): 100.0; T(8): 0.0; S(11): 0.0			0.543872	up
AT2G35050	SCFIGRSSEQER	AT2G35050.1	Protein kinase superfamily protein with octicosapeptide/Phox/Bem1p domain	0.503925	N-Term(iTRAQ4plex); C2(Carbamidomethyl); S8(Phospho)	S(1): 0.0; S(7): 4.1; S(8): 95.9			0.503925	up
AT1G36990	ACTGSLTSPK	AT1G36990.1	unknown protein; LOCATED IN: chloroplast; EXPRESSED IN: 24 plant structures; EXPRESSED DURING: 14 growth stages; BEST Arabidopsis thaliana protein match is: unknown protein (TAIR:AT4G08510.1); Has 5029 Blast hits to 1779 proteins in 339 species: Archae - 2; Bacteria - 1372; Metazoa - 990; Fungi - 933; Plants - 111; Viruses - 28; Other Eukaryotes - 1593 (source: NCBI BLink).	0.346963	N-Term(iTRAQ4plex); C2(Carbamidomethyl); S8(Phospho); K10(iTRAQ4plex)	T(3): 2.3; S(5): 47.7; T(7): 2.3; S(8): 47.7			0.346963	up
AT2G28290	LCQTESPDSPQGKGEGSER	AT2G28290.2	P-loop containing nucleoside triphosphate hydrolases superfamily protein	1.14827	N-Term(iTRAQ4plex); C2(Carbamidomethyl); S9(Phospho); K13(iTRAQ4plex)	T(4): 0.0; S(6): 0.0; S(9): 100.0; S(17): 0.0	0.742698	0.427427	1.14827	up
AT1G72730	AQACVGGTSVR	AT1G72730.1	DEA(D/H)-box RNA helicase family protein	0.626093	N-Term(iTRAQ4plex); C4(Carbamidomethyl); S9(Phospho)	T(8): 3.3; S(9): 96.7	0.626093	0.438879	0.60373	up
AT1G72730	AQACVGGTSVREDQR	AT1G72730.1	DEA(D/H)-box RNA helicase family protein	1.32169	N-Term(iTRAQ4plex); C4(Carbamidomethyl); S9(Phospho)	T(8): 50.0; S(9): 50.0	1.32169	0.685788	1.18309	up
AT3G11450	LHGCAEEPTDDEGGDKK	AT3G11450.1	DnaJ domain ;Myb-like DNA-binding domain	0.571177	N-Term(iTRAQ4plex); C4(Carbamidomethyl); T9(Phospho); K16(iTRAQ4plex); K17(iTRAQ4plex)	T(9): 100.0	0.372113		0.571177	up
AT2G16485	MDPDCESEDEDEKEEKEK	AT2G16485.1	nucleic acid binding;zinc ion binding;DNA binding	0.881389	N-Term(iTRAQ4plex); C5(Carbamidomethyl); S7(Phospho); K13(iTRAQ4plex); K16(iTRAQ4plex); K18(iTRAQ4plex)	S(7): 100.0			0.881389	up
AT1G33680	EVTDCDSQKEDEANAGGESK	AT1G33680.1	KH domain-containing protein	0.497036	N-Term(iTRAQ4plex); C5(Carbamidomethyl); S7(Phospho); K9(iTRAQ4plex); K20(iTRAQ4plex)	T(3): 0.2; S(7): 99.8; S(19): 0.0		-0.159052	0.497036	up
AT3G55320	DSSAGCGVQEPSSPK	AT3G55320.1	P-glycoprotein 20	0.694605	N-Term(iTRAQ4plex); C6(Carbamidomethyl); S13(Phospho); K15(iTRAQ4plex)	S(2): 0.0; S(3): 0.0; S(12): 0.4; S(13): 99.6	0.694605	0.287238	0.603357	up
AT5G27540	YAAGAVDCPGSPK	AT5G27540.1	MIRO-related GTP-ase 1	0.435205	N-Term(iTRAQ4plex); C8(Carbamidomethyl); S11(Phospho); K13(iTRAQ4plex)	Y(1): 0.0; S(11): 100.0	0.346409	0.229984	0.435205	up
AT3G48425	KPCLSPEKR	AT3G48425.1	DNAse I-like superfamily protein	0.695302	N-Term(iTRAQ4plex); K1(iTRAQ4plex); C3(Carbamidomethyl); S5(Phospho); K8(iTRAQ4plex)	S(5): 100.0		0.435331	0.695302	up
AT1G18950	KKHPSPEHPLHR	AT1G18950.1	DDT domain superfamily	0.672552	N-Term(iTRAQ4plex); K1(iTRAQ4plex); K2(iTRAQ4plex); S5(Phospho)	S(5): 100.0			0.672552	up
AT4G19100	KPKPGNQSDEDDDDEDEDDDDEEDERER	AT4G19100.1	Protein of unknown function (DUF3464)	1.09053	N-Term(iTRAQ4plex); K1(iTRAQ4plex); K3(iTRAQ4plex); S8(Phospho)	S(8): 100.0			1.09053	up
AT3G47070	KVDEKEGTTTGGR	AT3G47070.1	LOCATED IN: thylakoid, chloroplast thylakoid membrane, chloroplast, chloroplast envelope; EXPRESSED IN: 22 plant structures; EXPRESSED DURING: 13 growth stages; CONTAINS InterPro DOMAIN/s: Thylakoid soluble phosphoprotein TSP9 (InterPro:IPR021584); Has 37 Blast hits to 37 proteins in 10 species: Archae - 0; Bacteria - 0; Metazoa - 0; Fungi - 0; Plants - 37; Viruses - 0; Other Eukaryotes - 0 (sour…	1.71003	N-Term(iTRAQ4plex); K1(iTRAQ4plex); K5(iTRAQ4plex); T8(Phospho)	T(8): 99.9; T(9): 0.1; T(10): 0.0		1.71003		up
AT4G35240	KGDLDDEATNSPK	AT4G35240.1	Protein of unknown function (DUF630 and DUF632)	0.365273	N-Term(iTRAQ4plex); K1(iTRAQ4plex); S11(Phospho); K13(iTRAQ4plex)	T(9): 3.0; S(11): 97.0	0.120357		0.365273	up
AT1G04950	KLSVDSSENQSPQKR	AT1G04950.1	TATA BOX ASSOCIATED FACTOR II 59	0.48271	N-Term(iTRAQ4plex); K1(iTRAQ4plex); S11(Phospho); K14(iTRAQ4plex)	S(3): 0.0; S(6): 0.0; S(7): 0.1; S(11): 99.9			0.48271	up
AT3G13990	KNGPPNAHRPSSPTSK	AT3G13990.2	Kinase-related protein of unknown function (DUF1296)	0.289834	N-Term(iTRAQ4plex); K1(iTRAQ4plex); S12(Phospho); K16(iTRAQ4plex)	S(11): 4.2; S(12): 95.6; T(14): 0.2; S(15): 0.0		0.289834		up
AT4G32330	KQAHETSEDDTQSSNSPK	AT4G32330.1	TPX2 (targeting protein for Xklp2) protein family	1.09513	N-Term(iTRAQ4plex); K1(iTRAQ4plex); S16(Phospho); K18(iTRAQ4plex)	T(6): 1.2; S(7): 1.2; T(11): 1.2; S(13): 9.0; S(14): 9.0; S(16): 78.4		1.09513		up
AT2G24590	KSPTYGGR	AT2G24590.1	RNA recognition motif and CCHC-type zinc finger domains containing protein	1.6355	N-Term(iTRAQ4plex); K1(iTRAQ4plex); S2(Phospho)	S(2): 100.0; T(4): 0.0; Y(5): 0.0		1.6355	1.6018	up
AT5G10950	KSPEGIDAK	AT5G10950.1	Tudor/PWWP/MBT superfamily protein	1.24899	N-Term(iTRAQ4plex); K1(iTRAQ4plex); S2(Phospho); K9(iTRAQ4plex)	S(2): 100.0			1.24899	up
AT1G05630	KHSLDEVPR	AT1G05630.2	Endonuclease/exonuclease/phosphatase family protein	0.844797	N-Term(iTRAQ4plex); K1(iTRAQ4plex); S3(Phospho)	S(3): 100.0	0.844797		0.464097	up
AT5G03280	KYSSMPDISGLSMSAR	AT5G03280.1	NRAMP metal ion transporter family protein	0.282193	N-Term(iTRAQ4plex); K1(iTRAQ4plex); S3(Phospho)	Y(2): 0.3; S(3): 94.7; S(4): 5.0; S(9): 0.0; S(12): 0.0; S(14): 0.0	-0.193978	-0.125102	0.282193	up
AT1G34220	KISDGDLQDVLMAAQAAADSAER	AT1G34220.2	Regulator of Vps4 activity in the MVB pathway protein	0.281095	N-Term(iTRAQ4plex); K1(iTRAQ4plex); S3(Phospho)	S(3): 100.0; S(20): 0.0	0.220153		0.281095	up
AT5G18760	KASLPNYER	AT5G18760.1	RING/U-box superfamily protein	0.426531	N-Term(iTRAQ4plex); K1(iTRAQ4plex); S3(Phospho)	S(3): 100.0; Y(7): 0.0		0.141167	0.426531	up
AT3G16630	KVSPPR	AT3G16630.1	P-loop containing nucleoside triphosphate hydrolases superfamily protein	0.545322	N-Term(iTRAQ4plex); K1(iTRAQ4plex); S3(Phospho)	S(3): 100.0			0.545322	up
AT1G80930	KETSDDEELAR	AT1G80930.1	MIF4G domain-containing protein / MA3 domain-containing protein	1.22979	N-Term(iTRAQ4plex); K1(iTRAQ4plex); S4(Phospho)	T(3): 50.0; S(4): 50.0	1.04982	0.491765	1.22979	up
AT1G18950	KHPSPEHPLHR	AT1G18950.1	DDT domain superfamily	0.394382	N-Term(iTRAQ4plex); K1(iTRAQ4plex); S4(Phospho)	S(4): 100.0	0.394382	0.00711504	0.364739	up
AT5G39570	KQPSYGR	AT5G39570.1	FUNCTIONS IN: molecular_function unknown; INVOLVED IN: biological_process unknown; LOCATED IN: cytosol, nucleus; EXPRESSED IN: 25 plant structures; EXPRESSED DURING: 14 growth stages; BEST Arabidopsis thaliana protein match is: glycine-rich protein (TAIR:AT3G29075.1); Has 30201 Blast hits to 17322 proteins in 780 species: Archae - 12; Bacteria - 1396; Metazoa - 17338; Fungi - 3422; Plants - 5037;…	0.489161	N-Term(iTRAQ4plex); K1(iTRAQ4plex); S4(Phospho)	S(4): 99.9; Y(5): 0.1		0.489161		up
AT4G23630	KPSSPSSSMK	AT4G23630.1	VIRB2-interacting protein 1	0.799668	N-Term(iTRAQ4plex); K1(iTRAQ4plex); S4(Phospho); K10(iTRAQ4plex)	S(3): 2.3; S(4): 97.7; S(6): 0.0; S(7): 0.0; S(8): 0.0	0.797796	0.692156	0.799668	up
AT4G23630	KPSSPSSSMK	AT4G23630.1	VIRB2-interacting protein 1	1.02861	N-Term(iTRAQ4plex); K1(iTRAQ4plex); S4(Phospho); M9(Oxidation); K10(iTRAQ4plex)	S(3): 0.2; S(4): 99.8; S(6): 0.0; S(7): 0.0; S(8): 0.0	0.878468	0.738411	1.02861	up
AT1G08060	KGDTSPDIEQR	AT1G08060.1	ATP-dependent helicase family protein	0.441822	N-Term(iTRAQ4plex); K1(iTRAQ4plex); S5(Phospho)	T(4): 50.0; S(5): 50.0	0.384975		0.441822	up
AT2G19520	KTQQSPSVDEK	AT2G19520.1	Transducin family protein / WD-40 repeat family protein	0.794602	N-Term(iTRAQ4plex); K1(iTRAQ4plex); S5(Phospho); K11(iTRAQ4plex)	T(2): 0.0; S(5): 100.0; S(7): 0.0	0.794602			up
AT1G10450	KHPISPK	AT1G10450.1	SIN3-like 6	0.562393	N-Term(iTRAQ4plex); K1(iTRAQ4plex); S5(Phospho); K7(iTRAQ4plex)	S(5): 100.0		0.159507	0.562393	up
AT2G29210	KQELSDTSEGEVEARPK	AT2G29210.1	splicing factor PWI domain-containing protein	0.354818	N-Term(iTRAQ4plex); K1(iTRAQ4plex); S5(Phospho); S8(Phospho); K17(iTRAQ4plex)	S(5): 100.0; T(7): 50.0; S(8): 50.0	0.354818	0.0318468	0.27689	up
AT5G64200	KVDAASR	AT5G64200.1	ortholog of human splicing factor SC35	1.73234	N-Term(iTRAQ4plex); K1(iTRAQ4plex); S6(Phospho)	S(6): 100.0	1.73234			up
AT3G12280	KIDALSSPAR	AT3G12280.2	retinoblastoma-related 1	0.714432	N-Term(iTRAQ4plex); K1(iTRAQ4plex); S6(Phospho)	S(6): 50.0; S(7): 50.0	0.714432		0.665467	up
AT3G62900	KIYDGSPDSR	AT3G62900.1	CW-type Zinc Finger	0.500197	N-Term(iTRAQ4plex); K1(iTRAQ4plex); S6(Phospho)	Y(3): 0.0; S(6): 99.9; S(9): 0.1			0.500197	up
AT1G11700	KLTMSQSER	AT1G11700.1	Protein of unknown function, DUF584	0.533322	N-Term(iTRAQ4plex); K1(iTRAQ4plex); S7(Phospho)	T(3): 0.0; S(5): 97.1; S(7): 2.9	0.448202		0.533322	up
AT4G00238	KEGAAESPAVK	AT4G00238.1	DNA-binding storekeeper protein-related transcriptional regulator	0.77828	N-Term(iTRAQ4plex); K1(iTRAQ4plex); S7(Phospho); K11(iTRAQ4plex)	S(7): 100.0			0.77828	up
AT1G13020	KADTEVSETPTAVK	AT1G13020.1	eukaryotic initiation factor 4B2	0.845224	N-Term(iTRAQ4plex); K1(iTRAQ4plex); S7(Phospho); K14(iTRAQ4plex)	T(4): 0.0; S(7): 99.7; T(9): 0.3; T(11): 0.0	0.712457	0.611567	0.845224	up
AT5G57610	KLQQYPDSPR	AT5G57610.1	Protein kinase superfamily protein with octicosapeptide/Phox/Bem1p domain	0.578057	N-Term(iTRAQ4plex); K1(iTRAQ4plex); S8(Phospho)	Y(5): 0.0; S(8): 100.0	0.578057		0.328427	up
AT1G21630	KGIEADSSPR	AT1G21630.1	Calcium-binding EF hand family protein	0.452124	N-Term(iTRAQ4plex); K1(iTRAQ4plex); S8(Phospho)	S(7): 3.3; S(8): 96.7		0.163517	0.452124	up
AT3G57150	KHDDSSDSPAPVTTK	AT3G57150.1	homologue of NAP57	0.425311	N-Term(iTRAQ4plex); K1(iTRAQ4plex); S8(Phospho); K15(iTRAQ4plex)	S(5): 0.0; S(6): 0.1; S(8): 99.9; T(13): 0.0; T(14): 0.0	0.425311	0.125632		up
AT5G09250	KDEDVRASDDESETHAPAK	AT5G09250.2	ssDNA-binding transcriptional regulator	0.591487	N-Term(iTRAQ4plex); K1(iTRAQ4plex); S8(Phospho); K19(iTRAQ4plex)	S(8): 100.0; S(12): 0.0; T(14): 0.0		0.0659251	0.591487	up
AT3G54760	KADVLSEDSPGEGR	AT3G54760.2	dentin sialophosphoprotein-related	0.470672	N-Term(iTRAQ4plex); K1(iTRAQ4plex); S9(Phospho)	S(6): 0.0; S(9): 100.0	0.437515	-0.10881	0.470672	up
AT4G02110	KVGSGGDQSPVAR	AT4G02110.1	transcription coactivators	0.57163	N-Term(iTRAQ4plex); K1(iTRAQ4plex); S9(Phospho)	S(4): 0.0; S(9): 100.0			0.57163	up
AT4G13350	KTSEEGSQSPEQVK	AT4G13350.1	NSP (nuclear shuttle protein)-interacting GTPase	0.324016	N-Term(iTRAQ4plex); K1(iTRAQ4plex); S9(Phospho); K14(iTRAQ4plex)	T(2): 0.0; S(3): 0.0; S(7): 50.0; S(9): 50.0		0.324016		up
AT1G32810	KLDAAEEDSDENESSK	AT1G32810.2	RING/FYVE/PHD zinc finger superfamily protein	0.683581	N-Term(iTRAQ4plex); K1(iTRAQ4plex); S9(Phospho); K16(iTRAQ4plex)	S(9): 99.8; S(14): 0.2; S(15): 0.0		-0.244756	0.683581	up
AT1G57700	KQPLTSR	AT1G57700.1	Protein kinase superfamily protein	1.06647	N-Term(iTRAQ4plex); K1(iTRAQ4plex); T5(Phospho)	T(5): 97.0; S(6): 3.0		0.939156	1.06647	up
AT3G48890	KDVATDDDDAAKE	AT3G48890.1	membrane-associated progesterone binding protein 3	1.53388	N-Term(iTRAQ4plex); K1(iTRAQ4plex); T5(Phospho); K12(iTRAQ4plex)	T(5): 100.0		0.835999	1.53388	up
AT3G56990	LHGDESEEENKTAEDGEATKK	AT3G56990.1	embryo sac development arrest 7	1.09908	N-Term(iTRAQ4plex); K11(iTRAQ4plex); T12(Phospho); K20(iTRAQ4plex); K21(iTRAQ4plex)	S(6): 50.0; T(12): 50.0; T(19): 0.0			1.09908	up
AT5G21160	STSAETIGDGDKDSPK	AT5G21160.1	LA RNA-binding protein	0.664325	N-Term(iTRAQ4plex); K12(iTRAQ4plex); S14(Phospho); K16(iTRAQ4plex)	S(1): 0.0; T(2): 0.0; S(3): 0.0; T(6): 0.0; S(14): 100.0			0.664325	up
AT5G01400	LLVDVIPSMSVDKLEEFSPK	AT5G01400.1	HEAT repeat-containing protein	0.399494	N-Term(iTRAQ4plex); K13(iTRAQ4plex); S18(Phospho); K20(iTRAQ4plex)	S(8): 0.0; S(10): 0.0; S(18): 100.0	-0.142727		0.399494	up
AT5G19820	VVMPPLLQSAQLKPDVTITSADSEDEAEDSDDESMETIILGDK	AT5G19820.1	ARM repeat superfamily protein	0.311538	N-Term(iTRAQ4plex); K13(iTRAQ4plex); S23(Phospho); S30(Phospho); K43(iTRAQ4plex)	S(9): 23.1; T(17): 23.1; T(19): 23.1; S(20): 23.1; S(23): 47.2; S(30): 47.2; S(34): 12.4; T(37): 0.7		0.0469396	0.311538	up
AT3G63400	VDNADQHANLDDSVKSR	AT3G63400.1	Cyclophilin-like peptidyl-prolyl cis-trans isomerase family protein	0.553154	N-Term(iTRAQ4plex); K15(iTRAQ4plex); S16(Phospho)	S(13): 0.0; S(16): 100.0	0.553154	-0.00505834	0.480841	up
AT4G19100	SKKPKPGNQSDEDDDDEDEDDDDEEDERER	AT4G19100.1	Protein of unknown function (DUF3464)	1.2477	N-Term(iTRAQ4plex); K2(iTRAQ4plex); K3(iTRAQ4plex); K5(iTRAQ4plex); S10(Phospho)	S(1): 0.0; S(10): 100.0			1.2477	up
AT4G23630	TKKPSSPSSSMK	AT4G23630.1	VIRB2-interacting protein 1	0.456616	N-Term(iTRAQ4plex); K2(iTRAQ4plex); K3(iTRAQ4plex); S6(Phospho); K12(iTRAQ4plex)	T(1): 0.0; S(5): 2.9; S(6): 97.0; S(8): 0.1; S(9): 0.0; S(10): 0.0		0.109259	0.456616	up
AT3G23900	EKPHSDYEKVDDGDANSDSSQQER	AT3G23900.1	RNA recognition motif (RRM)-containing protein	0.97046	N-Term(iTRAQ4plex); K2(iTRAQ4plex); K9(iTRAQ4plex); S17(Phospho); S20(Phospho)	S(5): 0.0; Y(7): 0.0; S(17): 91.8; S(19): 16.4; S(20): 91.8			0.97046	up
AT1G75190	AKETSSVAEASSPTESQATR	AT1G75190.2	unknown protein; FUNCTIONS IN: molecular_function unknown; INVOLVED IN: biological_process unknown; EXPRESSED IN: 22 plant structures; EXPRESSED DURING: 13 growth stages; Has 678 Blast hits to 539 proteins in 82 species: Archae - 0; Bacteria - 8; Metazoa - 429; Fungi - 41; Plants - 36; Viruses - 8; Other Eukaryotes - 156 (source: NCBI BLink).	0.528919	N-Term(iTRAQ4plex); K2(iTRAQ4plex); S12(Phospho)	T(4): 0.0; S(5): 0.0; S(6): 0.0; S(11): 5.7; S(12): 94.0; T(14): 0.4; S(16): 0.0; T(19): 0.0	0.430988	0.22342	0.528919	up
AT3G57150	SKDTEAAVDAEDESAAEK	AT3G57150.1	homologue of NAP57	0.441023	N-Term(iTRAQ4plex); K2(iTRAQ4plex); S14(Phospho); K18(iTRAQ4plex)	S(1): 0.0; T(4): 0.0; S(14): 100.0	0.441023	0.0311721		up
AT3G57150	SKDTEAAVDAEDESAAEKSEK	AT3G57150.1	homologue of NAP57	0.908381	N-Term(iTRAQ4plex); K2(iTRAQ4plex); S14(Phospho); K18(iTRAQ4plex); K21(iTRAQ4plex)	S(1): 0.0; T(4): 0.0; S(14): 100.0; S(19): 0.0	0.908381		0.634047	up
AT1G43690	SKPIEEEETGSGSQSGGESPEAK	AT1G43690.1	ubiquitin interaction motif-containing protein	0.468365	N-Term(iTRAQ4plex); K2(iTRAQ4plex); S15(Phospho); S19(Phospho); K23(iTRAQ4plex)	S(1): 0.0; T(9): 2.3; S(11): 47.7; S(13): 2.3; S(15): 47.7; S(19): 100.0	0.259995	0.0058582	0.468365	up
AT1G43690	SKPIEEEETGSGSQSGGESPEAK	AT1G43690.1	ubiquitin interaction motif-containing protein	0.489743	N-Term(iTRAQ4plex); K2(iTRAQ4plex); S19(Phospho); K23(iTRAQ4plex)	S(1): 0.0; T(9): 0.0; S(11): 0.0; S(13): 0.0; S(15): 0.0; S(19): 100.0		0.189318	0.489743	up
AT1G53730	NKSFDDEDSTR	AT1G53730.1	STRUBBELIG-receptor family 6	0.596564	N-Term(iTRAQ4plex); K2(iTRAQ4plex); S3(Phospho)	S(3): 100.0; S(9): 0.0; T(10): 0.0	0.479352	0.190848	0.596564	up
AT3G04630	RKSFSDAVSSSSR	AT3G04630.2	WVD2-like 1	0.309149	N-Term(iTRAQ4plex); K2(iTRAQ4plex); S3(Phospho)	S(3): 100.0; S(5): 0.0; S(9): 0.0; S(10): 0.0; S(11): 0.0; S(12): 0.0	0.309149			up
AT3G14350	HKSFDDDDSTMR	AT3G14350.2	STRUBBELIG-receptor family 7	0.64233	N-Term(iTRAQ4plex); K2(iTRAQ4plex); S3(Phospho)	S(3): 100.0; S(9): 0.0; T(10): 0.0	0.64233	0.417638	0.548948	up
AT1G16610	GKSPAGPAR	AT1G16610.1	arginine/serine-rich 45	1.42726	N-Term(iTRAQ4plex); K2(iTRAQ4plex); S3(Phospho)	S(3): 100.0		1.42726	1.19326	up
AT5G60210	DKSPNVLNR	AT5G60210.1	ROP interactive partner 5	0.572386	N-Term(iTRAQ4plex); K2(iTRAQ4plex); S3(Phospho)	S(3): 100.0			0.572386	up
AT3G09500	SKSDLQNQLK	AT3G09500.1	Ribosomal L29 family protein	0.349041	N-Term(iTRAQ4plex); K2(iTRAQ4plex); S3(Phospho); K10(iTRAQ4plex)	S(1): 2.2; S(3): 97.8			0.349041	up
AT1G61730	IKSPSATTAAAPPAK	AT1G61730.1	DNA-binding storekeeper protein-related transcriptional regulator	0.472998	N-Term(iTRAQ4plex); K2(iTRAQ4plex); S3(Phospho); K15(iTRAQ4plex)	S(3): 95.9; S(5): 4.1; T(7): 0.0; T(8): 0.0	0.472998	0.167478	0.289858	up
AT2G16940	EKSLEIEPK	AT2G16940.1	Splicing factor, CC1-like	0.455162	N-Term(iTRAQ4plex); K2(iTRAQ4plex); S3(Phospho); K9(iTRAQ4plex)	S(3): 100.0	0.455162	0.0999966	0.309987	up
AT3G14350	HKSFDDDDSTMR	AT3G14350.2	STRUBBELIG-receptor family 7	0.668319	N-Term(iTRAQ4plex); K2(iTRAQ4plex); S3(Phospho); M11(Oxidation)	S(3): 100.0; S(9): 0.0; T(10): 0.0		0.129422	0.668319	up
AT2G35880	RKSSSDATGGEAAPR	AT2G35880.1	TPX2 (targeting protein for Xklp2) protein family	0.692983	N-Term(iTRAQ4plex); K2(iTRAQ4plex); S4(Phospho)	S(3): 49.4; S(4): 49.4; S(5): 1.2; T(8): 0.0	0.176402	0.0740653	0.692983	up
AT1G33470	SKPSSPIHGHVGGR	AT1G33470.2	RNA-binding (RRM/RBD/RNP motifs) family protein	0.682806	N-Term(iTRAQ4plex); K2(iTRAQ4plex); S4(Phospho); S5(Phospho)	S(1): 66.7; S(4): 66.7; S(5): 66.7			0.682806	up
AT5G62190	LKLSDSDEEESEK	AT5G62190.1	DEAD box RNA helicase (PRH75)	0.505577	N-Term(iTRAQ4plex); K2(iTRAQ4plex); S4(Phospho); S6(Phospho); K13(iTRAQ4plex)	S(4): 100.0; S(6): 100.0; S(11): 0.0		0.0205852	0.505577	up
AT1G80930	RKETSDDEELAR	AT1G80930.1	MIF4G domain-containing protein / MA3 domain-containing protein	0.903618	N-Term(iTRAQ4plex); K2(iTRAQ4plex); S5(Phospho)	T(4): 50.0; S(5): 50.0	0.241667	-0.19936	0.903618	up
AT1G33470	SKPSSPIHGHVGGR	AT1G33470.2	RNA-binding (RRM/RBD/RNP motifs) family protein	0.570387	N-Term(iTRAQ4plex); K2(iTRAQ4plex); S5(Phospho)	S(1): 2.5; S(4): 48.8; S(5): 48.8		0.570387		up
AT2G16900	GKPLSPRPQGHEHSGK	AT2G16900.2	Arabidopsis phospholipase-like protein (PEARLI 4) family	0.538194	N-Term(iTRAQ4plex); K2(iTRAQ4plex); S5(Phospho); K16(iTRAQ4plex)	S(5): 100.0; S(14): 0.0	0.538194			up
AT5G62190	LKLSDSDEEESEK	AT5G62190.1	DEAD box RNA helicase (PRH75)	0.940414	N-Term(iTRAQ4plex); K2(iTRAQ4plex); S6(Phospho); K13(iTRAQ4plex)	S(4): 0.0; S(6): 100.0; S(11): 0.0	0.642675	0.253221	0.940414	up
AT5G58040	HKENASSGDEIHDSKR	AT5G58040.1	homolog of yeast FIP1 [V]	2.16336	N-Term(iTRAQ4plex); K2(iTRAQ4plex); S6(Phospho); S7(Phospho); K15(iTRAQ4plex)	S(6): 100.0; S(7): 100.0; S(14): 0.0			2.16336	up
AT4G38630	DKDGDTASASQETVAR	AT4G38630.1	regulatory particle non-ATPase 10	0.42676	N-Term(iTRAQ4plex); K2(iTRAQ4plex); S8(Phospho)	T(6): 0.0; S(8): 100.0; S(10): 0.0; T(13): 0.0	0.407497	0.154949	0.42676	up
AT3G03140	DKEEDQPSCEDEAVPR	AT3G03140.1	Tudor/PWWP/MBT superfamily protein	0.438258	N-Term(iTRAQ4plex); K2(iTRAQ4plex); S8(Phospho); C9(Carbamidomethyl)	S(8): 100.0	0.438258		0.294511	up
AT5G46210	AKNDLHHSPQHPNTADK	AT5G46210.1	cullin4	0.577069	N-Term(iTRAQ4plex); K2(iTRAQ4plex); S8(Phospho); K17(iTRAQ4plex)	S(8): 100.0; T(14): 0.0	0.577069			up
AT5G63550	DKEDDVESEEEEEEEEGSGSK	AT5G63550.1	DEK domain-containing chromatin associated protein	0.613406	N-Term(iTRAQ4plex); K2(iTRAQ4plex); S8(Phospho); K21(iTRAQ4plex)	S(8): 100.0; S(18): 0.0; S(20): 0.0	0.107834		0.613406	up
AT3G49601	GKEVARDSDDSEAEYENR	AT3G49601.1	FUNCTIONS IN: molecular_function unknown; INVOLVED IN: biological_process unknown; LOCATED IN: cellular_component unknown; CONTAINS InterPro DOMAIN/s: mRNA splicing factor, Cwf21 (InterPro:IPR013170); Has 30201 Blast hits to 17322 proteins in 780 species: Archae - 12; Bacteria - 1396; Metazoa - 17338; Fungi - 3422; Plants - 5037; Viruses - 0; Other Eukaryotes - 2996 (source: NCBI BLink).	0.755436	N-Term(iTRAQ4plex); K2(iTRAQ4plex); S8(Phospho); S11(Phospho)	S(8): 100.0; S(11): 100.0; Y(15): 0.0	0.618038	-0.173262	0.755436	up
AT5G22650	AKPAAAPASTPQKTEEK	AT5G22650.1	histone deacetylase 2B	1.11948	N-Term(iTRAQ4plex); K2(iTRAQ4plex); T10(Phospho); K13(iTRAQ4plex); K17(iTRAQ4plex)	S(9): 50.0; T(10): 50.0; T(14): 0.0			1.11948	up
AT3G58760	TIKPKSPAR	AT3G58760.1	Integrin-linked protein kinase family	0.346555	N-Term(iTRAQ4plex); K3(iTRAQ4plex); K5(iTRAQ4plex); S6(Phospho)	T(1): 0.0; S(6): 100.0			0.346555	up
AT5G14240	VVKDHEDKDNDDGGYNSD	AT5G14240.1	Thioredoxin superfamily protein	1.01146	N-Term(iTRAQ4plex); K3(iTRAQ4plex); K8(iTRAQ4plex); S17(Phospho)	Y(15): 0.0; S(17): 100.0		0.0647488	1.01146	up
AT4G24680	ETKSGDESIETAR	AT4G24680.1	modifier of snc1	0.377364	N-Term(iTRAQ4plex); K3(iTRAQ4plex); S4(Phospho)	T(2): 0.1; S(4): 99.9; S(8): 0.0; T(11): 0.0	0.377364	0.09901	0.294955	up
AT3G43590	RPKSPITPSGYNR	AT3G43590.1	zinc knuckle (CCHC-type) family protein	0.277312	N-Term(iTRAQ4plex); K3(iTRAQ4plex); S4(Phospho)	S(4): 100.0; T(7): 0.0; S(9): 0.0; Y(11): 0.0			0.277312	up
AT3G06010	VDKSEEEEEEGEEENDGK	AT3G06010.1	Homeotic gene regulator	0.650573	N-Term(iTRAQ4plex); K3(iTRAQ4plex); S4(Phospho); K18(iTRAQ4plex)	S(4): 100.0	0.650573	-0.0506203		up
AT5G47480	ELKFDDGSDSDDAK	AT5G47480.1	RGPR-related	0.49277	N-Term(iTRAQ4plex); K3(iTRAQ4plex); S8(Phospho); K14(iTRAQ4plex)	S(8): 50.0; S(10): 50.0			0.49277	up
AT5G10950	ADKDEDEEENETSDDEAEPK	AT5G10950.1	Tudor/PWWP/MBT superfamily protein	0.909828	N-Term(iTRAQ4plex); K3(iTRAQ4plex); T12(Phospho); S13(Phospho); K20(iTRAQ4plex)	T(12): 100.0; S(13): 100.0		-0.224967	0.909828	up
AT3G63460	LEDTAADALDLDDSNEAAAFAMDNGEDFFNNFPAKPDTPVSTSAK	AT3G63460.2	transducin family protein / WD-40 repeat family protein	0.418214	N-Term(iTRAQ4plex); K35(iTRAQ4plex); T38(Phospho); S41(Phospho); K45(iTRAQ4plex)	T(4): 0.0; S(14): 0.0; T(38): 99.9; S(41): 83.8; T(42): 13.9; S(43): 2.4			0.418214	up
AT3G49601	ATGKEDDDDDRVSR	AT3G49601.1	FUNCTIONS IN: molecular_function unknown; INVOLVED IN: biological_process unknown; LOCATED IN: cellular_component unknown; CONTAINS InterPro DOMAIN/s: mRNA splicing factor, Cwf21 (InterPro:IPR013170); Has 30201 Blast hits to 17322 proteins in 780 species: Archae - 12; Bacteria - 1396; Metazoa - 17338; Fungi - 3422; Plants - 5037; Viruses - 0; Other Eukaryotes - 2996 (source: NCBI BLink).	1.47628	N-Term(iTRAQ4plex); K4(iTRAQ4plex); S13(Phospho)	T(2): 0.0; S(13): 100.0		1.47628		up
AT5G63420	AEGKENSRDDDELADASDSETK	AT5G63420.1	RNA-metabolising metallo-beta-lactamase family protein	0.641663	N-Term(iTRAQ4plex); K4(iTRAQ4plex); S19(Phospho); K22(iTRAQ4plex)	S(7): 0.0; S(17): 33.3; S(19): 33.3; T(21): 33.3		0.641663		up
AT1G68060	GTSKSFDGGTR	AT1G68060.1	microtubule-associated proteins 70-1	1.43235	N-Term(iTRAQ4plex); K4(iTRAQ4plex); S5(Phospho)	T(2): 0.0; S(3): 0.2; S(5): 99.8; T(10): 0.0	1.43235	1.04219		up
AT3G51470	FGAKSPEGVNSTFQPVFR	AT3G51470.1	Protein phosphatase 2C family protein	0.299105	N-Term(iTRAQ4plex); K4(iTRAQ4plex); S5(Phospho)	S(5): 100.0; S(11): 0.0; T(12): 0.0			0.299105	up
AT1G31440	DEMKSSPQEETK	AT1G31440.1	SH3 domain-containing protein	0.425321	N-Term(iTRAQ4plex); K4(iTRAQ4plex); S5(Phospho); K12(iTRAQ4plex)	S(5): 50.0; S(6): 50.0; T(11): 0.0		0.174762	0.425321	up
AT5G59870	SPVKSPK	AT5G59870.1	histone H2A 6	0.821562	N-Term(iTRAQ4plex); K4(iTRAQ4plex); S5(Phospho); K7(iTRAQ4plex)	S(1): 0.0; S(5): 100.0		0.821562		up
AT5G64813	EGTKGSSGNLVDAAR	AT5G64813.1	Ras-related small GTP-binding family protein	0.786526	N-Term(iTRAQ4plex); K4(iTRAQ4plex); S6(Phospho)	T(3): 0.0; S(6): 99.9; S(7): 0.1	0.786526	0.0563526	0.664065	up
AT1G17840	ATLKGSMK	AT1G17840.1	white-brown complex homolog protein 11	0.890825	N-Term(iTRAQ4plex); K4(iTRAQ4plex); S6(Phospho); K8(iTRAQ4plex)	T(2): 0.0; S(6): 100.0			0.890825	up
AT3G60160	EGSKDDTASIAESLQTHCDSEHNISTENK	AT3G60160.1	multidrug resistance-associated protein 9	0.524458	N-Term(iTRAQ4plex); K4(iTRAQ4plex); S9(Phospho); C18(Carbamidomethyl); K29(iTRAQ4plex)	S(3): 0.0; T(7): 0.0; S(9): 99.9; S(13): 0.0; T(16): 0.0; S(20): 0.0; S(25): 0.0; T(26): 0.0	0.505035	-0.0117587	0.524458	up
AT1G62390	VVLKPVSHSPK	AT1G62390.1	Octicosapeptide/Phox/Bem1p (PB1) domain-containing protein / tetratricopeptide repeat (TPR)-containing protein	0.527346	N-Term(iTRAQ4plex); K4(iTRAQ4plex); S9(Phospho); K11(iTRAQ4plex)	S(7): 0.0; S(9): 100.0			0.527346	up
AT2G03150	TVDVKQETGSPDTK	AT2G03150.1	ATP/GTP-binding protein family	0.828595	N-Term(iTRAQ4plex); K5(iTRAQ4plex); S10(Phospho); K14(iTRAQ4plex)	T(1): 0.0; T(8): 0.1; S(10): 99.9; T(13): 0.0			0.828595	up
AT1G80930	VIADKPSDEEDDR	AT1G80930.1	MIF4G domain-containing protein / MA3 domain-containing protein	0.487067	N-Term(iTRAQ4plex); K5(iTRAQ4plex); S7(Phospho)	S(7): 100.0	0.487067	0.190718	0.402627	up
AT1G80930	VIADKPSDEEDDRQR	AT1G80930.1	MIF4G domain-containing protein / MA3 domain-containing protein	1.30945	N-Term(iTRAQ4plex); K5(iTRAQ4plex); S7(Phospho)	S(7): 100.0		0.483264	1.30945	up
AT1G56340	EEEESKDAPAESDAEEEAEDDDNEGDDSDNESK	AT1G56340.1	calreticulin 1a	1.12097	N-Term(iTRAQ4plex); K6(iTRAQ4plex); S12(Phospho); K33(iTRAQ4plex)	S(5): 0.0; S(12): 100.0; S(28): 0.0; S(32): 0.0		-0.0109258	1.12097	up
AT1G56340	EEEESKDAPAESDAEEEAEDDDNEGDDSDNESKSEETK	AT1G56340.1	calreticulin 1a	1.05432	N-Term(iTRAQ4plex); K6(iTRAQ4plex); S12(Phospho); K33(iTRAQ4plex); K38(iTRAQ4plex)	S(5): 0.0; S(12): 100.0; S(28): 0.0; S(32): 0.0; S(34): 0.0; T(37): 0.0		0.38226	1.05432	up
AT1G56340	EEEESKDAPAESDAEEEAEDDDNEGDDSDNESK	AT1G56340.1	calreticulin 1a	1.16619	N-Term(iTRAQ4plex); K6(iTRAQ4plex); S12(Phospho); S28(Phospho); K33(iTRAQ4plex)	S(5): 0.0; S(12): 100.0; S(28): 99.9; S(32): 0.1		0.144665	1.16619	up
AT1G56340	EEEESKDAPAESDAEEEAEDDDNEGDDSDNESKSEETK	AT1G56340.1	calreticulin 1a	1.97877	N-Term(iTRAQ4plex); K6(iTRAQ4plex); S12(Phospho); S28(Phospho); K33(iTRAQ4plex); K38(iTRAQ4plex)	S(5): 0.0; S(12): 100.0; S(28): 99.7; S(32): 0.3; S(34): 0.0; T(37): 0.0			1.97877	up
AT2G32730	TSGPEKPVNESGSGK	AT2G32730.1	26S proteasome regulatory complex, non-ATPase subcomplex, Rpn2/Psmd1 subunit	0.383382	N-Term(iTRAQ4plex); K6(iTRAQ4plex); S13(Phospho); K15(iTRAQ4plex)	T(1): 0.0; S(2): 0.0; S(11): 3.0; S(13): 97.0	0.383382	-0.0444947		up
AT5G15490	DLTMNKFDWDHPLHLQPMSPTTVK	AT5G15490.1	UDP-glucose 6-dehydrogenase family protein	0.331112	N-Term(iTRAQ4plex); K6(iTRAQ4plex); S19(Phospho); K24(iTRAQ4plex)	T(3): 0.0; S(19): 99.7; T(21): 0.3; T(22): 0.0	0.331112		0.327189	up
AT5G55660	TAVPTKSSPPKK	AT5G55660.1	DEK domain-containing chromatin associated protein	0.836569	N-Term(iTRAQ4plex); K6(iTRAQ4plex); S8(Phospho); K11(iTRAQ4plex); K12(iTRAQ4plex)	T(1): 0.0; T(5): 33.3; S(7): 33.3; S(8): 33.3			0.836569	up
AT1G58025	ANVEDKTQSIDR	AT1G58025.1	DNA-binding bromodomain-containing protein	0.570665	N-Term(iTRAQ4plex); K6(iTRAQ4plex); S9(Phospho)	T(7): 0.1; S(9): 99.9	0.570665	0.203758	0.552601	up
AT5G41950	DDDGNKTFTMR	AT5G41950.1	Tetratricopeptide repeat (TPR)-like superfamily protein	0.404613	N-Term(iTRAQ4plex); K6(iTRAQ4plex); T7(Phospho)	T(7): 100.0; T(9): 0.0	0.297746	0.278489	0.404613	up
AT4G15802	SGDEPKTPASSS	AT4G15802.1	heat shock factor binding protein	1.29853	N-Term(iTRAQ4plex); K6(iTRAQ4plex); T7(Phospho); S12(Phospho)	S(1): 0.0; T(7): 100.0; S(10): 0.5; S(11): 6.0; S(12): 93.5		1.14462	1.29853	up
AT3G12280	AVEANNKPEGQCPGSPK	AT3G12280.2	retinoblastoma-related 1	1.07794	N-Term(iTRAQ4plex); K7(iTRAQ4plex); C12(Carbamidomethyl); S15(Phospho); K17(iTRAQ4plex)	S(15): 100.0	1.07794	0.503973	0.768654	up
AT2G17560	EEDDSDKSKSEVDEAVSEEEAEDDD	AT2G17560.1	high mobility group B4	0.654164	N-Term(iTRAQ4plex); K7(iTRAQ4plex); K9(iTRAQ4plex); S17(Phospho)	S(5): 0.0; S(8): 0.1; S(10): 0.1; S(17): 99.9			0.654164	up
AT1G68370	AQGDESKGDGDSAGEEGGTENR	AT1G68370.1	Chaperone DnaJ-domain superfamily protein	1.8334	N-Term(iTRAQ4plex); K7(iTRAQ4plex); S12(Phospho)	S(6): 0.0; S(12): 100.0; T(19): 0.0	1.21148		1.8334	up
AT1G68370	AQGDESKGDGDSAGEEGGTENRDK	AT1G68370.1	Chaperone DnaJ-domain superfamily protein	1.60125	N-Term(iTRAQ4plex); K7(iTRAQ4plex); S12(Phospho); K24(iTRAQ4plex)	S(6): 0.0; S(12): 100.0; T(19): 0.0		0.277345	1.60125	up
AT5G17090	VIEDLPKPDPEWDVDSFDGLEYESDPELR	AT5G17090.1	Cystatin/monellin superfamily protein	0.291102	N-Term(iTRAQ4plex); K7(iTRAQ4plex); S16(Phospho); S24(Phospho)	S(16): 98.8; Y(22): 10.9; S(24): 90.2	0.291102		-0.023159	up
AT2G35110	ISAPSVKSPR	AT2G35110.2	transcription activators	0.280038	N-Term(iTRAQ4plex); K7(iTRAQ4plex); S8(Phospho)	S(2): 0.0; S(5): 50.0; S(8): 50.0	0.280038		0.188588	up
AT2G02170	ASLQTSKSVSEAR	AT2G02170.1	Remorin family protein	0.798836	N-Term(iTRAQ4plex); K7(iTRAQ4plex); S8(Phospho)	S(2): 0.0; T(5): 0.0; S(6): 0.1; S(8): 96.6; S(10): 3.3	0.798836		0.52043	up
AT5G20360	SNQVEEKSEGEGEDVEPEKK	AT5G20360.1	Octicosapeptide/Phox/Bem1p (PB1) domain-containing protein / tetratricopeptide repeat (TPR)-containing protein	0.783276	N-Term(iTRAQ4plex); K7(iTRAQ4plex); S8(Phospho); K19(iTRAQ4plex); K20(iTRAQ4plex)	S(1): 0.0; S(8): 100.0		0.34879	0.783276	up
AT5G57120	SEPEETKEETEDDDEESKR	AT5G57120.1	FUNCTIONS IN: molecular_function unknown; INVOLVED IN: biological_process unknown; LOCATED IN: nucleolus; EXPRESSED IN: 21 plant structures; EXPRESSED DURING: 13 growth stages; CONTAINS InterPro DOMAIN/s: LisH dimerisation motif (InterPro:IPR006594), SRP40, C-terminal (InterPro:IPR007718); Has 101969 Blast hits to 55488 proteins in 2506 species: Archae - 424; Bacteria - 13843; Metazoa - 37674; Fu…	1.82816	N-Term(iTRAQ4plex); K7(iTRAQ4plex); T10(Phospho); K18(iTRAQ4plex)	S(1): 0.0; T(6): 4.5; T(10): 95.5; S(17): 0.0		0.367969	1.82816	up
AT4G38630	AADEAGQKDKDGDTASASQETVAR	AT4G38630.1	regulatory particle non-ATPase 10	1.00955	N-Term(iTRAQ4plex); K8(iTRAQ4plex); K10(iTRAQ4plex); S18(Phospho)	T(14): 0.1; S(16): 7.2; S(18): 92.7; T(21): 0.1		0.284881	1.00955	up
AT4G35780	AVVASITKESPR	AT4G35780.1	ACT-like protein tyrosine kinase family protein	0.468175	N-Term(iTRAQ4plex); K8(iTRAQ4plex); S10(Phospho)	S(5): 0.1; T(7): 0.1; S(10): 99.8	0.468175		0.325906	up
AT3G14100	GATSGDDKLSSDGK	AT3G14100.1	RNA-binding (RRM/RBD/RNP motifs) family protein	1.67123	N-Term(iTRAQ4plex); K8(iTRAQ4plex); S10(Phospho); K14(iTRAQ4plex)	T(3): 0.0; S(4): 0.0; S(10): 99.9; S(11): 0.1	1.67123	1.16529	1.51292	up
AT1G54080	GATFGEDKHSSDGK	AT1G54080.1	oligouridylate-binding protein 1A	0.48921	N-Term(iTRAQ4plex); K8(iTRAQ4plex); S10(Phospho); K14(iTRAQ4plex)	T(3): 0.0; S(10): 96.7; S(11): 3.3	0.48921	0.307469	0.447861	up
AT2G04880	ITGDNTHKDYNSPTAK	AT2G04880.2	zinc-dependent activator protein-1	0.449001	N-Term(iTRAQ4plex); K8(iTRAQ4plex); S12(Phospho); K16(iTRAQ4plex)	T(2): 0.0; T(6): 0.0; Y(10): 0.0; S(12): 99.8; T(14): 0.2			0.449001	up
AT3G52230	EATGDDDQKDDDEDDQSSDGHED	AT3G52230.1	unknown protein; FUNCTIONS IN: molecular_function unknown; INVOLVED IN: biological_process unknown; LOCATED IN: chloroplast outer membrane, chloroplast thylakoid membrane, chloroplast, chloroplast envelope; EXPRESSED IN: 24 plant structures; EXPRESSED DURING: 13 growth stages; Has 29 Blast hits to 29 proteins in 12 species: Archae - 0; Bacteria - 0; Metazoa - 3; Fungi - 0; Plants - 26; Viruses - …	2.57027	N-Term(iTRAQ4plex); K9(iTRAQ4plex); S17(Phospho)	T(3): 0.0; S(17): 50.0; S(18): 50.0		0.650273	2.57027	up
AT3G52230	EATGDDDQKDDDEDDQSSDGHED	AT3G52230.1	unknown protein; FUNCTIONS IN: molecular_function unknown; INVOLVED IN: biological_process unknown; LOCATED IN: chloroplast outer membrane, chloroplast thylakoid membrane, chloroplast, chloroplast envelope; EXPRESSED IN: 24 plant structures; EXPRESSED DURING: 13 growth stages; Has 29 Blast hits to 29 proteins in 12 species: Archae - 0; Bacteria - 0; Metazoa - 3; Fungi - 0; Plants - 26; Viruses - …	2.93847	N-Term(iTRAQ4plex); K9(iTRAQ4plex); S17(Phospho); S18(Phospho)	T(3): 0.0; S(17): 100.0; S(18): 100.0		0.955501	2.93847	up
AT5G62390	EIAEGVTQIVQMLETEEE	AT5G62390.1	BCL-2-associated athanogene 7	0.50659	N-Term(iTRAQ4plex); M12(Oxidation); T15(Phospho)	T(7): 8.0; T(15): 92.0	0.50659			up
AT2G37340	RMDDSLSPR	AT2G37340.3	arginine/serine-rich zinc knuckle-containing protein 33	0.795105	N-Term(iTRAQ4plex); M2(Oxidation); S5(Phospho); S7(Phospho)	S(5): 100.0; S(7): 100.0	0.61621	0.0587929	0.795105	up
AT1G77610	HMLSQQTPGTPR	AT1G77610.1	EamA-like transporter family protein	0.590395	N-Term(iTRAQ4plex); M2(Oxidation); T10(Phospho)	S(4): 0.0; T(7): 0.0; T(10): 100.0			0.590395	up
AT5G01400	SEMSQSQNSPIDTGR	AT5G01400.1	HEAT repeat-containing protein	0.810207	N-Term(iTRAQ4plex); M3(Oxidation); S9(Phospho)	S(1): 0.0; S(4): 0.0; S(6): 0.2; S(9): 95.7; T(13): 4.1		0.206203	0.810207	up
AT2G02790	LSTMSPR	AT2G02790.1	IQ-domain 29	0.266005	N-Term(iTRAQ4plex); M4(Oxidation); S5(Phospho)	S(2): 5.7; T(3): 5.7; S(5): 88.6		0.266005		up
AT2G38170	TAHNMSSSSLR	AT2G38170.2	cation exchanger 1	0.392484	N-Term(iTRAQ4plex); M5(Oxidation); S6(Phospho)	T(1): 0.0; S(6): 92.4; S(7): 3.7; S(8): 3.7; S(9): 0.2	0.392484	0.112897		up
AT1G78880	SGPITGGSSR	AT1G78880.1	Ubiquitin-specific protease family C19-related protein	0.757869	N-Term(iTRAQ4plex); S1(Phospho)	S(1): 100.0; T(5): 0.0; S(8): 0.0; S(9): 0.0	0.511074	0.378389	0.757869	up
AT5G14720	SYSGSLYR	AT5G14720.1	Protein kinase superfamily protein	0.367178	N-Term(iTRAQ4plex); S1(Phospho)	S(1): 3.0; Y(2): 94.0; S(3): 3.0; S(5): 0.0; Y(7): 0.0	0.235143	0.367178	0.271034	up
AT5G24460	SPPPPPPTQR	AT5G24460.1	unknown protein; INVOLVED IN: biological_process unknown; LOCATED IN: cell wall; EXPRESSED IN: 24 plant structures; EXPRESSED DURING: 15 growth stages; Has 1807 Blast hits to 1807 proteins in 277 species: Archae - 0; Bacteria - 0; Metazoa - 736; Fungi - 347; Plants - 385; Viruses - 0; Other Eukaryotes - 339 (source: NCBI BLink).	0.829593	N-Term(iTRAQ4plex); S1(Phospho)	S(1): 100.0; T(8): 0.0	0.829593	0.208949	0.600027	up
AT1G60140	SFGNLLDLASGDLLDIPQTPR	AT1G60140.1	trehalose phosphate synthase	0.643475	N-Term(iTRAQ4plex); S1(Phospho)	S(1): 100.0; S(10): 0.0; T(19): 0.0	0.643475			up
AT1G16610	SPLPLR	AT1G16610.1	arginine/serine-rich 45	0.558809	N-Term(iTRAQ4plex); S1(Phospho)	S(1): 100.0		0.557621	0.558809	up
AT4G24760	SVDIYR	AT4G24760.1	alpha/beta-Hydrolases superfamily protein	0.275518	N-Term(iTRAQ4plex); S1(Phospho)	S(1): 100.0; Y(5): 0.0		0.275518	0.209614	up
AT3G55460	SPPPPPPR	AT3G55460.1	SC35-like splicing factor 30	1.16401	N-Term(iTRAQ4plex); S1(Phospho)	S(1): 100.0		0.911339	1.16401	up
AT1G48210	SAPQTPHR	AT1G48210.1	Protein kinase superfamily protein	0.529413	N-Term(iTRAQ4plex); S1(Phospho)	S(1): 100.0; T(5): 0.0		0.529413		up
AT2G43160	SVDNYGSR	AT2G43160.4	ENTH/VHS family protein	0.781384	N-Term(iTRAQ4plex); S1(Phospho)	S(1): 100.0; Y(5): 0.0; S(7): 0.0		0.6744	0.781384	up
AT1G23860	SPDYGYAR	AT1G23860.1	RS-containing zinc finger protein 21	0.381767	N-Term(iTRAQ4plex); S1(Phospho)	S(1): 100.0; Y(4): 0.0; Y(6): 0.0		0.27571	0.381767	up
AT4G13350	SPGFETGSR	AT4G13350.1	NSP (nuclear shuttle protein)-interacting GTPase	0.612428	N-Term(iTRAQ4plex); S1(Phospho)	S(1): 100.0; T(6): 0.0; S(8): 0.0		0.380649	0.612428	up
AT2G42680	SGADIETVR	AT2G42680.1	multiprotein bridging factor 1A	0.286234	N-Term(iTRAQ4plex); S1(Phospho)	S(1): 100.0; T(7): 0.0		0.0295629	0.286234	up
AT2G39010	SQLHELHA	AT2G39010.1	plasma membrane intrinsic protein 2E	0.505659	N-Term(iTRAQ4plex); S1(Phospho)	S(1): 100.0			0.505659	up
AT4G24680	SGDESIETAR	AT4G24680.1	modifier of snc1	0.485022	N-Term(iTRAQ4plex); S1(Phospho)	S(1): 100.0; S(5): 0.0; T(8): 0.0			0.485022	up
AT5G10020	SSSGGSPLSSSPR	AT5G10020.2	Leucine-rich receptor-like protein kinase family protein	0.324942	N-Term(iTRAQ4plex); S1(Phospho)	S(1): 99.6; S(2): 0.4; S(3): 0.0; S(6): 0.0; S(9): 0.0; S(10): 0.0; S(11): 0.0			0.324942	up
AT2G42720	SSSCLSSSR	AT2G42720.1	FBD, F-box, Skp2-like and Leucine Rich Repeat domains containing protein	0.676205	N-Term(iTRAQ4plex); S1(Phospho); C4(Carbamidomethyl)	S(1): 99.9; S(2): 0.1; S(3): 0.0; S(6): 0.0; S(7): 0.0; S(8): 0.0		0.676205		up
AT4G24680	SVEGQGVDCTEEANDR	AT4G24680.1	modifier of snc1	0.780983	N-Term(iTRAQ4plex); S1(Phospho); C9(Carbamidomethyl)	S(1): 100.0; T(10): 0.0	0.780983	0.130816	0.664468	up
AT5G53440	SPGTENYTEK	AT5G53440.1	unknown protein; FUNCTIONS IN: molecular_function unknown; INVOLVED IN: biological_process unknown; LOCATED IN: cytosol; EXPRESSED IN: 25 plant structures; EXPRESSED DURING: 15 growth stages; Has 1807 Blast hits to 1807 proteins in 277 species: Archae - 0; Bacteria - 0; Metazoa - 736; Fungi - 347; Plants - 385; Viruses - 0; Other Eukaryotes - 339 (source: NCBI BLink).	0.724594	N-Term(iTRAQ4plex); S1(Phospho); K10(iTRAQ4plex)	S(1): 100.0; T(4): 0.0; Y(7): 0.0; T(8): 0.0	0.724594			up
AT5G53440	SPGTENYTEKR	AT5G53440.1	unknown protein; FUNCTIONS IN: molecular_function unknown; INVOLVED IN: biological_process unknown; LOCATED IN: cytosol; EXPRESSED IN: 25 plant structures; EXPRESSED DURING: 15 growth stages; Has 1807 Blast hits to 1807 proteins in 277 species: Archae - 0; Bacteria - 0; Metazoa - 736; Fungi - 347; Plants - 385; Viruses - 0; Other Eukaryotes - 339 (source: NCBI BLink).	0.424966	N-Term(iTRAQ4plex); S1(Phospho); K10(iTRAQ4plex)	S(1): 100.0; T(4): 0.0; Y(7): 0.0; T(8): 0.0		0.32611	0.424966	up
AT5G58440	SPSSSSSDYIK	AT5G58440.1	sorting nexin 2A	0.437257	N-Term(iTRAQ4plex); S1(Phospho); K11(iTRAQ4plex)	S(1): 100.0; S(3): 0.0; S(4): 0.0; S(5): 0.0; S(6): 0.0; S(7): 0.0; Y(9): 0.0	0.437257	0.164735	0.360798	up
AT2G35110	SGPLDYSSSHK	AT2G35110.2	transcription activators	0.448298	N-Term(iTRAQ4plex); S1(Phospho); K11(iTRAQ4plex)	S(1): 100.0; Y(6): 0.0; S(7): 0.0; S(8): 0.0; S(9): 0.0	0.448298			up
AT1G26630	SDDEHHFEASESGASK	AT1G26630.1	Eukaryotic translation initiation factor 5A-1 (eIF-5A 1) protein	1.32759	N-Term(iTRAQ4plex); S1(Phospho); K16(iTRAQ4plex)	S(1): 100.0; S(10): 0.0; S(12): 0.0; S(15): 0.0	1.32759	0.739896	1.25563	up
AT5G07530	SEGGISGGGMSGGSGSK	AT5G07530.2	glycine rich protein 17	1.16447	N-Term(iTRAQ4plex); S1(Phospho); K17(iTRAQ4plex)	S(1): 100.0; S(6): 0.0; S(11): 0.0; S(14): 0.0; S(16): 0.0	0.805076	0.809536	1.16447	up
AT4G35320	SKSVSAMGEQAGSSVK	AT4G35320.1	unknown protein; BEST Arabidopsis thaliana protein match is: unknown protein (TAIR:AT2G17300.1); Has 30201 Blast hits to 17322 proteins in 780 species: Archae - 12; Bacteria - 1396; Metazoa - 17338; Fungi - 3422; Plants - 5037; Viruses - 0; Other Eukaryotes - 2996 (source: NCBI BLink).	0.319376	N-Term(iTRAQ4plex); S1(Phospho); K2(iTRAQ4plex); K16(iTRAQ4plex)	S(1): 95.4; S(3): 4.6; S(5): 0.0; S(13): 0.0; S(14): 0.0	0.240416		0.319376	up
AT3G23900	SKSLDEDYDMK	AT3G23900.1	RNA recognition motif (RRM)-containing protein	0.614012	N-Term(iTRAQ4plex); S1(Phospho); K2(iTRAQ4plex); S3(Phospho); K11(iTRAQ4plex)	S(1): 100.0; S(3): 100.0; Y(8): 0.0			0.614012	up
AT3G23900	SKSLDEDYDMKER	AT3G23900.1	RNA recognition motif (RRM)-containing protein	0.277792	N-Term(iTRAQ4plex); S1(Phospho); K2(iTRAQ4plex); S3(Phospho); K11(iTRAQ4plex)	S(1): 100.0; S(3): 100.0; Y(8): 0.0			0.277792	up
AT5G52040	SKSSPENGQVESPGQIMEVEAGR	AT5G52040.3	RNA-binding (RRM/RBD/RNP motifs) family protein	0.773971	N-Term(iTRAQ4plex); S1(Phospho); K2(iTRAQ4plex); S3(Phospho); S4(Phospho); S12(Phospho)	S(1): 100.0; S(3): 100.0; S(4): 100.0; S(12): 100.0		0.0221648	0.773971	up
AT1G43700	SNSMDGEMSSASFNIESILASVSGK	AT1G43700.1	VIRE2-interacting protein 1	0.393242	N-Term(iTRAQ4plex); S1(Phospho); K25(iTRAQ4plex)	S(1): 95.3; S(3): 4.7; S(9): 0.0; S(10): 0.0; S(12): 0.0; S(17): 0.0; S(21): 0.0; S(23): 0.0	0.393242		0.276152	up
AT5G64200	SPALQK	AT5G64200.1	ortholog of human splicing factor SC35	1.21062	N-Term(iTRAQ4plex); S1(Phospho); K6(iTRAQ4plex)	S(1): 100.0	1.12365	1.05776	1.21062	up
AT5G52040	SPPPYEK	AT5G52040.3	RNA-binding (RRM/RBD/RNP motifs) family protein	1.59006	N-Term(iTRAQ4plex); S1(Phospho); K7(iTRAQ4plex)	S(1): 100.0; Y(5): 0.0	1.52492	1.45308	1.59006	up
AT5G61790	SGDEAEKKEETAAPR	AT5G61790.1	calnexin 1	0.35814	N-Term(iTRAQ4plex); S1(Phospho); K7(iTRAQ4plex); K8(iTRAQ4plex)	S(1): 100.0; T(11): 0.0		0.35814		up
AT1G16610	SPPPPPSK	AT1G16610.1	arginine/serine-rich 45	0.921219	N-Term(iTRAQ4plex); S1(Phospho); K8(iTRAQ4plex)	S(1): 100.0; S(7): 0.0	0.921219	0.778399	0.914861	up
AT1G02840	SPLPSVQK	AT1G02840.1	RNA-binding (RRM/RBD/RNP motifs) family protein	0.888826	N-Term(iTRAQ4plex); S1(Phospho); K8(iTRAQ4plex)	S(1): 100.0; S(5): 0.0	0.853774		0.888826	up
AT2G32765	SPETSPHMK	AT2G32765.1	small ubiquitinrelated modifier 5	0.654909	N-Term(iTRAQ4plex); S1(Phospho); K9(iTRAQ4plex)	S(1): 100.0; T(4): 0.0; S(5): 0.0	0.533642		0.654909	up
AT3G23900	SVEDSADIKDK	AT3G23900.1	RNA recognition motif (RRM)-containing protein	1.40197	N-Term(iTRAQ4plex); S1(Phospho); K9(iTRAQ4plex); K11(iTRAQ4plex)	S(1): 100.0; S(5): 0.0	1.40197	0.773873	1.38516	up
AT4G31580	SPSPPPAR	AT4G31580.1	serine/arginine-rich 22	0.921198	N-Term(iTRAQ4plex); S1(Phospho); S3(Phospho)	S(1): 100.0; S(3): 100.0	0.690634	0.435462	0.921198	up
AT5G57370	SPSPDAPSR	AT5G57370.1	unknown protein; CONTAINS InterPro DOMAIN/s: Protein of unknown function DUF1777 (InterPro:IPR013957); Has 30201 Blast hits to 17322 proteins in 780 species: Archae - 12; Bacteria - 1396; Metazoa - 17338; Fungi - 3422; Plants - 5037; Viruses - 0; Other Eukaryotes - 2996 (source: NCBI BLink).	0.831831	N-Term(iTRAQ4plex); S1(Phospho); S3(Phospho)	S(1): 100.0; S(3): 100.0; S(8): 0.0	0.534928	0.309482	0.831831	up
AT4G11740	SGSPEEEHASINPAER	AT4G11740.1	Ubiquitin-like superfamily protein	0.744662	N-Term(iTRAQ4plex); S1(Phospho); S3(Phospho)	S(1): 100.0; S(3): 100.0; S(10): 0.0	0.662017	-0.00280397	0.744662	up
AT3G55460	SYSPGYEGAAAAAPDRDR	AT3G55460.1	SC35-like splicing factor 30	0.335334	N-Term(iTRAQ4plex); S1(Phospho); S3(Phospho)	S(1): 99.7; Y(2): 0.3; S(3): 100.0; Y(6): 0.0	0.319638	0.063697	0.335334	up
AT5G14040	SPSPAPR	AT5G14040.1	phosphate transporter 3;1	0.556002	N-Term(iTRAQ4plex); S1(Phospho); S3(Phospho)	S(1): 100.0; S(3): 100.0		0.556002		up
AT2G29210	SPSPPAR	AT2G29210.1	splicing factor PWI domain-containing protein	1.06441	N-Term(iTRAQ4plex); S1(Phospho); S3(Phospho)	S(1): 100.0; S(3): 100.0		0.755707	1.06441	up
AT3G13570	SQSPVPR	AT3G13570.1	SC35-like splicing factor 30A	1.69309	N-Term(iTRAQ4plex); S1(Phospho); S3(Phospho)	S(1): 100.0; S(3): 100.0		1.69309		up
AT3G55460	SYSPAPR	AT3G55460.1	SC35-like splicing factor 30	1.37468	N-Term(iTRAQ4plex); S1(Phospho); S3(Phospho)	S(1): 100.0; Y(2): 0.0; S(3): 100.0		1.03132	1.37468	up
AT2G29210	SPSPLYR	AT2G29210.1	splicing factor PWI domain-containing protein	0.722108	N-Term(iTRAQ4plex); S1(Phospho); S3(Phospho)	S(1): 100.0; S(3): 100.0; Y(6): 0.0		0.722108		up
AT3G61860	SRSPVPR	AT3G61860.1	RNA-binding (RRM/RBD/RNP motifs) family protein	1.13596	N-Term(iTRAQ4plex); S1(Phospho); S3(Phospho)	S(1): 100.0; S(3): 100.0			1.13596	up
AT2G46610	SPSPVYR	AT2G46610.2	RNA-binding (RRM/RBD/RNP motifs) family protein	0.351507	N-Term(iTRAQ4plex); S1(Phospho); S3(Phospho)	S(1): 100.0; S(3): 100.0; Y(6): 0.0			0.351507	up
AT1G02840	SRSPLPSVQK	AT1G02840.1	RNA-binding (RRM/RBD/RNP motifs) family protein	0.891648	N-Term(iTRAQ4plex); S1(Phospho); S3(Phospho); K10(iTRAQ4plex)	S(1): 100.0; S(3): 100.0; S(7): 0.0		0.891648	0.521042	up
AT3G23900	SLSPVSSEDHK	AT3G23900.1	RNA recognition motif (RRM)-containing protein	0.608486	N-Term(iTRAQ4plex); S1(Phospho); S3(Phospho); K11(iTRAQ4plex)	S(1): 100.0; S(3): 99.9; S(6): 0.1; S(7): 0.0			0.608486	up
AT4G25500	SPSPYKK	AT4G25500.2	arginine/serine-rich splicing factor 35	0.815891	N-Term(iTRAQ4plex); S1(Phospho); S3(Phospho); K6(iTRAQ4plex); K7(iTRAQ4plex)	S(1): 100.0; S(3): 100.0; Y(5): 0.0		0.815891		up
AT1G55310	SLSPSPR	AT1G55310.1	SC35-like splicing factor 33	0.96917	N-Term(iTRAQ4plex); S1(Phospho); S3(Phospho); S5(Phospho)	S(1): 100.0; S(3): 100.0; S(5): 100.0		0.573302	0.96917	up
AT5G64200	SLSASPAR	AT5G64200.1	ortholog of human splicing factor SC35	0.615735	N-Term(iTRAQ4plex); S1(Phospho); S3(Phospho); S5(Phospho)	S(1): 100.0; S(3): 100.0; S(5): 100.0		0.615735		up
AT3G55460	SRSYSPAPR	AT3G55460.1	SC35-like splicing factor 30	0.901601	N-Term(iTRAQ4plex); S1(Phospho); S3(Phospho); S5(Phospho)	S(1): 100.0; S(3): 99.7; Y(4): 0.5; S(5): 99.7		0.505779	0.901601	up
AT1G02840	SRSRSPLPSVQK	AT1G02840.1	RNA-binding (RRM/RBD/RNP motifs) family protein	0.592837	N-Term(iTRAQ4plex); S1(Phospho); S3(Phospho); S5(Phospho); K12(iTRAQ4plex)	S(1): 100.0; S(3): 100.0; S(5): 100.0; S(9): 0.0			0.592837	up
AT5G64200	SLSPRSPALQK	AT5G64200.1	ortholog of human splicing factor SC35	0.389708	N-Term(iTRAQ4plex); S1(Phospho); S3(Phospho); S6(Phospho); K11(iTRAQ4plex)	S(1): 100.0; S(3): 100.0; S(6): 100.0		0.389708		up
AT1G16610	SPSSPPPR	AT1G16610.1	arginine/serine-rich 45	0.598968	N-Term(iTRAQ4plex); S1(Phospho); S4(Phospho)	S(1): 100.0; S(3): 4.7; S(4): 95.4		0.113902	0.598968	up
AT3G28920	SPNSSSPPPISSSYMLLALSGNNK	AT3G28920.1	homeobox protein 34	0.440941	N-Term(iTRAQ4plex); S1(Phospho); S4(Phospho); S5(Phospho); K24(iTRAQ4plex)	S(1): 99.8; S(4): 93.0; S(5): 53.5; S(6): 53.5; S(11): 0.1; S(12): 0.1; S(13): 0.1; Y(14): 0.1; S(20): 0.0			0.440941	up
AT3G55460	SVEVSPR	AT3G55460.1	SC35-like splicing factor 30	1.45218	N-Term(iTRAQ4plex); S1(Phospho); S5(Phospho)	S(1): 100.0; S(5): 100.0	1.45218	1.43061	1.34395	up
AT3G50670	SRELSHEQPR	AT3G50670.1	U1 small nuclear ribonucleoprotein-70K	1.09402	N-Term(iTRAQ4plex); S1(Phospho); S5(Phospho)	S(1): 100.0; S(5): 100.0		0.0514984	1.09402	up
AT2G27100	SGRTSEPNSEDEAAGVGKR	AT2G27100.1	C2H2 zinc-finger protein SERRATE (SE)	0.642552	N-Term(iTRAQ4plex); S1(Phospho); S9(Phospho); K18(iTRAQ4plex)	S(1): 48.7; T(4): 48.7; S(5): 2.7; S(9): 100.0	0.642552	0.0182124	0.629115	up
AT4G35300	SALFPHFGSMFSVGGNQPR	AT4G35300.5	tonoplast monosaccharide transporter2	0.727725	N-Term(iTRAQ4plex); S1(Phospho); S9(Phospho); S12(Phospho)	S(1): 100.0; S(9): 100.0; S(12): 100.0		-0.020333	0.727725	up
AT2G29210	SLTPDEER	AT2G29210.1	splicing factor PWI domain-containing protein	0.514594	N-Term(iTRAQ4plex); S1(Phospho); T3(Phospho)	S(1): 100.0; T(3): 100.0	0.425625	-0.117107	0.514594	up
AT3G13570	SYTPEQAR	AT3G13570.1	SC35-like splicing factor 30A	2.04751	N-Term(iTRAQ4plex); S1(Phospho); T3(Phospho)	S(1): 100.0; Y(2): 3.1; T(3): 96.9	1.66041	1.46358	2.04751	up
AT3G13570	SPTPVPR	AT3G13570.1	SC35-like splicing factor 30A	1.55627	N-Term(iTRAQ4plex); S1(Phospho); T3(Phospho)	S(1): 100.0; T(3): 100.0		1.52147	1.55627	up
AT1G55310	SYTPEPAR	AT1G55310.1	SC35-like splicing factor 33	1.33804	N-Term(iTRAQ4plex); S1(Phospho); T3(Phospho)	S(1): 100.0; Y(2): 3.9; T(3): 96.1		0.709904	1.33804	up
AT3G23900	SPTYSPPFR	AT3G23900.1	RNA recognition motif (RRM)-containing protein	0.340386	N-Term(iTRAQ4plex); S1(Phospho); T3(Phospho); S5(Phospho)	S(1): 100.0; T(3): 100.0; Y(4): 0.3; S(5): 99.7			0.340386	up
AT3G17850	SLRTSPVHPR	AT3G17850.1	Protein kinase superfamily protein	0.536844	N-Term(iTRAQ4plex); S1(Phospho); T4(Phospho)	S(1): 99.7; T(4): 50.2; S(5): 50.2			0.536844	up
AT1G48210	SAPQTPHRNPY	AT1G48210.1	Protein kinase superfamily protein	0.489746	N-Term(iTRAQ4plex); S1(Phospho); T5(Phospho)	S(1): 100.0; T(5): 99.7; Y(11): 0.3	0.489746			up
AT4G05150	EVSTLSDPGSPR	AT4G05150.1	Octicosapeptide/Phox/Bem1p family protein	0.268009	N-Term(iTRAQ4plex); S10(Phospho)	S(3): 99.5; T(4): 0.2; S(6): 0.2; S(10): 0.2	0.268009			up
AT5G13010	EGDLTNEGHSDEDR	AT5G13010.1	RNA helicase family protein	0.34641	N-Term(iTRAQ4plex); S10(Phospho)	T(5): 0.0; S(10): 100.0	0.34641	-0.254862	0.335857	up
AT2G37340	EVGSDRDGGSPQDNGR	AT2G37340.3	arginine/serine-rich zinc knuckle-containing protein 33	0.779874	N-Term(iTRAQ4plex); S10(Phospho)	S(4): 0.0; S(10): 100.0	0.35346	0.248248	0.779874	up
AT5G08610	SLIEDEAELSDWVSDLR	AT5G08610.1	P-loop containing nucleoside triphosphate hydrolases superfamily protein	0.416743	N-Term(iTRAQ4plex); S10(Phospho)	S(1): 0.0; S(10): 100.0; S(14): 0.0	0.416743	-0.157043	-0.146979	up
AT3G61690	GAAASAHMSSPDDPSSPHFPR	AT3G61690.1	nucleotidyltransferases	0.476687	N-Term(iTRAQ4plex); S10(Phospho)	S(5): 33.3; S(9): 33.3; S(10): 33.3; S(15): 0.1; S(16): 0.1	0.0270089		0.476687	up
AT1G61040	VEGGYGDGPSDR	AT1G61040.1	plus-3 domain-containing protein	0.432325	N-Term(iTRAQ4plex); S10(Phospho)	Y(5): 0.0; S(10): 100.0		0.0434233	0.432325	up
AT1G13020	GGSYSERPHSR	AT1G13020.1	eukaryotic initiation factor 4B2	1.81747	N-Term(iTRAQ4plex); S10(Phospho)	S(3): 0.0; Y(4): 0.0; S(5): 0.0; S(10): 100.0		1.20118	1.81747	up
AT2G15860	LENSVQQGSSPR	AT2G15860.1	unknown protein; FUNCTIONS IN: molecular_function unknown; INVOLVED IN: biological_process unknown; LOCATED IN: cellular_component unknown; EXPRESSED IN: 24 plant structures; EXPRESSED DURING: 13 growth stages; Has 30201 Blast hits to 17322 proteins in 780 species: Archae - 12; Bacteria - 1396; Metazoa - 17338; Fungi - 3422; Plants - 5037; Viruses - 0; Other Eukaryotes - 2996 (source: NCBI BLink).	0.398524	N-Term(iTRAQ4plex); S10(Phospho)	S(4): 0.0; S(9): 50.0; S(10): 50.0		-0.00439566	0.398524	up
AT3G50370	SSLTQVRPVSGGGR	AT3G50370.1	unknown protein; FUNCTIONS IN: molecular_function unknown; INVOLVED IN: biological_process unknown; LOCATED IN: cellular_component unknown; EXPRESSED IN: 26 plant structures; EXPRESSED DURING: 15 growth stages; Has 27734 Blast hits to 16708 proteins in 1259 species: Archae - 81; Bacteria - 3434; Metazoa - 10876; Fungi - 2514; Plants - 987; Viruses - 212; Other Eukaryotes - 9630 (source: NCBI BLin…	0.389151	N-Term(iTRAQ4plex); S10(Phospho)	S(1): 0.0; S(2): 0.0; T(4): 0.0; S(10): 100.0			0.389151	up
AT1G30470	ASGIEPTESSPK	AT1G30470.3	SIT4 phosphatase-associated family protein	0.454723	N-Term(iTRAQ4plex); S10(Phospho); K12(iTRAQ4plex)	S(2): 0.0; T(7): 0.6; S(9): 6.8; S(10): 92.6	0.454723	-0.115795		up
AT1G04080	SQVDGSTEQSPK	AT1G04080.2	Tetratricopeptide repeat (TPR)-like superfamily protein	1.33673	N-Term(iTRAQ4plex); S10(Phospho); K12(iTRAQ4plex)	S(1): 0.0; S(6): 0.0; T(7): 0.0; S(10): 100.0	1.33673	0.73161	1.00149	up
AT1G04950	LSVDSSENQSPQKR	AT1G04950.1	TATA BOX ASSOCIATED FACTOR II 59	0.617508	N-Term(iTRAQ4plex); S10(Phospho); K13(iTRAQ4plex)	S(2): 0.0; S(5): 0.0; S(6): 0.0; S(10): 100.0	0.476184	0.328335	0.617508	up
AT3G11540	SSSSSAGVLSPSRK	AT3G11540.2	Tetratricopeptide repeat (TPR)-like superfamily protein	0.659437	N-Term(iTRAQ4plex); S10(Phospho); K14(iTRAQ4plex)	S(1): 0.0; S(2): 0.0; S(3): 0.0; S(4): 0.0; S(5): 0.0; S(10): 50.0; S(12): 50.0	0.659437	0.331653	0.533595	up
AT4G28610	YRPEPSETGSPERK	AT4G28610.1	phosphate starvation response 1	0.521489	N-Term(iTRAQ4plex); S10(Phospho); K14(iTRAQ4plex)	Y(1): 0.0; S(6): 0.0; T(8): 3.9; S(10): 96.1		0.239259	0.521489	up
AT5G58040	RPDTESAEHSPAQDEPHK	AT5G58040.1	homolog of yeast FIP1 [V]	0.575963	N-Term(iTRAQ4plex); S10(Phospho); K18(iTRAQ4plex)	T(4): 0.0; S(6): 0.0; S(10): 100.0			0.575963	up
AT3G60240	STEGSSHASSEISGSSPQEK	AT3G60240.2	eukaryotic translation initiation factor 4G	0.639002	N-Term(iTRAQ4plex); S10(Phospho); K20(iTRAQ4plex)	S(1): 0.0; T(2): 0.0; S(5): 0.0; S(6): 0.1; S(9): 7.0; S(10): 84.7; S(13): 0.6; S(15): 0.6; S(16): 7.0	0.639002	0.330061	0.634133	up
AT1G47970	RAPEEDEEDSGDEDDDRPPKR	AT1G47970.1	unknown protein; FUNCTIONS IN: molecular_function unknown; INVOLVED IN: biological_process unknown; LOCATED IN: cytosol; EXPRESSED IN: 21 plant structures; EXPRESSED DURING: 11 growth stages; Has 93717 Blast hits to 40765 proteins in 1891 species: Archae - 1046; Bacteria - 16276; Metazoa - 26677; Fungi - 16127; Plants - 6028; Viruses - 1519; Other Eukaryotes - 26044 (source: NCBI BLink).	0.886631	N-Term(iTRAQ4plex); S10(Phospho); K20(iTRAQ4plex)	S(10): 100.0	0.886631	-0.167522	0.885893	up
AT1G47970	RAPEEDEEDSGDEDDDRPPK	AT1G47970.1	unknown protein; FUNCTIONS IN: molecular_function unknown; INVOLVED IN: biological_process unknown; LOCATED IN: cytosol; EXPRESSED IN: 21 plant structures; EXPRESSED DURING: 11 growth stages; Has 93717 Blast hits to 40765 proteins in 1891 species: Archae - 1046; Bacteria - 16276; Metazoa - 26677; Fungi - 16127; Plants - 6028; Viruses - 1519; Other Eukaryotes - 26044 (source: NCBI BLink).	0.914497	N-Term(iTRAQ4plex); S10(Phospho); K20(iTRAQ4plex)	S(10): 100.0		-0.228166	0.914497	up
AT3G09200	FAVASVAAVSADAGGGAPAAAKVEEKEESDEEDYGGDFGLFDEE	AT3G09200.1	Ribosomal protein L10 family protein	1.73056	N-Term(iTRAQ4plex); S10(Phospho); K22(iTRAQ4plex); K26(iTRAQ4plex)	S(5): 0.0; S(10): 82.1; S(29): 8.9; Y(34): 8.9	1.73056	0.450204		up
AT3G18760	LTSGSLYDGSSSDEDDNNILGLSR	AT3G18760.2	Translation elongation factor EF1B/ribosomal protein S6 family protein	0.469449	N-Term(iTRAQ4plex); S10(Phospho); S11(Phospho); S12(Phospho)	T(2): 0.0; S(3): 0.0; S(5): 21.5; Y(7): 21.5; S(10): 88.9; S(11): 84.1; S(12): 84.1; S(23): 0.0			0.469449	up
AT5G21170	RPSSDSMSSSPPGSPAR	AT5G21170.1	5'-AMP-activated protein kinase beta-2 subunit protein	0.603697	N-Term(iTRAQ4plex); S10(Phospho); S14(Phospho)	S(3): 0.0; S(4): 0.0; S(6): 0.0; S(8): 33.3; S(9): 33.3; S(10): 33.3; S(14): 100.0		-0.0747377	0.603697	up
AT1G66750	ASEQNQHGNSPAVLSPPGK	AT1G66750.1	CDK-activating kinase 4	0.274297	N-Term(iTRAQ4plex); S10(Phospho); S15(Phospho); K19(iTRAQ4plex)	S(2): 0.1; S(10): 99.9; S(15): 100.0	-0.0195217	0.274297		up
AT1G06190	AELVELLGSDSS	AT1G06190.1	Rho termination factor	0.324493	N-Term(iTRAQ4plex); S11(Phospho)	S(9): 0.0; S(11): 50.0; S(12): 50.0	0.324493	-0.212099		up
AT2G26730	GSEGQTPPGESRTPPR	AT2G26730.1	Leucine-rich repeat protein kinase family protein	0.517458	N-Term(iTRAQ4plex); S11(Phospho)	S(2): 0.0; T(6): 0.0; S(11): 99.8; T(13): 0.2	0.517458	0.0193543	0.51717	up
AT5G05170	NTGPVSTQAASER	AT5G05170.1	Cellulose synthase family protein	1.06999	N-Term(iTRAQ4plex); S11(Phospho)	T(2): 0.0; S(6): 0.0; T(7): 0.0; S(11): 100.0		0.316021	1.06999	up
AT3G23540	ANQSETDSASSPVTR	AT3G23540.2	alpha/beta-Hydrolases superfamily protein	0.438544	N-Term(iTRAQ4plex); S11(Phospho)	S(4): 0.0; T(6): 0.1; S(8): 2.4; S(10): 48.6; S(11): 48.6; T(14): 0.1		0.0189324	0.438544	up
AT3G25840	NQAQAGLGEGSPK	AT3G25840.2	Protein kinase superfamily protein	0.346402	N-Term(iTRAQ4plex); S11(Phospho); K13(iTRAQ4plex)	S(11): 100.0	0.346402			up
AT2G02170	TQVTSSGGGFSPGK	AT2G02170.1	Remorin family protein	0.311335	N-Term(iTRAQ4plex); S11(Phospho); K14(iTRAQ4plex)	T(1): 0.0; T(4): 0.0; S(5): 0.0; S(6): 0.0; S(11): 100.0	0.311335	-0.0950587	0.195152	up
AT4G25500	DSDGGYDGAESPMQK	AT4G25500.2	arginine/serine-rich splicing factor 35	0.268414	N-Term(iTRAQ4plex); S11(Phospho); K15(iTRAQ4plex)	S(2): 0.0; Y(6): 0.0; S(11): 100.0	0.230068	0.0116831	0.268414	up
AT5G41600	IHGHGDSSSLSDSDDDKK	AT5G41600.1	VIRB2-interacting protein 3	0.626228	N-Term(iTRAQ4plex); S11(Phospho); K17(iTRAQ4plex); K18(iTRAQ4plex)	S(7): 0.0; S(8): 0.0; S(9): 0.2; S(11): 99.7; S(13): 0.2			0.626228	up
AT2G35050	NVETNTPEHVSQTETSAK	AT2G35050.1	Protein kinase superfamily protein with octicosapeptide/Phox/Bem1p domain	0.283657	N-Term(iTRAQ4plex); S11(Phospho); K18(iTRAQ4plex)	T(4): 0.0; T(6): 0.0; S(11): 96.1; T(13): 3.6; T(15): 0.1; S(16): 0.1		0.118968	0.283657	up
AT2G34260	LWNLEEILEGSNVNSGNASGAAEDSDSDNDGMDLDNDPSK	AT2G34260.2	transducin family protein / WD-40 repeat family protein	0.285628	N-Term(iTRAQ4plex); S11(Phospho); S15(Phospho); K40(iTRAQ4plex)	S(11): 88.6; S(15): 32.0; S(19): 26.5; S(25): 26.5; S(27): 26.5; S(39): 0.0	0.285628	-0.221603	0.108944	up
AT4G27320	HSHHHSSSTPSAATPTPTAGAR	AT4G27320.1	Adenine nucleotide alpha hydrolases-like superfamily protein	2.29504	N-Term(iTRAQ4plex); S11(Phospho); T14(Phospho); T16(Phospho)	S(2): 0.0; S(6): 8.3; S(7): 90.1; S(8): 0.8; T(9): 0.8; S(11): 0.1; T(14): 99.9; T(16): 100.0; T(18): 0.0	2.29504			up
AT3G11540	SSSSSAGVLSPSR	AT3G11540.2	Tetratricopeptide repeat (TPR)-like superfamily protein	0.537184	N-Term(iTRAQ4plex); S12(Phospho)	S(1): 0.0; S(2): 0.0; S(3): 0.0; S(4): 0.0; S(5): 0.0; S(10): 3.1; S(12): 96.9	0.435705	0.258398	0.537184	up
AT5G03280	SLSGEGGSGTGSLSR	AT5G03280.1	NRAMP metal ion transporter family protein	0.540687	N-Term(iTRAQ4plex); S12(Phospho)	S(1): 0.0; S(3): 0.0; S(8): 0.0; T(10): 0.0; S(12): 96.4; S(14): 3.6	0.500972	0.145801	0.540687	up
AT5G64850	NEFSHHHPHSPSR	AT5G64850.1	FUNCTIONS IN: molecular_function unknown; INVOLVED IN: biological_process unknown; LOCATED IN: plasma membrane; EXPRESSED IN: 22 plant structures; EXPRESSED DURING: 13 growth stages; CONTAINS InterPro DOMAIN/s: RPM1-interacting protein 4, defence response (InterPro:IPR008700); BEST Arabidopsis thaliana protein match is: unknown protein (TAIR:AT5G09960.1); Has 30201 Blast hits to 17322 proteins in…	0.410395	N-Term(iTRAQ4plex); S12(Phospho)	S(4): 0.0; S(10): 3.0; S(12): 97.0	0.203511	0.367074	0.410395	up
AT4G12610	SSGGDEEEGNVSDRGDEDEEEEASR	AT4G12610.1	transcription activators;DNA binding;RNA polymerase II transcription factors;catalytics;transcription initiation factors	1.53175	N-Term(iTRAQ4plex); S12(Phospho)	S(1): 0.0; S(2): 0.0; S(12): 100.0; S(24): 0.0	1.07651	-0.0621072	1.53175	up
AT2G44710	SRPAVSYSSRLSPER	AT2G44710.1	RNA-binding (RRM/RBD/RNP motifs) family protein	0.268626	N-Term(iTRAQ4plex); S12(Phospho)	S(1): 0.0; S(6): 0.0; Y(7): 0.0; S(8): 3.9; S(9): 48.0; S(12): 48.0			0.268626	up
AT5G09390	SAANDTEMDDDSGNEK	AT5G09390.2	CD2-binding protein-related	0.781498	N-Term(iTRAQ4plex); S12(Phospho); K16(iTRAQ4plex)	S(1): 0.0; T(6): 0.0; S(12): 100.0		0.0600915	0.781498	up
AT3G57150	DTEAAVDAEDESAAEKSEK	AT3G57150.1	homologue of NAP57	0.500798	N-Term(iTRAQ4plex); S12(Phospho); K16(iTRAQ4plex); K19(iTRAQ4plex)	T(2): 0.0; S(12): 100.0; S(17): 0.0	0.500798	0.0292408		up
AT1G16970	QSIYGDDPDEESDSGAK	AT1G16970.1	KU70 homolog	0.278505	N-Term(iTRAQ4plex); S12(Phospho); K17(iTRAQ4plex)	S(2): 0.0; Y(4): 0.0; S(12): 99.9; S(14): 0.1	0.255275	-0.077475	0.278505	up
AT1G16970	QSIYGDDPDEESDSGAKEK	AT1G16970.1	KU70 homolog	0.515047	N-Term(iTRAQ4plex); S12(Phospho); K17(iTRAQ4plex); K19(iTRAQ4plex)	S(2): 0.0; Y(4): 0.0; S(12): 97.0; S(14): 3.0	0.515047	0.111712	0.418736	up
AT2G02790	IENHHQDDGLTQSGR	AT2G02790.1	IQ-domain 29	0.855292	N-Term(iTRAQ4plex); S13(Phospho)	T(11): 0.1; S(13): 99.9	0.855292	0.416859	0.608439	up
AT5G54440	AAGAHRPVDADHSETDTEGR	AT5G54440.1	CLUB	0.641786	N-Term(iTRAQ4plex); S13(Phospho)	S(13): 99.8; T(15): 0.2; T(17): 0.0		-0.0166776	0.641786	up
AT2G01450	LEEHNDDEEEHNSPPHQR	AT2G01450.1	MAP kinase 17	0.529827	N-Term(iTRAQ4plex); S13(Phospho)	S(13): 100.0		-0.0591402	0.529827	up
AT5G58730	TLNPPPSQQTSHSPR	AT5G58730.1	pfkB-like carbohydrate kinase family protein	0.729995	N-Term(iTRAQ4plex); S13(Phospho)	T(1): 0.0; S(7): 0.0; T(10): 0.2; S(11): 4.3; S(13): 95.5			0.729995	up
AT5G63420	ENSRDDDELADASDSETK	AT5G63420.1	RNA-metabolising metallo-beta-lactamase family protein	0.766345	N-Term(iTRAQ4plex); S13(Phospho); K18(iTRAQ4plex)	S(3): 0.0; S(13): 99.8; S(15): 0.2; T(17): 0.0	0.123974	-0.052548	0.766345	up
AT2G32700	DGQQNANDGSIGSPMQSSSSK	AT2G32700.6	LEUNIG_homolog	0.360071	N-Term(iTRAQ4plex); S13(Phospho); K21(iTRAQ4plex)	S(10): 4.2; S(13): 95.8; S(17): 0.0; S(18): 0.0; S(19): 0.0; S(20): 0.0		-0.136132	0.360071	up
AT4G10710	EATNADREHGVESDSEEERK	AT4G10710.1	global transcription factor C	0.973301	N-Term(iTRAQ4plex); S13(Phospho); S15(Phospho); K20(iTRAQ4plex)	T(3): 0.0; S(13): 100.0; S(15): 100.0			0.973301	up
AT1G78700	LPNYLYIPGGSISAPVTPPLSSPTAR	AT1G78700.1	BES1/BZR1 homolog 4	0.634927	N-Term(iTRAQ4plex); S13(Phospho); T17(Phospho); S21(Phospho)	Y(4): 0.0; Y(6): 0.0; S(11): 3.7; S(13): 95.6; T(17): 99.0; S(21): 3.8; S(22): 3.8; T(24): 94.0			0.634927	up
AT4G11740	AASGSLAPPNADRSR	AT4G11740.1	Ubiquitin-like superfamily protein	0.552978	N-Term(iTRAQ4plex); S14(Phospho)	S(3): 0.0; S(5): 0.0; S(14): 100.0	0.552978	0.410431	0.535263	up
AT3G06550	ALLIEDGGGLQSASPR	AT3G06550.3	O-acetyltransferase family protein	0.488786	N-Term(iTRAQ4plex); S14(Phospho)	S(12): 3.2; S(14): 96.8	0.488786	-0.121153	0.297874	up
AT4G02630	NSGGGGGGIEQGRSPR	AT4G02630.1	Protein kinase superfamily protein	0.588155	N-Term(iTRAQ4plex); S14(Phospho)	S(2): 0.0; S(14): 100.0		0.23663	0.588155	up
AT3G22380	ENATQHSETVGEDSPSTADSR	AT3G22380.1	time for coffee	0.678265	N-Term(iTRAQ4plex); S14(Phospho)	T(4): 0.0; S(7): 0.0; T(9): 0.1; S(14): 48.7; S(16): 48.7; T(17): 2.5; S(20): 0.0		0.00283086	0.678265	up
AT5G40930	APELHTGGTAGPSSNSAK	AT5G40930.1	translocase of outer membrane 20-4	0.488256	N-Term(iTRAQ4plex); S14(Phospho); K18(iTRAQ4plex)	T(6): 47.6; T(9): 0.1; S(13): 2.4; S(14): 47.6; S(16): 2.4		0.00326232	0.488256	up
AT1G75100	GASVGAGGESLGQSSR	AT1G75100.1	J-domain protein required for chloroplast accumulation response 1	0.587826	N-Term(iTRAQ4plex); S15(Phospho)	S(3): 0.0; S(10): 0.0; S(14): 50.0; S(15): 50.0	0.587826	-0.12404		up
AT1G10290	AAAASSYSDNSGTESSPR	AT1G10290.1	dynamin-like protein 6	0.463546	N-Term(iTRAQ4plex); S15(Phospho)	S(5): 0.0; S(6): 0.0; Y(7): 0.0; S(8): 0.0; S(11): 0.0; T(13): 33.3; S(15): 33.3; S(16): 33.3	0.463546	0.234365	0.111806	up
AT5G15030	EIDGSGSQNQHPVGSPR	AT5G15030.1	Paired amphipathic helix (PAH2) superfamily protein	0.629085	N-Term(iTRAQ4plex); S15(Phospho)	S(5): 0.0; S(7): 0.0; S(15): 100.0	0.629085	0.262813		up
AT3G50670	DYEGGEYEHEGGGRSR	AT3G50670.1	U1 small nuclear ribonucleoprotein-70K	0.774245	N-Term(iTRAQ4plex); S15(Phospho)	Y(2): 0.0; Y(7): 0.0; S(15): 100.0	0.774245			up
AT4G35890	ISGNHGSPTASVAQSPR	AT4G35890.1	winged-helix DNA-binding transcription factor family protein	0.485846	N-Term(iTRAQ4plex); S15(Phospho)	S(2): 0.0; S(7): 0.0; T(9): 0.0; S(11): 0.0; S(15): 100.0			0.485846	up
AT1G20760	HHESEYGTTHSEDRSPR	AT1G20760.1	Calcium-binding EF hand family protein	0.908931	N-Term(iTRAQ4plex); S15(Phospho)	S(4): 0.0; Y(6): 0.0; T(8): 0.0; T(9): 0.0; S(11): 0.0; S(15): 99.9			0.908931	up
AT1G01370	GGEGGDNTQQTNPTTSPATGTR	AT1G01370.1	Histone superfamily protein	0.842806	N-Term(iTRAQ4plex); S16(Phospho)	T(8): 92.5; T(11): 0.4; T(14): 0.4; T(15): 0.4; S(16): 6.1; T(19): 0.0; T(21): 0.0	0.842806	-0.00508868	0.398173	up
AT5G14270	GLGTIDLEPMLDGATSASPTR	AT5G14270.1	bromodomain and extraterminal domain protein 9	0.522979	N-Term(iTRAQ4plex); S16(Phospho)	T(4): 0.0; T(15): 2.2; S(16): 32.6; S(18): 32.6; T(20): 32.6			0.522979	up
AT1G04780	FEELEAIEDEFVTPPSSPTSSVK	AT1G04780.1	Ankyrin repeat family protein	0.522205	N-Term(iTRAQ4plex); S16(Phospho); S17(Phospho); K23(iTRAQ4plex)	T(13): 0.0; S(16): 100.0; S(17): 99.9; T(19): 0.1; S(20): 0.0; S(21): 0.0	0.109112	-0.211725	0.522205	up
AT1G55540	LVMFNVASVAGRPASSDTDLASSSDIEDAYTPLIEDDLSK	AT1G55540.1	Nuclear pore complex protein	0.377578	N-Term(iTRAQ4plex); S16(Phospho); T18(Phospho); Y30(Phospho); K40(iTRAQ4plex)	S(8): 42.2; S(15): 42.2; S(16): 42.2; T(18): 42.2; S(22): 13.3; S(23): 13.3; S(24): 13.3; Y(30): 45.6; T(31): 45.6; S(39): 0.0			0.377578	up
AT5G12850	TLNPSNLEELFSAEVASPR	AT5G12850.1	CCCH-type zinc finger protein with ARM repeat domain	0.35301	N-Term(iTRAQ4plex); S17(Phospho)	T(1): 0.0; S(5): 0.0; S(12): 0.4; S(17): 99.6	0.35301		0.315878	up
AT1G01370	RGGEGGDNTQQTNPTTSPATGTR	AT1G01370.1	Histone superfamily protein	0.541861	N-Term(iTRAQ4plex); S17(Phospho)	T(9): 0.0; T(12): 0.0; T(15): 0.0; T(16): 6.9; S(17): 93.1; T(20): 0.0; T(22): 0.0	0.541861		0.437977	up
AT5G49760	EIENIMQLAGLNPNSDSATSSR	AT5G49760.1	Leucine-rich repeat protein kinase family protein	0.569875	N-Term(iTRAQ4plex); S17(Phospho)	S(15): 4.9; S(17): 89.9; T(19): 4.9; S(20): 0.3; S(21): 0.0			0.569875	up
AT4G11790	QDHSDDADGGDEQSQPSSPSVK	AT4G11790.1	Pleckstrin homology (PH) domain superfamily protein	0.514387	N-Term(iTRAQ4plex); S17(Phospho); S18(Phospho); K22(iTRAQ4plex)	S(4): 0.0; S(14): 0.3; S(17): 99.7; S(18): 99.7; S(20): 0.3		0.0825609	0.514387	up
AT4G17950	SQGQQHSSESSEENESNSPLHR	AT4G17950.1	AT hook motif DNA-binding family protein	1.39912	N-Term(iTRAQ4plex); S18(Phospho)	S(1): 0.5; S(7): 6.7; S(8): 0.5; S(10): 0.0; S(11): 0.0; S(16): 0.5; S(18): 91.7	0.741201		1.39912	up
AT4G11790	QDHSDDADGGDEQSQPSSPSVK	AT4G11790.1	Pleckstrin homology (PH) domain superfamily protein	0.654476	N-Term(iTRAQ4plex); S18(Phospho); K22(iTRAQ4plex)	S(4): 0.0; S(14): 0.3; S(17): 0.3; S(18): 94.6; S(20): 4.9		0.0897462	0.654476	up
AT3G19420	VMAADASVFSFGDEDDFESD	AT3G19420.1	PTEN 2	0.400762	N-Term(iTRAQ4plex); S19(Phospho)	S(7): 0.0; S(10): 0.0; S(19): 100.0	0.400762	-0.241975	0.226196	up
AT5G67200	ASAELLGR	AT5G67200.1	Leucine-rich repeat protein kinase family protein	0.373278	N-Term(iTRAQ4plex); S2(Phospho)	S(2): 100.0	0.373278	0.092972	0.286384	up
AT2G07360	TSSISAGPGR	AT2G07360.1	SH3 domain-containing protein	0.695483	N-Term(iTRAQ4plex); S2(Phospho)	T(1): 0.2; S(2): 95.8; S(3): 4.0; S(5): 0.0	0.521654	0.458954	0.695483	up
AT2G42680	RSGADIETVR	AT2G42680.1	multiprotein bridging factor 1A	0.474145	N-Term(iTRAQ4plex); S2(Phospho)	S(2): 100.0; T(8): 0.0	0.474145			up
AT1G80930	ASDDDEEGEIR	AT1G80930.1	MIF4G domain-containing protein / MA3 domain-containing protein	0.778445	N-Term(iTRAQ4plex); S2(Phospho)	S(2): 100.0	0.474978	0.016543	0.778445	up
AT4G36980	RSPTYEAYPR	AT4G36980.2	FUNCTIONS IN: molecular_function unknown; INVOLVED IN: biological_process unknown; EXPRESSED IN: 23 plant structures; EXPRESSED DURING: 13 growth stages; CONTAINS InterPro DOMAIN/s: Splicing factor, suppressor of white apricot (InterPro:IPR019147); Has 5391 Blast hits to 4388 proteins in 280 species: Archae - 1; Bacteria - 114; Metazoa - 3014; Fungi - 666; Plants - 308; Viruses - 14; Other Eukary…	0.497941	N-Term(iTRAQ4plex); S2(Phospho)	S(2): 100.0; T(4): 0.0; Y(5): 0.0; Y(8): 0.0	0.497941	0.0050107		up
AT1G32360	GSPSSSSATTTSAASNR	AT1G32360.1	Zinc finger (CCCH-type) family protein	0.94412	N-Term(iTRAQ4plex); S2(Phospho)	S(2): 100.0; S(4): 0.0; S(5): 0.0; S(6): 0.0; S(7): 0.0; T(9): 0.0; T(10): 0.0; T(11): 0.0; S(12): 0.0; S(15): 0.0	0.648323	0.292138	0.94412	up
AT4G00752	HSPSYGSQVHGGTHR	AT4G00752.1	UBX domain-containing protein	0.471712	N-Term(iTRAQ4plex); S2(Phospho)	S(2): 99.0; S(4): 0.5; Y(5): 0.5; S(7): 0.0; T(13): 0.0	0.471712	0.0786472		up
AT2G45140	FSADRVDAQDNSSEAR	AT2G45140.1	plant VAP homolog 12	0.434196	N-Term(iTRAQ4plex); S2(Phospho)	S(2): 100.0; S(12): 0.0; S(13): 0.0	0.434196	0.114458	0.29754	up
AT1G14510	MSPPPR	AT1G14510.1	alfin-like 7	0.333014	N-Term(iTRAQ4plex); S2(Phospho)	S(2): 100.0		0.0998991	0.333014	up
AT4G26000	HSPGLAR	AT4G26000.1	RNA-binding KH domain-containing protein	0.871094	N-Term(iTRAQ4plex); S2(Phospho)	S(2): 100.0		0.871094		up
AT5G66010	ASPPPTGPSR	AT5G66010.2	RNA-binding (RRM/RBD/RNP motifs) family protein	0.536118	N-Term(iTRAQ4plex); S2(Phospho)	S(2): 100.0; T(6): 0.0; S(9): 0.0		0.0536053	0.536118	up
AT3G55005	SSASDSLPHQR	AT3G55005.1	tonneau 1b (TON1b)	0.574617	N-Term(iTRAQ4plex); S2(Phospho)	S(1): 4.4; S(2): 95.3; S(4): 0.2; S(6): 0.0			0.574617	up
AT1G72340	SSNSPPMADTTR	AT1G72340.1	NagB/RpiA/CoA transferase-like superfamily protein	0.609847	N-Term(iTRAQ4plex); S2(Phospho)	S(1): 4.3; S(2): 91.3; S(4): 4.3; T(10): 0.0; T(11): 0.0			0.609847	up
AT5G47820	ISSLENMLVISSNSLVAMASQLSEAEER	AT5G47820.1	P-loop containing nucleoside triphosphate hydrolases superfamily protein	0.426011	N-Term(iTRAQ4plex); S2(Phospho)	S(2): 95.2; S(3): 4.8; S(11): 0.0; S(12): 0.0; S(14): 0.0; S(20): 0.0; S(23): 0.0			0.426011	up
AT1G67050	SSSLNCGSTYGR	AT1G67050.1	unknown protein; BEST Arabidopsis thaliana protein match is: unknown protein (TAIR:AT5G38320.1); Has 617 Blast hits to 318 proteins in 80 species: Archae - 0; Bacteria - 16; Metazoa - 141; Fungi - 62; Plants - 128; Viruses - 2; Other Eukaryotes - 268 (source: NCBI BLink).	0.658949	N-Term(iTRAQ4plex); S2(Phospho); C6(Carbamidomethyl)	S(1): 0.1; S(2): 97.5; S(3): 2.4; S(8): 0.0; T(9): 0.0; Y(10): 0.0		0.192114	0.658949	up
AT3G05070	ASEDESIEQK	AT3G05070.1	CONTAINS InterPro DOMAIN/s: mRNA splicing factor, Cwf18 (InterPro:IPR013169); Has 292 Blast hits to 292 proteins in 153 species: Archae - 0; Bacteria - 0; Metazoa - 118; Fungi - 83; Plants - 38; Viruses - 11; Other Eukaryotes - 42 (source: NCBI BLink).	0.914121	N-Term(iTRAQ4plex); S2(Phospho); K10(iTRAQ4plex)	S(2): 100.0; S(6): 0.0		0.603301	0.914121	up
AT4G00830	SSPEHSAAAAQVK	AT4G00830.3	RNA-binding (RRM/RBD/RNP motifs) family protein	0.400549	N-Term(iTRAQ4plex); S2(Phospho); K13(iTRAQ4plex)	S(1): 5.3; S(2): 89.4; S(6): 5.3	0.400549			up
AT3G50910	SSSEANVVSSSHQK	AT3G50910.1	unknown protein; BEST Arabidopsis thaliana protein match is: unknown protein (TAIR:AT5G66480.1); Has 76 Blast hits to 75 proteins in 28 species: Archae - 0; Bacteria - 10; Metazoa - 7; Fungi - 2; Plants - 49; Viruses - 0; Other Eukaryotes - 8 (source: NCBI BLink).	0.402234	N-Term(iTRAQ4plex); S2(Phospho); K14(iTRAQ4plex)	S(1): 3.1; S(2): 93.8; S(3): 3.1; S(9): 0.0; S(10): 0.0; S(11): 0.0	0.402234			up
AT1G26630	MSDDEHHFEASESGASK	AT1G26630.1	Eukaryotic translation initiation factor 5A-1 (eIF-5A 1) protein	0.617512	N-Term(iTRAQ4plex); S2(Phospho); K17(iTRAQ4plex)	S(2): 100.0; S(11): 0.0; S(13): 0.0; S(16): 0.0	0.617512		0.592426	up
AT5G64850	ASLGNEEELINPFHDQPPVDTAKPK	AT5G64850.1	FUNCTIONS IN: molecular_function unknown; INVOLVED IN: biological_process unknown; LOCATED IN: plasma membrane; EXPRESSED IN: 22 plant structures; EXPRESSED DURING: 13 growth stages; CONTAINS InterPro DOMAIN/s: RPM1-interacting protein 4, defence response (InterPro:IPR008700); BEST Arabidopsis thaliana protein match is: unknown protein (TAIR:AT5G09960.1); Has 30201 Blast hits to 17322 proteins in…	0.370959	N-Term(iTRAQ4plex); S2(Phospho); K23(iTRAQ4plex); K25(iTRAQ4plex)	S(2): 100.0; T(21): 0.0	0.223413	0.0415976	0.370959	up
AT5G64200	ASPSKEMSPER	AT5G64200.1	ortholog of human splicing factor SC35	1.18395	N-Term(iTRAQ4plex); S2(Phospho); K5(iTRAQ4plex); S8(Phospho)	S(2): 100.0; S(4): 0.0; S(8): 100.0	1.18395	0.942575		up
AT5G52040	LSPDYK	AT5G52040.3	RNA-binding (RRM/RBD/RNP motifs) family protein	0.737113	N-Term(iTRAQ4plex); S2(Phospho); K6(iTRAQ4plex)	S(2): 100.0; Y(5): 0.0		0.737113	0.668249	up
AT4G31700	LSSAAAKPSVTA	AT4G31700.1	ribosomal protein S6	2.08642	N-Term(iTRAQ4plex); S2(Phospho); K7(iTRAQ4plex)	S(2): 95.8; S(3): 4.2; S(9): 0.0; T(11): 0.0	2.08642	1.07383	0.93838	up
AT4G31580	RSPSPPPAR	AT4G31580.1	serine/arginine-rich 22	1.11629	N-Term(iTRAQ4plex); S2(Phospho); S4(Phospho)	S(2): 100.0; S(4): 100.0		0.0863514	1.11629	up
AT5G52040	ESRSPPPYEK	AT5G52040.3	RNA-binding (RRM/RBD/RNP motifs) family protein	0.764979	N-Term(iTRAQ4plex); S2(Phospho); S4(Phospho); K10(iTRAQ4plex)	S(2): 100.0; S(4): 100.0; Y(8): 0.0		0.304618	0.764979	up
AT4G32420	TSPSPDRSPYR	AT4G32420.2	Cyclophilin-like peptidyl-prolyl cis-trans isomerase family protein	0.441169	N-Term(iTRAQ4plex); S2(Phospho); S4(Phospho); S8(Phospho)	T(1): 50.0; S(2): 50.0; S(4): 100.0; S(8): 99.9; Y(10): 0.1		-0.247055	0.441169	up
AT3G13570	QSRSPTPVPR	AT3G13570.1	SC35-like splicing factor 30A	1.00607	N-Term(iTRAQ4plex); S2(Phospho); S4(Phospho); T6(Phospho)	S(2): 100.0; S(4): 100.0; T(6): 100.0		0.267682	1.00607	up
AT2G27100	TSEPNSEDEAAGVGKR	AT2G27100.1	C2H2 zinc-finger protein SERRATE (SE)	0.531943	N-Term(iTRAQ4plex); S2(Phospho); S6(Phospho); K15(iTRAQ4plex)	T(1): 3.2; S(2): 96.8; S(6): 100.0	0.352058	0.101642	0.531943	up
AT3G23900	SSPGYSDEKK	AT3G23900.1	RNA recognition motif (RRM)-containing protein	1.23354	N-Term(iTRAQ4plex); S2(Phospho); S6(Phospho); K9(iTRAQ4plex); K10(iTRAQ4plex)	S(1): 4.3; S(2): 95.7; Y(5): 0.2; S(6): 99.8		0.656261	1.23354	up
AT4G11740	EAPVNDDDEMDIDDVIPAPQSPLSMFNAAR	AT4G11740.1	Ubiquitin-like superfamily protein	0.309351	N-Term(iTRAQ4plex); S21(Phospho)	S(21): 99.4; S(24): 0.6			0.309351	up
AT4G26620	DRDDPLSFTSNPSTASSPVTVSDYLDNFLGEPTSR	AT4G26620.1	Sucrase/ferredoxin-like family protein	0.562983	N-Term(iTRAQ4plex); S22(Phospho); T33(Phospho)	S(7): 0.0; T(9): 0.0; S(10): 0.0; S(13): 16.6; T(14): 16.6; S(16): 16.6; S(17): 16.6; T(20): 16.6; S(22): 16.6; Y(24): 0.3; T(33): 89.0; S(34): 11.0			0.562983	up
AT1G17790	DIEFPAPAPSIAPIVEPLPAIVPSPSPSSPPPPPPPPVAAPVLENR	AT1G17790.1	DNA-binding bromodomain-containing protein	0.396289	N-Term(iTRAQ4plex); S28(Phospho); S29(Phospho)	S(10): 40.0; S(24): 40.0; S(26): 40.0; S(28): 40.0; S(29): 40.0			0.396289	up
AT3G48860	SPSPALGR	AT3G48860.2	unknown protein; INVOLVED IN: biological_process unknown; LOCATED IN: plasma membrane; EXPRESSED IN: 22 plant structures; EXPRESSED DURING: 13 growth stages; BEST Arabidopsis thaliana protein match is: unknown protein (TAIR:AT5G23700.1); Has 12429 Blast hits to 9751 proteins in 897 species: Archae - 180; Bacteria - 1190; Metazoa - 6552; Fungi - 1361; Plants - 886; Viruses - 50; Other Eukaryotes -…	0.437535	N-Term(iTRAQ4plex); S3(Phospho)	S(1): 0.0; S(3): 100.0	0.353378	0.175381	0.437535	up
AT2G26110	SPSVLHR	AT2G26110.1	Protein of unknown function (DUF761)	0.387267	N-Term(iTRAQ4plex); S3(Phospho)	S(1): 0.0; S(3): 100.0	0.387267		0.34755	up
AT3G58730	GISINAAR	AT3G58730.1	vacuolar ATP synthase subunit D (VATD) / V-ATPase D subunit / vacuolar proton pump D subunit (VATPD)	0.263055	N-Term(iTRAQ4plex); S3(Phospho)	S(3): 100.0	0.257072	0.263055	0.197578	up
AT3G48860	AGSPVYGR	AT3G48860.2	unknown protein; INVOLVED IN: biological_process unknown; LOCATED IN: plasma membrane; EXPRESSED IN: 22 plant structures; EXPRESSED DURING: 13 growth stages; BEST Arabidopsis thaliana protein match is: unknown protein (TAIR:AT5G23700.1); Has 12429 Blast hits to 9751 proteins in 897 species: Archae - 180; Bacteria - 1190; Metazoa - 6552; Fungi - 1361; Plants - 886; Viruses - 50; Other Eukaryotes -…	0.549186	N-Term(iTRAQ4plex); S3(Phospho)	S(3): 100.0; Y(6): 0.0	0.517718	0.332832	0.549186	up
AT2G26110	SPSMIHR	AT2G26110.1	Protein of unknown function (DUF761)	0.30923	N-Term(iTRAQ4plex); S3(Phospho)	S(1): 0.0; S(3): 100.0	0.30923	0.116924	0.248383	up
AT3G07810	ELSPGPSR	AT3G07810.1	RNA-binding (RRM/RBD/RNP motifs) family protein	0.373578	N-Term(iTRAQ4plex); S3(Phospho)	S(3): 100.0; S(7): 0.0	0.291866		0.373578	up
AT1G51140	TLSGGFNR	AT1G51140.1	basic helix-loop-helix (bHLH) DNA-binding superfamily protein	0.545513	N-Term(iTRAQ4plex); S3(Phospho)	T(1): 0.0; S(3): 100.0	0.470344	0.291012	0.545513	up
AT3G62700	SISIESPR	AT3G62700.1	multidrug resistance-associated protein 10	0.457233	N-Term(iTRAQ4plex); S3(Phospho)	S(1): 0.0; S(3): 100.0; S(6): 0.0	0.457233	-0.0565851	0.169968	up
AT3G08680	ASSPEMIR	AT3G08680.1	Leucine-rich repeat protein kinase family protein	0.590883	N-Term(iTRAQ4plex); S3(Phospho)	S(2): 0.1; S(3): 99.9	0.557772	0.516776	0.590883	up
AT4G25500	GASPVAAYR	AT4G25500.2	arginine/serine-rich splicing factor 35	0.523599	N-Term(iTRAQ4plex); S3(Phospho)	S(3): 100.0; Y(8): 0.0	0.523599	0.372972	0.361986	up
AT2G37550	NQSAGDFR	AT2G37550.1	ARF-GAP domain 7	0.267611	N-Term(iTRAQ4plex); S3(Phospho)	S(3): 100.0	0.201216	-0.0629	0.267611	up
AT3G62700	TTSMESPR	AT3G62700.1	multidrug resistance-associated protein 10	0.461898	N-Term(iTRAQ4plex); S3(Phospho)	T(1): 0.0; T(2): 4.8; S(3): 95.2; S(6): 0.0	0.461898		0.442299	up
AT3G61860	RPSPDYGR	AT3G61860.1	RNA-binding (RRM/RBD/RNP motifs) family protein	0.335126	N-Term(iTRAQ4plex); S3(Phospho)	S(3): 100.0; Y(6): 0.0	0.335126	-0.105367	0.23447	up
AT2G40620	AHSEVQFR	AT2G40620.1	Basic-leucine zipper (bZIP) transcription factor family protein	0.729002	N-Term(iTRAQ4plex); S3(Phospho)	S(3): 100.0	0.523708	0.315278	0.729002	up
AT3G58760	QSSLAPESR	AT3G58760.1	Integrin-linked protein kinase family	0.466583	N-Term(iTRAQ4plex); S3(Phospho)	S(2): 0.1; S(3): 99.9; S(8): 0.0	0.466583			up
AT1G16610	RRSPLPLR	AT1G16610.1	arginine/serine-rich 45	0.405695	N-Term(iTRAQ4plex); S3(Phospho)	S(3): 100.0	0.355261	0.072092	0.405695	up
AT3G50670	ELSHEQPR	AT3G50670.1	U1 small nuclear ribonucleoprotein-70K	0.66845	N-Term(iTRAQ4plex); S3(Phospho)	S(3): 100.0	0.613479	0.550812	0.66845	up
AT2G27100	DRSPLPPPR	AT2G27100.1	C2H2 zinc-finger protein SERRATE (SE)	0.470234	N-Term(iTRAQ4plex); S3(Phospho)	S(3): 100.0	0.0127879	0.138472	0.470234	up
AT3G48860	TRSPSPALGR	AT3G48860.2	unknown protein; INVOLVED IN: biological_process unknown; LOCATED IN: plasma membrane; EXPRESSED IN: 22 plant structures; EXPRESSED DURING: 13 growth stages; BEST Arabidopsis thaliana protein match is: unknown protein (TAIR:AT5G23700.1); Has 12429 Blast hits to 9751 proteins in 897 species: Archae - 180; Bacteria - 1190; Metazoa - 6552; Fungi - 1361; Plants - 886; Viruses - 50; Other Eukaryotes -…	0.372348	N-Term(iTRAQ4plex); S3(Phospho)	T(1): 2.8; S(3): 97.2; S(5): 0.0	0.372348	0.186542	0.292417	up
AT5G57610	VGSGQMLAQR	AT5G57610.1	Protein kinase superfamily protein with octicosapeptide/Phox/Bem1p domain	0.623536	N-Term(iTRAQ4plex); S3(Phospho)	S(3): 100.0	0.280285	0.217727	0.623536	up
AT3G55460	GRSPPPPPPR	AT3G55460.1	SC35-like splicing factor 30	0.586307	N-Term(iTRAQ4plex); S3(Phospho)	S(3): 100.0	0.586307	0.0382143	0.357186	up
AT1G16270	NLSHVDTER	AT1G16270.1	Protein kinase superfamily protein with octicosapeptide/Phox/Bem1p domain	0.344967	N-Term(iTRAQ4plex); S3(Phospho)	S(3): 100.0; T(7): 0.0	0.344967			up
AT4G27060	RQSVEVVVPR	AT4G27060.1	ARM repeat superfamily protein	0.294449	N-Term(iTRAQ4plex); S3(Phospho)	S(3): 100.0	0.122576		0.294449	up
AT3G48860	SASAGRPSMSAR	AT3G48860.2	unknown protein; INVOLVED IN: biological_process unknown; LOCATED IN: plasma membrane; EXPRESSED IN: 22 plant structures; EXPRESSED DURING: 13 growth stages; BEST Arabidopsis thaliana protein match is: unknown protein (TAIR:AT5G23700.1); Has 12429 Blast hits to 9751 proteins in 897 species: Archae - 180; Bacteria - 1190; Metazoa - 6552; Fungi - 1361; Plants - 886; Viruses - 50; Other Eukaryotes -…	0.520645	N-Term(iTRAQ4plex); S3(Phospho)	S(1): 0.3; S(3): 99.7; S(8): 0.0; S(10): 0.0	0.520645	0.00780571	0.169039	up
AT5G47430	RLSPEHPPTR	AT5G47430.2	DWNN domain, a CCHC-type zinc finger	0.352031	N-Term(iTRAQ4plex); S3(Phospho)	S(3): 100.0; T(9): 0.0	0.352031			up
AT4G14990	SASPVSESTTTR	AT4G14990.1	Topoisomerase II-associated protein PAT1	0.555615	N-Term(iTRAQ4plex); S3(Phospho)	S(1): 0.1; S(3): 99.9; S(6): 0.0; S(8): 0.0; T(9): 0.0; T(10): 0.0; T(11): 0.0	0.204912		0.555615	up
AT5G04990	DLSRGEATLDR	AT5G04990.1	SAD1/UNC-84 domain protein 1	0.37828	N-Term(iTRAQ4plex); S3(Phospho)	S(3): 100.0; T(8): 0.0	0.37828	0.210759	0.256208	up
AT1G23860	RRSPDYGYAR	AT1G23860.1	RS-containing zinc finger protein 21	0.683138	N-Term(iTRAQ4plex); S3(Phospho)	S(3): 100.0; Y(6): 0.0; Y(8): 0.0	0.683138			up
AT5G13260	SSSPANSPAVSVR	AT5G13260.1	unknown protein; BEST Arabidopsis thaliana protein match is: unknown protein (TAIR:AT3G48860.2); Has 30201 Blast hits to 17322 proteins in 780 species: Archae - 12; Bacteria - 1396; Metazoa - 17338; Fungi - 3422; Plants - 5037; Viruses - 0; Other Eukaryotes - 2996 (source: NCBI BLink).	0.663772	N-Term(iTRAQ4plex); S3(Phospho)	S(1): 0.2; S(2): 4.6; S(3): 95.1; S(7): 0.0; S(11): 0.0	0.663772	0.477726	0.584792	up
AT5G39570	SGSGDDEEGSYGR	AT5G39570.1	FUNCTIONS IN: molecular_function unknown; INVOLVED IN: biological_process unknown; LOCATED IN: cytosol, nucleus; EXPRESSED IN: 25 plant structures; EXPRESSED DURING: 14 growth stages; BEST Arabidopsis thaliana protein match is: glycine-rich protein (TAIR:AT3G29075.1); Has 30201 Blast hits to 17322 proteins in 780 species: Archae - 12; Bacteria - 1396; Metazoa - 17338; Fungi - 3422; Plants - 5037;…	1.87092	N-Term(iTRAQ4plex); S3(Phospho)	S(1): 0.0; S(3): 100.0; S(10): 0.0; Y(11): 0.0	1.42981	0.738722	1.87092	up
AT1G19870	RTSFGYDQEAR	AT1G19870.1	IQ-domain 32	0.312903	N-Term(iTRAQ4plex); S3(Phospho)	T(2): 2.3; S(3): 97.7; Y(6): 0.0	0.312903	0.0424389	0.276087	up
AT1G67230	VASEQQGEVVGQR	AT1G67230.1	little nuclei1	0.480853	N-Term(iTRAQ4plex); S3(Phospho)	S(3): 100.0	0.480853	0.324395	0.453064	up
AT2G40070	SGSVEPGGPPGGRPR	AT2G40070.2	FUNCTIONS IN: molecular_function unknown; INVOLVED IN: biological_process unknown; LOCATED IN: cellular_component unknown; EXPRESSED IN: 17 plant structures; EXPRESSED DURING: 7 growth stages; BEST Arabidopsis thaliana protein match is: proline-rich family protein (TAIR:AT3G09000.1); Has 108635 Blast hits to 60786 proteins in 2176 species: Archae - 287; Bacteria - 15142; Metazoa - 39415; Fungi - …	0.533818	N-Term(iTRAQ4plex); S3(Phospho)	S(1): 0.3; S(3): 99.7	0.507817	0.150518	0.533818	up
AT5G04420	SASDEEEDGTVQR	AT5G04420.1	Galactose oxidase/kelch repeat superfamily protein	0.959592	N-Term(iTRAQ4plex); S3(Phospho)	S(1): 0.0; S(3): 100.0; T(10): 0.0	0.487895	0.359799	0.959592	up
AT5G04990	SVSAATGTNTTATQR	AT5G04990.1	SAD1/UNC-84 domain protein 1	0.81811	N-Term(iTRAQ4plex); S3(Phospho)	S(1): 0.0; S(3): 100.0; T(6): 0.0; T(8): 0.0; T(10): 0.0; T(11): 0.0; T(13): 0.0	0.81811	0.270238	0.598567	up
AT2G43410	DGSVDGFTPMGVDER	AT2G43410.1	RNA binding	1.08318	N-Term(iTRAQ4plex); S3(Phospho)	S(3): 100.0; T(8): 0.0	0.415744	-0.0764996	1.08318	up
AT1G16610	GLSPR	AT1G16610.1	arginine/serine-rich 45	1.38475	N-Term(iTRAQ4plex); S3(Phospho)	S(3): 100.0		1.38475		up
AT2G46630	QPSPPR	AT2G46630.1	unknown protein; LOCATED IN: chloroplast; EXPRESSED IN: 22 plant structures; EXPRESSED DURING: 13 growth stages; Has 110095 Blast hits to 59224 proteins in 2216 species: Archae - 177; Bacteria - 15429; Metazoa - 38345; Fungi - 18843; Plants - 13341; Viruses - 3084; Other Eukaryotes - 20876 (source: NCBI BLink).	0.298035	N-Term(iTRAQ4plex); S3(Phospho)	S(3): 100.0		0.298035		up
AT1G70180	EPSPPR	AT1G70180.1	Sterile alpha motif (SAM) domain-containing protein	0.579004	N-Term(iTRAQ4plex); S3(Phospho)	S(3): 100.0		0.337245	0.579004	up
AT2G38610	AASPQIR	AT2G38610.1	RNA-binding KH domain-containing protein	0.734551	N-Term(iTRAQ4plex); S3(Phospho)	S(3): 100.0		0.335684	0.734551	up
AT3G21810	QFSPER	AT3G21810.1	Zinc finger C-x8-C-x5-C-x3-H type family protein	0.294698	N-Term(iTRAQ4plex); S3(Phospho)	S(3): 100.0		0.0943562	0.294698	up
AT2G45540	LSSPGPER	AT2G45540.1	WD-40 repeat family protein / beige-related	0.298155	N-Term(iTRAQ4plex); S3(Phospho)	S(2): 5.4; S(3): 94.6		0.298155		up
AT3G49250	LNSSPTPR	AT3G49250.1	defective in meristem silencing 3	0.514178	N-Term(iTRAQ4plex); S3(Phospho)	S(3): 97.2; S(4): 2.8; T(6): 0.0		0.232651	0.514178	up
AT4G25500	RGSPEYGR	AT4G25500.2	arginine/serine-rich splicing factor 35	0.888503	N-Term(iTRAQ4plex); S3(Phospho)	S(3): 100.0; Y(6): 0.0		0.888503	0.627156	up
AT3G53710	NQSANDFR	AT3G53710.1	ARF-GAP domain 6	0.499101	N-Term(iTRAQ4plex); S3(Phospho)	S(3): 100.0		0.14379	0.499101	up
AT3G05420	ATSGPAYPER	AT3G05420.1	acyl-CoA binding protein 4	0.263521	N-Term(iTRAQ4plex); S3(Phospho)	T(2): 5.6; S(3): 94.4; Y(7): 0.0		-0.0917061	0.263521	up
AT1G70180	DISPPRDAGR	AT1G70180.1	Sterile alpha motif (SAM) domain-containing protein	0.725613	N-Term(iTRAQ4plex); S3(Phospho)	S(3): 100.0		0.271131	0.725613	up
AT2G35050	RQSFEHER	AT2G35050.1	Protein kinase superfamily protein with octicosapeptide/Phox/Bem1p domain	0.631343	N-Term(iTRAQ4plex); S3(Phospho)	S(3): 100.0		0.225235	0.631343	up
AT5G04840	SYSAGSNVAPR	AT5G04840.1	bZIP protein	0.436992	N-Term(iTRAQ4plex); S3(Phospho)	S(1): 1.8; Y(2): 49.1; S(3): 49.1; S(6): 0.0		0.436992		up
AT4G23640	SISEANIAGSSR	AT4G23640.1	Potassium transporter family protein	0.378583	N-Term(iTRAQ4plex); S3(Phospho)	S(1): 0.0; S(3): 100.0; S(10): 0.0; S(11): 0.0		-0.0729458	0.378583	up
AT3G56150	MVSLNR	AT3G56150.1	eukaryotic translation initiation factor 3C	0.309619	N-Term(iTRAQ4plex); S3(Phospho)	S(3): 100.0			0.309619	up
AT3G08670	NSSPIVTR	AT3G08670.1	unknown protein; BEST Arabidopsis thaliana protein match is: unknown protein (TAIR:AT3G51540.1); Has 48380 Blast hits to 29827 proteins in 1356 species: Archae - 46; Bacteria - 5589; Metazoa - 17361; Fungi - 13192; Plants - 2237; Viruses - 905; Other Eukaryotes - 9050 (source: NCBI BLink).	0.457516	N-Term(iTRAQ4plex); S3(Phospho)	S(2): 4.5; S(3): 95.2; T(7): 0.2			0.457516	up
AT2G27100	RHSPPQR	AT2G27100.1	C2H2 zinc-finger protein SERRATE (SE)	0.892734	N-Term(iTRAQ4plex); S3(Phospho)	S(3): 100.0			0.892734	up
AT4G35300	GGSTMSVLSR	AT4G35300.5	tonoplast monosaccharide transporter2	0.297924	N-Term(iTRAQ4plex); S3(Phospho)	S(3): 99.8; T(4): 0.2; S(6): 0.0; S(9): 0.0			0.297924	up
AT4G32410	TTSGPLGPSDR	AT4G32410.1	cellulose synthase 1	0.446965	N-Term(iTRAQ4plex); S3(Phospho)	T(1): 0.2; T(2): 4.6; S(3): 95.1; S(9): 0.0			0.446965	up
AT5G13590	MSSPDHSGYSR	AT5G13590.1	unknown protein; Has 150 Blast hits to 121 proteins in 42 species: Archae - 0; Bacteria - 8; Metazoa - 80; Fungi - 5; Plants - 17; Viruses - 0; Other Eukaryotes - 40 (source: NCBI BLink).	0.43457	N-Term(iTRAQ4plex); S3(Phospho)	S(2): 4.7; S(3): 95.0; S(7): 0.3; Y(9): 0.0; S(10): 0.0			0.43457	up
AT2G05120	FGSPQAGSEDQVSCALWDLIQFVGER	AT2G05120.2	Nucleoporin, Nup133/Nup155-like	0.445106	N-Term(iTRAQ4plex); S3(Phospho); C14(Carbamidomethyl)	S(3): 100.0; S(8): 0.0; S(13): 0.0	0.277044	-0.060156	0.445106	up
AT1G51140	SLSDIEQLLSDSIPCK	AT1G51140.1	basic helix-loop-helix (bHLH) DNA-binding superfamily protein	0.34354	N-Term(iTRAQ4plex); S3(Phospho); C15(Carbamidomethyl); K16(iTRAQ4plex)	S(1): 0.0; S(3): 100.0; S(10): 0.0; S(12): 0.0	0.327568		0.34354	up
AT1G16610	GRSPPPPPSK	AT1G16610.1	arginine/serine-rich 45	0.391568	N-Term(iTRAQ4plex); S3(Phospho); K10(iTRAQ4plex)	S(3): 100.0; S(9): 0.0	0.391568	-0.0939921	0.249457	up
AT5G64813	RTSFHGDPYK	AT5G64813.1	Ras-related small GTP-binding family protein	0.526718	N-Term(iTRAQ4plex); S3(Phospho); K10(iTRAQ4plex)	T(2): 6.1; S(3): 93.9; Y(9): 0.0			0.526718	up
AT3G51470	SISAEGLDLLK	AT3G51470.1	Protein phosphatase 2C family protein	0.713624	N-Term(iTRAQ4plex); S3(Phospho); K11(iTRAQ4plex)	S(1): 0.0; S(3): 100.0	0.422859		0.713624	up
AT3G43980	GHSNVWNSHPK	AT3G43980.1	Ribosomal protein S14p/S29e family protein	0.482493	N-Term(iTRAQ4plex); S3(Phospho); K11(iTRAQ4plex)	S(3): 100.0; S(8): 0.0	0.482493	0.0820103	0.449799	up
AT3G07330	SSSDSGLTELSK	AT3G07330.1	Cellulose-synthase-like C6	0.368548	N-Term(iTRAQ4plex); S3(Phospho); K12(iTRAQ4plex)	S(1): 0.1; S(2): 2.6; S(3): 97.3; S(5): 0.0; T(8): 0.0; S(11): 0.0	0.368548	-0.156023	0.31521	up
AT1G63480	DSSPMSDPNEPK	AT1G63480.1	AT hook motif DNA-binding family protein	0.495116	N-Term(iTRAQ4plex); S3(Phospho); K12(iTRAQ4plex)	S(2): 0.2; S(3): 99.8; S(6): 0.0	0.233226	0.155041	0.495116	up
AT1G19870	SPSPDNNNVSEK	AT1G19870.1	IQ-domain 32	0.387857	N-Term(iTRAQ4plex); S3(Phospho); K12(iTRAQ4plex)	S(1): 3.0; S(3): 97.0; S(10): 0.0		0.387857		up
AT1G68060	RQSIGGSDNLQK	AT1G68060.1	microtubule-associated proteins 70-1	0.402297	N-Term(iTRAQ4plex); S3(Phospho); K12(iTRAQ4plex)	S(3): 100.0; S(7): 0.0		0.226553	0.402297	up
AT5G14720	GISAWNFNLEDLK	AT5G14720.1	Protein kinase superfamily protein	0.290732	N-Term(iTRAQ4plex); S3(Phospho); K13(iTRAQ4plex)	S(3): 100.0	0.290732	-0.197294	-0.0694685	up
AT4G39150	ENSLRHEEETGVK	AT4G39150.1	DNAJ heat shock N-terminal domain-containing protein	0.42991	N-Term(iTRAQ4plex); S3(Phospho); K13(iTRAQ4plex)	S(3): 100.0; T(10): 0.0			0.42991	up
AT4G30480	EISDEEGEEDGTKNDAVTSQEEPQHSEK	AT4G30480.3	Tetratricopeptide repeat (TPR)-like superfamily protein	0.341813	N-Term(iTRAQ4plex); S3(Phospho); K13(iTRAQ4plex); K28(iTRAQ4plex)	S(3): 100.0; T(12): 0.0; T(18): 0.0; S(19): 0.0; S(26): 0.0	0.341813			up
AT1G68720	NDSGNENIESSQHQLK	AT1G68720.1	tRNA arginine adenosine deaminase	0.29601	N-Term(iTRAQ4plex); S3(Phospho); K16(iTRAQ4plex)	S(3): 100.0; S(10): 0.0; S(11): 0.0	0.29601	-0.0752863		up
AT1G44910	EESDGETAMDVSEGHKDEK	AT1G44910.2	pre-mRNA-processing protein 40A	0.718477	N-Term(iTRAQ4plex); S3(Phospho); K16(iTRAQ4plex); K19(iTRAQ4plex)	S(3): 100.0; T(7): 0.0; S(12): 0.0	0.718477	0.0212277		up
AT5G12370	SSSVNSVPLILDIEDFK	AT5G12370.3	exocyst complex component sec10	0.295077	N-Term(iTRAQ4plex); S3(Phospho); K17(iTRAQ4plex)	S(1): 0.2; S(2): 4.2; S(3): 95.6; S(6): 0.0	0.0213733	-0.164729	0.295077	up
AT1G80000	EASDDDEDDEEADDHDKLR	AT1G80000.1	CASC3/Barentsz eIF4AIII binding	1.38963	N-Term(iTRAQ4plex); S3(Phospho); K17(iTRAQ4plex)	S(3): 100.0	0.65439	0.208274	1.38963	up
AT1G67230	ADSDGEDDESDAEHPGK	AT1G67230.1	little nuclei1	0.92162	N-Term(iTRAQ4plex); S3(Phospho); K17(iTRAQ4plex)	S(3): 100.0; S(10): 0.0			0.92162	up
AT1G02840	EGSKSPSKPSPAKSPIHTR	AT1G02840.1	RNA-binding (RRM/RBD/RNP motifs) family protein	1.10435	N-Term(iTRAQ4plex); S3(Phospho); K4(iTRAQ4plex); S5(Phospho); S7(Phospho); K8(iTRAQ4plex); K13(iTRAQ4plex); S14(Phospho)	S(3): 99.9; S(5): 99.0; S(7): 1.3; S(10): 99.9; S(14): 99.9; T(18): 0.1		-0.245132	1.10435	up
AT2G23520	RQSPKPVAK	AT2G23520.1	Pyridoxal phosphate (PLP)-dependent transferases superfamily protein	1.27738	N-Term(iTRAQ4plex); S3(Phospho); K5(iTRAQ4plex); K9(iTRAQ4plex)	S(3): 100.0		0.943164	1.27738	up
AT2G03150	RSSPIKPIR	AT2G03150.1	ATP/GTP-binding protein family	0.546694	N-Term(iTRAQ4plex); S3(Phospho); K6(iTRAQ4plex)	S(2): 50.0; S(3): 50.0	0.546694	0.386186	0.369123	up
AT1G33470	VTSPFK	AT1G33470.2	RNA-binding (RRM/RBD/RNP motifs) family protein	0.549747	N-Term(iTRAQ4plex); S3(Phospho); K6(iTRAQ4plex)	T(2): 50.0; S(3): 50.0			0.549747	up
AT3G21430	AVSPHKDEESMSK	AT3G21430.2	DNA binding	0.388223	N-Term(iTRAQ4plex); S3(Phospho); K6(iTRAQ4plex); K13(iTRAQ4plex)	S(3): 100.0; S(10): 0.0; S(12): 0.0			0.388223	up
AT4G25500	VASPTKYSR	AT4G25500.2	arginine/serine-rich splicing factor 35	1.09356	N-Term(iTRAQ4plex); S3(Phospho); K6(iTRAQ4plex); S8(Phospho)	S(3): 100.0; T(5): 0.0; Y(7): 0.2; S(8): 99.8			1.09356	up
AT5G51300	TLSGNDKDQSGGEEETTSR	AT5G51300.1	splicing factor-related	0.348368	N-Term(iTRAQ4plex); S3(Phospho); K7(iTRAQ4plex)	T(1): 0.2; S(3): 99.8; S(10): 0.0; T(16): 0.0; T(17): 0.0; S(18): 0.0	0.325477	0.106605	0.348368	up
AT5G45190	MGSPPEK	AT5G45190.1	Cyclin family protein	0.507427	N-Term(iTRAQ4plex); S3(Phospho); K7(iTRAQ4plex)	S(3): 100.0		0.246984	0.507427	up
AT1G03350	RDSFSSKPYSR	AT1G03350.1	BSD domain-containing protein	0.653233	N-Term(iTRAQ4plex); S3(Phospho); K7(iTRAQ4plex)	S(3): 99.9; S(5): 0.1; S(6): 0.0; Y(9): 0.0; S(10): 0.0		0.0591338	0.653233	up
AT5G53440	EYSDSEKETSLK	AT5G53440.1	unknown protein; FUNCTIONS IN: molecular_function unknown; INVOLVED IN: biological_process unknown; LOCATED IN: cytosol; EXPRESSED IN: 25 plant structures; EXPRESSED DURING: 15 growth stages; Has 1807 Blast hits to 1807 proteins in 277 species: Archae - 0; Bacteria - 0; Metazoa - 736; Fungi - 347; Plants - 385; Viruses - 0; Other Eukaryotes - 339 (source: NCBI BLink).	0.338683	N-Term(iTRAQ4plex); S3(Phospho); K7(iTRAQ4plex); K12(iTRAQ4plex)	Y(2): 2.5; S(3): 97.5; S(5): 0.0; T(9): 0.0; S(10): 0.0	0.338683			up
AT5G51300	TLSGNDKDQSGGEEETTSR	AT5G51300.1	splicing factor-related	0.960257	N-Term(iTRAQ4plex); S3(Phospho); K7(iTRAQ4plex); S10(Phospho)	T(1): 0.3; S(3): 99.7; S(10): 100.0; T(16): 0.0; T(17): 0.0; S(18): 0.0	0.617999	0.205981	0.960257	up
AT5G21010	VLSPTSSK	AT5G21010.1	BTB-POZ and MATH domain 5	0.384924	N-Term(iTRAQ4plex); S3(Phospho); K8(iTRAQ4plex)	S(3): 48.9; T(5): 48.9; S(6): 2.2; S(7): 0.1	0.384924	0.175279		up
AT5G06970	SESFDSPK	AT5G06970.1	Protein of unknown function (DUF810)	0.338841	N-Term(iTRAQ4plex); S3(Phospho); K8(iTRAQ4plex)	S(1): 0.0; S(3): 100.0; S(6): 0.0	0.277797	0.128541	0.338841	up
AT4G16310	AASPSHEKVETVSSEK	AT4G16310.1	LSD1-like 3	0.551379	N-Term(iTRAQ4plex); S3(Phospho); K8(iTRAQ4plex); K16(iTRAQ4plex)	S(3): 99.6; S(5): 0.4; T(11): 0.0; S(13): 0.0; S(14): 0.0			0.551379	up
AT1G80350	AASPPINTK	AT1G80350.1	P-loop containing nucleoside triphosphate hydrolases superfamily protein	0.732902	N-Term(iTRAQ4plex); S3(Phospho); K9(iTRAQ4plex)	S(3): 100.0; T(8): 0.0	0.732902	0.412259	0.713882	up
AT3G48050	VSSPVHAVK	AT3G48050.1	BAH domain ;TFIIS helical bundle-like domain	0.460463	N-Term(iTRAQ4plex); S3(Phospho); K9(iTRAQ4plex)	S(2): 3.4; S(3): 96.6	0.460463		0.459651	up
AT3G22850	VGSVQNWSK	AT3G22850.1	Aluminium induced protein with YGL and LRDR motifs	0.537023	N-Term(iTRAQ4plex); S3(Phospho); K9(iTRAQ4plex)	S(3): 100.0; S(8): 0.0	0.395576	0.326042	0.537023	up
AT1G28240	SSSYGSLEK	AT1G28240.1	Protein of unknown function (DUF616)	0.322649	N-Term(iTRAQ4plex); S3(Phospho); K9(iTRAQ4plex)	S(1): 2.0; S(2): 49.0; S(3): 49.0; Y(4): 0.1; S(6): 0.0		-0.0454244	0.322649	up
AT3G08680	ASSPEMIR	AT3G08680.1	Leucine-rich repeat protein kinase family protein	0.396451	N-Term(iTRAQ4plex); S3(Phospho); M6(Oxidation)	S(2): 5.9; S(3): 94.1		0.396451		up
AT1G67230	ADSDGEDDESDAEHPGK	AT1G67230.1	little nuclei1	1.06035	N-Term(iTRAQ4plex); S3(Phospho); S10(Phospho); K17(iTRAQ4plex)	S(3): 100.0; S(10): 100.0	-0.0942412	0.360779	1.06035	up
AT2G37340	DRSPVLDDEGSPK	AT2G37340.3	arginine/serine-rich zinc knuckle-containing protein 33	0.758415	N-Term(iTRAQ4plex); S3(Phospho); S11(Phospho); K13(iTRAQ4plex)	S(3): 100.0; S(11): 100.0	0.248534	0.356555	0.758415	up
AT3G48530	SESLGHRSDVSSPEAK	AT3G48530.1	SNF1-related protein kinase regulatory subunit gamma 1	0.50864	N-Term(iTRAQ4plex); S3(Phospho); S11(Phospho); S12(Phospho); K16(iTRAQ4plex)	S(1): 0.1; S(3): 99.8; S(8): 1.0; S(11): 99.1; S(12): 100.0	0.50864	-0.0596593	0.354193	up
AT1G80930	HGSSSDEEERVR	AT1G80930.1	MIF4G domain-containing protein / MA3 domain-containing protein	1.66391	N-Term(iTRAQ4plex); S3(Phospho); S4(Phospho); S5(Phospho)	S(3): 100.0; S(4): 100.0; S(5): 100.0		0.209404	1.66391	up
AT2G29210	NRSPSPLYR	AT2G29210.1	splicing factor PWI domain-containing protein	0.309667	N-Term(iTRAQ4plex); S3(Phospho); S5(Phospho)	S(3): 100.0; S(5): 100.0; Y(8): 0.0	0.276305	0.0466506	0.309667	up
AT1G31870	YHSPSPEPAR	AT1G31870.1	unknown protein; FUNCTIONS IN: molecular_function unknown; INVOLVED IN: biological_process unknown; LOCATED IN: cytosol, nucleus; EXPRESSED IN: 25 plant structures; EXPRESSED DURING: 15 growth stages; CONTAINS InterPro DOMAIN/s: Protein of unknown function DUF2050, pre-mRNA-splicing factor (InterPro:IPR018609); Has 13303 Blast hits to 9618 proteins in 489 species: Archae - 8; Bacteria - 444; Meta…	0.697161	N-Term(iTRAQ4plex); S3(Phospho); S5(Phospho)	Y(1): 0.0; S(3): 100.0; S(5): 100.0	0.613528	0.193238	0.697161	up
AT1G31870	NDSPSPEPGPR	AT1G31870.1	unknown protein; FUNCTIONS IN: molecular_function unknown; INVOLVED IN: biological_process unknown; LOCATED IN: cytosol, nucleus; EXPRESSED IN: 25 plant structures; EXPRESSED DURING: 15 growth stages; CONTAINS InterPro DOMAIN/s: Protein of unknown function DUF2050, pre-mRNA-splicing factor (InterPro:IPR018609); Has 13303 Blast hits to 9618 proteins in 489 species: Archae - 8; Bacteria - 444; Meta…	0.674567	N-Term(iTRAQ4plex); S3(Phospho); S5(Phospho)	S(3): 100.0; S(5): 100.0	0.402993	0.407415	0.674567	up
AT1G10890	DRSPSPYSSHSYSR	AT1G10890.1	unknown protein; FUNCTIONS IN: molecular_function unknown; INVOLVED IN: biological_process unknown; LOCATED IN: chloroplast; EXPRESSED IN: petal, flower, leaf; EXPRESSED DURING: LP.04 four leaves visible, 4 anthesis, petal differentiation and expansion stage; BEST Arabidopsis thaliana protein match is: unknown protein (TAIR:AT5G13340.1); Has 11769 Blast hits to 8435 proteins in 698 species: Archa…	0.619526	N-Term(iTRAQ4plex); S3(Phospho); S5(Phospho)	S(3): 100.0; S(5): 100.0; Y(7): 0.0; S(8): 0.0; S(9): 0.0; S(11): 0.0; Y(12): 0.0; S(13): 0.0	0.619526		0.531325	up
AT1G31870	NDSPSPEPEAK	AT1G31870.1	unknown protein; FUNCTIONS IN: molecular_function unknown; INVOLVED IN: biological_process unknown; LOCATED IN: cytosol, nucleus; EXPRESSED IN: 25 plant structures; EXPRESSED DURING: 15 growth stages; CONTAINS InterPro DOMAIN/s: Protein of unknown function DUF2050, pre-mRNA-splicing factor (InterPro:IPR018609); Has 13303 Blast hits to 9618 proteins in 489 species: Archae - 8; Bacteria - 444; Meta…	0.64912	N-Term(iTRAQ4plex); S3(Phospho); S5(Phospho); K11(iTRAQ4plex)	S(3): 100.0; S(5): 100.0	0.125476	0.104651	0.64912	up
AT5G52040	GESRSPPPYEK	AT5G52040.3	RNA-binding (RRM/RBD/RNP motifs) family protein	0.592889	N-Term(iTRAQ4plex); S3(Phospho); S5(Phospho); K11(iTRAQ4plex)	S(3): 100.0; S(5): 100.0; Y(9): 0.0	0.380606	0.0910003	0.592889	up
AT5G52040	RESRSPPPYEK	AT5G52040.3	RNA-binding (RRM/RBD/RNP motifs) family protein	0.870683	N-Term(iTRAQ4plex); S3(Phospho); S5(Phospho); K11(iTRAQ4plex)	S(3): 100.0; S(5): 100.0; Y(9): 0.0	0.783987	-0.00622726	0.870683	up
AT3G53500	DQSLSPDRK	AT3G53500.1	RNA-binding (RRM/RBD/RNP motifs) family protein with retrovirus zinc finger-like domain	1.87012	N-Term(iTRAQ4plex); S3(Phospho); S5(Phospho); K9(iTRAQ4plex)	S(3): 100.0; S(5): 100.0	1.16109	1.46765	1.87012	up
AT4G35785	DRSYSPHGRSPER	AT4G35785.1	RNA-binding (RRM/RBD/RNP motifs) family protein	1.31151	N-Term(iTRAQ4plex); S3(Phospho); S5(Phospho); S10(Phospho)	S(3): 93.9; Y(4): 6.6; S(5): 99.6; S(10): 100.0			1.31151	up
AT3G55460	YRSRSYSPAPR	AT3G55460.1	SC35-like splicing factor 30	1.33309	N-Term(iTRAQ4plex); S3(Phospho); S5(Phospho); S7(Phospho)	Y(1): 7.1; S(3): 92.9; S(5): 99.9; Y(6): 7.1; S(7): 92.9	1.33309		0.535691	up
AT1G16610	GRSPSSPPPR	AT1G16610.1	arginine/serine-rich 45	0.353202	N-Term(iTRAQ4plex); S3(Phospho); S6(Phospho)	S(3): 100.0; S(5): 6.3; S(6): 93.7	0.0993822	-0.211565	0.353202	up
AT1G17210	AASYESRGPSTR	AT1G17210.1	IAP-like protein 1	0.585812	N-Term(iTRAQ4plex); S3(Phospho); S6(Phospho)	S(3): 94.3; Y(4): 11.3; S(6): 93.8; S(10): 0.1; T(11): 0.5			0.585812	up
AT1G63480	DSSPMSDPNEPK	AT1G63480.1	AT hook motif DNA-binding family protein	0.553411	N-Term(iTRAQ4plex); S3(Phospho); S6(Phospho); K12(iTRAQ4plex)	S(2): 4.2; S(3): 95.8; S(6): 100.0		0.307279	0.553411	up
AT5G12370	SSSVNSVPLILDIEDFK	AT5G12370.3	exocyst complex component sec10	0.393251	N-Term(iTRAQ4plex); S3(Phospho); S6(Phospho); K17(iTRAQ4plex)	S(1): 0.6; S(2): 6.9; S(3): 92.5; S(6): 100.0	0.393251	-0.0907222	0.308411	up
AT3G49601	HDSDVSEPESEDNKQPLR	AT3G49601.1	FUNCTIONS IN: molecular_function unknown; INVOLVED IN: biological_process unknown; LOCATED IN: cellular_component unknown; CONTAINS InterPro DOMAIN/s: mRNA splicing factor, Cwf21 (InterPro:IPR013170); Has 30201 Blast hits to 17322 proteins in 780 species: Archae - 12; Bacteria - 1396; Metazoa - 17338; Fungi - 3422; Plants - 5037; Viruses - 0; Other Eukaryotes - 2996 (source: NCBI BLink).	0.801206	N-Term(iTRAQ4plex); S3(Phospho); S6(Phospho); S10(Phospho); K14(iTRAQ4plex)	S(3): 100.0; S(6): 100.0; S(10): 100.0		-0.25713	0.801206	up
AT1G63640	RHSIGASPNAR	AT1G63640.2	P-loop nucleoside triphosphate hydrolases superfamily protein with CH (Calponin Homology) domain	0.677101	N-Term(iTRAQ4plex); S3(Phospho); S7(Phospho)	S(3): 100.0; S(7): 100.0	0.430904	0.0937263	0.677101	up
AT1G15280	EASDDDSDDDDAVR	AT1G15280.1	CASC3/Barentsz eIF4AIII binding	1.26913	N-Term(iTRAQ4plex); S3(Phospho); S7(Phospho)	S(3): 100.0; S(7): 100.0		0.0348281	1.26913	up
AT1G15280	EASDDDSDDDDAVRDVK	AT1G15280.1	CASC3/Barentsz eIF4AIII binding	1.18003	N-Term(iTRAQ4plex); S3(Phospho); S7(Phospho); K17(iTRAQ4plex)	S(3): 100.0; S(7): 100.0	1.18003	0.457969	1.05678	up
AT3G53500	RGSDYDGSPK	AT3G53500.1	RNA-binding (RRM/RBD/RNP motifs) family protein with retrovirus zinc finger-like domain	0.769524	N-Term(iTRAQ4plex); S3(Phospho); S8(Phospho); K10(iTRAQ4plex)	S(3): 99.7; Y(5): 0.6; S(8): 99.7		0.769524		up
AT1G78880	QNSGPIPILPTTGLITSGPITSGPLNSSGAPR	AT1G78880.1	Ubiquitin-specific protease family C19-related protein	0.399081	N-Term(iTRAQ4plex); S3(Phospho); T11(Phospho); T12(Phospho)	S(3): 100.0; T(11): 22.4; T(12): 22.4; T(16): 22.4; S(17): 22.4; T(21): 45.8; S(22): 64.5; S(27): 0.2; S(28): 0.0		-0.216062	0.399081	up
AT3G13570	NRSYTPEQAR	AT3G13570.1	SC35-like splicing factor 30A	0.840748	N-Term(iTRAQ4plex); S3(Phospho); T5(Phospho)	S(3): 99.8; Y(4): 0.2; T(5): 100.0	0.72186	0.12322	0.840748	up
AT3G07790	GASPGAVTPK	AT3G07790.1	DGCR14-related	0.410011	N-Term(iTRAQ4plex); S3(Phospho); T8(Phospho); K10(iTRAQ4plex)	S(3): 100.0; T(8): 100.0	0.410011			up
AT1G36160	HNDYETAGAPLSGNMMHIAIVGINNQMSLLQDSGDEDQAQER	AT1G36160.1	acetyl-CoA carboxylase 1	0.506288	N-Term(iTRAQ4plex); S33(Phospho)	Y(4): 0.0; T(6): 0.1; S(12): 33.3; S(28): 33.3; S(33): 33.3	0.506288			up
AT1G15400	STISFR	AT1G15400.2	unknown protein; FUNCTIONS IN: molecular_function unknown; INVOLVED IN: biological_process unknown; LOCATED IN: plasma membrane; EXPRESSED IN: 23 plant structures; EXPRESSED DURING: 13 growth stages; BEST Arabidopsis thaliana protein match is: unknown protein (TAIR:AT1G80180.1); Has 82 Blast hits to 82 proteins in 16 species: Archae - 0; Bacteria - 4; Metazoa - 0; Fungi - 0; Plants - 75; Viruses …	0.298237	N-Term(iTRAQ4plex); S4(Phospho)	S(1): 0.0; T(2): 0.1; S(4): 99.9	0.298237	0.148215	0.118784	up
AT1G20760	FGNSPPR	AT1G20760.1	Calcium-binding EF hand family protein	0.556765	N-Term(iTRAQ4plex); S4(Phospho)	S(4): 100.0	0.546757	0.449646	0.556765	up
AT3G18640	TQVSPTPIR	AT3G18640.1	Zinc finger C-x8-C-x5-C-x3-H type family protein	0.407651	N-Term(iTRAQ4plex); S4(Phospho)	T(1): 0.0; S(4): 50.0; T(6): 50.0	0.407651	0.144789	0.325336	up
AT1G79350	HSASPGVSIR	AT1G79350.1	RING/FYVE/PHD zinc finger superfamily protein	0.789425	N-Term(iTRAQ4plex); S4(Phospho)	S(2): 0.0; S(4): 100.0; S(8): 0.0	0.789425	0.529789	0.707033	up
AT5G61450	SFSSVPSSPR	AT5G61450.1	P-loop containing nucleoside triphosphate hydrolases superfamily protein	0.325509	N-Term(iTRAQ4plex); S4(Phospho)	S(1): 0.0; S(3): 3.7; S(4): 88.8; S(7): 3.7; S(8): 3.7	0.325509	0.0451305		up
AT3G27190	SSVSSPSHFR	AT3G27190.1	uridine kinase-like 2	0.736069	N-Term(iTRAQ4plex); S4(Phospho)	S(1): 0.0; S(2): 0.2; S(4): 99.6; S(5): 0.2; S(7): 0.0	0.653248		0.736069	up
AT3G61860	RRPSPDYGR	AT3G61860.1	RNA-binding (RRM/RBD/RNP motifs) family protein	0.377616	N-Term(iTRAQ4plex); S4(Phospho)	S(4): 100.0; Y(7): 0.0	0.377616	-0.096571	0.262146	up
AT2G47800	TPTSPHASSPR	AT2G47800.1	multidrug resistance-associated protein 4	0.294972	N-Term(iTRAQ4plex); S4(Phospho)	T(1): 0.2; T(3): 0.2; S(4): 99.5; S(8): 0.0; S(9): 0.0	0.247349	0.294972	0.174085	up
AT1G04440	ATSSADFTENR	AT1G04440.1	casein kinase like 13	0.389796	N-Term(iTRAQ4plex); S4(Phospho)	T(2): 0.3; S(3): 4.7; S(4): 95.0; T(8): 0.0	0.280351	0.0146453	0.389796	up
AT2G07360	SYESDDEEPR	AT2G07360.1	SH3 domain-containing protein	0.752154	N-Term(iTRAQ4plex); S4(Phospho)	S(1): 0.0; Y(2): 0.0; S(4): 100.0	0.550826	0.197645	0.752154	up
AT2G27060	IQNSPDNPTSR	AT2G27060.1	Leucine-rich repeat protein kinase family protein	0.266423	N-Term(iTRAQ4plex); S4(Phospho)	S(4): 100.0; T(9): 0.0; S(10): 0.0	0.266423	-0.0545891		up
AT5G13300	LPGSPMGSGHHR	AT5G13300.1	ARF GTPase-activating protein	0.497685	N-Term(iTRAQ4plex); S4(Phospho)	S(4): 100.0; S(8): 0.0	0.497685		0.0914252	up
AT3G10980	EAHSPNVQTPR	AT3G10980.1	PLAC8 family protein	0.490559	N-Term(iTRAQ4plex); S4(Phospho)	S(4): 100.0; T(9): 0.0	0.262954	0.109697	0.490559	up
AT3G45190	TRDSDDDEVHDR	AT3G45190.1	SIT4 phosphatase-associated family protein	1.43836	N-Term(iTRAQ4plex); S4(Phospho)	T(1): 3.7; S(4): 96.3	1.43836	0.372234	1.17308	up
AT1G16610	TGLSPR	AT1G16610.1	arginine/serine-rich 45	0.589397	N-Term(iTRAQ4plex); S4(Phospho)	T(1): 0.0; S(4): 100.0		0.496164	0.589397	up
AT3G06450	APFSPR	AT3G06450.1	HCO3- transporter family	0.820619	N-Term(iTRAQ4plex); S4(Phospho)	S(4): 100.0		0.700495	0.820619	up
AT4G35785	RDYSPR	AT4G35785.1	RNA-binding (RRM/RBD/RNP motifs) family protein	0.656629	N-Term(iTRAQ4plex); S4(Phospho)	Y(3): 50.0; S(4): 50.0		0.656629		up
AT1G53050	ASHSGPLSR	AT1G53050.1	Protein kinase superfamily protein	0.443006	N-Term(iTRAQ4plex); S4(Phospho)	S(2): 0.0; S(4): 100.0; S(8): 0.0		-0.0650015	0.443006	up
AT1G71900	RQESLRSP	AT1G71900.1	Protein of unknown function (DUF803)	0.623616	N-Term(iTRAQ4plex); S4(Phospho)	S(4): 100.0; S(7): 0.0		0.0418817	0.623616	up
AT1G03350	SGGSPNRAELR	AT1G03350.1	BSD domain-containing protein	0.272756	N-Term(iTRAQ4plex); S4(Phospho)	S(1): 0.0; S(4): 100.0		0.0048138	0.272756	up
AT2G46610	RRPSPDYTR	AT2G46610.2	RNA-binding (RRM/RBD/RNP motifs) family protein	0.449062	N-Term(iTRAQ4plex); S4(Phospho)	S(4): 100.0; Y(7): 0.0; T(8): 0.0		-0.126563	0.449062	up
AT3G50670	TSQSEEPSRPR	AT3G50670.1	U1 small nuclear ribonucleoprotein-70K	0.919925	N-Term(iTRAQ4plex); S4(Phospho)	T(1): 0.1; S(2): 49.9; S(4): 49.9; S(8): 0.1		0.542421	0.919925	up
AT3G27210	GSSSPAPLPR	AT3G27210.1	unknown protein; FUNCTIONS IN: molecular_function unknown; INVOLVED IN: N-terminal protein myristoylation; LOCATED IN: plasma membrane; EXPRESSED IN: 22 plant structures; EXPRESSED DURING: 13 growth stages; BEST Arabidopsis thaliana protein match is: unknown protein (TAIR:AT5G40860.1); Has 133 Blast hits to 98 proteins in 25 species: Archae - 0; Bacteria - 6; Metazoa - 32; Fungi - 7; Plants - 70;…	0.348533	N-Term(iTRAQ4plex); S4(Phospho)	S(2): 2.3; S(3): 48.9; S(4): 48.9			0.348533	up
AT1G23860	RRDSPYGR	AT1G23860.1	RS-containing zinc finger protein 21	1.0548	N-Term(iTRAQ4plex); S4(Phospho)	S(4): 100.0; Y(6): 0.0			1.0548	up
AT1G27210	RSPSLPVNR	AT1G27210.1	ARM repeat superfamily protein	0.391981	N-Term(iTRAQ4plex); S4(Phospho)	S(2): 0.0; S(4): 100.0			0.391981	up
AT1G20650	NVSSPSPEISR	AT1G20650.1	Protein kinase superfamily protein	0.373252	N-Term(iTRAQ4plex); S4(Phospho)	S(3): 50.0; S(4): 50.0; S(6): 0.1; S(10): 0.0			0.373252	up
AT1G19700	GGESLDEQQGER	AT1G19700.1	BEL1-like homeodomain 10	0.699817	N-Term(iTRAQ4plex); S4(Phospho)	S(4): 100.0			0.699817	up
AT2G46020	NIDSGNEEEGDIR	AT2G46020.1	transcription regulatory protein SNF2, putative	0.560073	N-Term(iTRAQ4plex); S4(Phospho)	S(4): 100.0			0.560073	up
AT5G55310	EDNSDGDDHVPIASR	AT5G55310.1	DNA topoisomerase 1 beta	0.958673	N-Term(iTRAQ4plex); S4(Phospho)	S(4): 100.0; S(14): 0.0			0.958673	up
AT2G19520	TQQSPSVDEK	AT2G19520.1	Transducin family protein / WD-40 repeat family protein	1.27212	N-Term(iTRAQ4plex); S4(Phospho); K10(iTRAQ4plex)	T(1): 0.0; S(4): 100.0; S(6): 0.0	1.1654	0.485273	1.27212	up
AT1G31870	RDSSPPQISK	AT1G31870.1	unknown protein; FUNCTIONS IN: molecular_function unknown; INVOLVED IN: biological_process unknown; LOCATED IN: cytosol, nucleus; EXPRESSED IN: 25 plant structures; EXPRESSED DURING: 15 growth stages; CONTAINS InterPro DOMAIN/s: Protein of unknown function DUF2050, pre-mRNA-splicing factor (InterPro:IPR018609); Has 13303 Blast hits to 9618 proteins in 489 species: Archae - 8; Bacteria - 444; Meta…	0.379703	N-Term(iTRAQ4plex); S4(Phospho); K10(iTRAQ4plex)	S(3): 2.6; S(4): 97.4; S(9): 0.0		0.0512318	0.379703	up
AT2G07360	SYESDDEEPRK	AT2G07360.1	SH3 domain-containing protein	0.468571	N-Term(iTRAQ4plex); S4(Phospho); K11(iTRAQ4plex)	S(1): 0.0; Y(2): 0.0; S(4): 100.0	0.195118	-0.240309	0.468571	up
AT5G44100	SRNSDDGPFSK	AT5G44100.1	casein kinase I-like 7	0.350519	N-Term(iTRAQ4plex); S4(Phospho); K11(iTRAQ4plex)	S(1): 0.1; S(4): 99.9; S(10): 0.0		0.205637	0.350519	up
AT2G07360	SYESDDEEPRKSTGTR	AT2G07360.1	SH3 domain-containing protein	0.950718	N-Term(iTRAQ4plex); S4(Phospho); K11(iTRAQ4plex); S12(Phospho)	S(1): 0.0; Y(2): 0.2; S(4): 99.8; S(12): 96.0; T(13): 4.0; T(15): 0.0	0.950718		0.864199	up
AT5G26860	AVESDSEVSDSK	AT5G26860.1	lon protease 1	0.975044	N-Term(iTRAQ4plex); S4(Phospho); K12(iTRAQ4plex)	S(4): 100.0; S(6): 0.0; S(9): 0.0; S(11): 0.0		0.41618	0.975044	up
AT5G65460	SVASSTQVSSPSSK	AT5G65460.1	kinesin like protein for actin based chloroplast movement 2	0.415566	N-Term(iTRAQ4plex); S4(Phospho); K14(iTRAQ4plex)	S(1): 0.0; S(4): 91.8; S(5): 4.1; T(6): 4.1; S(9): 0.0; S(10): 0.0; S(12): 0.0; S(13): 0.0			0.415566	up
AT3G01310	ESDSDAEDLEHAEK	AT3G01310.2	Phosphoglycerate mutase-like family protein	0.499388	N-Term(iTRAQ4plex); S4(Phospho); K14(iTRAQ4plex)	S(2): 0.1; S(4): 99.9			0.499388	up
AT3G57150	HDDSSDSPAPVTTKK	AT3G57150.1	homologue of NAP57	0.368331	N-Term(iTRAQ4plex); S4(Phospho); K14(iTRAQ4plex); K15(iTRAQ4plex)	S(4): 95.6; S(5): 4.4; S(7): 0.0; T(12): 0.0; T(13): 0.0			0.368331	up
AT5G18590	VYLSPSSLPLMIPAWK	AT5G18590.1	Galactose oxidase/kelch repeat superfamily protein	0.274752	N-Term(iTRAQ4plex); S4(Phospho); K16(iTRAQ4plex)	Y(2): 49.9; S(4): 49.9; S(6): 0.1; S(7): 0.0	-0.00641683		0.274752	up
AT5G40870	SAVSSSSPSSSDPEAPK	AT5G40870.1	uridine kinase/uracil phosphoribosyltransferase 1	0.539435	N-Term(iTRAQ4plex); S4(Phospho); K17(iTRAQ4plex)	S(1): 0.1; S(4): 79.6; S(5): 6.2; S(6): 6.2; S(7): 6.2; S(9): 0.5; S(10): 0.5; S(11): 0.5			0.539435	up
AT3G16200	RPHSDADLSASGESGTDESK	AT3G16200.1	unknown protein; Has 97 Blast hits to 97 proteins in 15 species: Archae - 0; Bacteria - 8; Metazoa - 0; Fungi - 0; Plants - 36; Viruses - 0; Other Eukaryotes - 53 (source: NCBI BLink).	0.526086	N-Term(iTRAQ4plex); S4(Phospho); K20(iTRAQ4plex)	S(4): 100.0; S(9): 0.0; S(11): 0.0; S(14): 0.0; T(16): 0.0; S(19): 0.0	0.526086	-0.03563		up
AT1G80680	FGLSDDEAEDIAMDDAPGLGDPVGLDGK	AT1G80680.1	SUPPRESSOR OF AUXIN RESISTANCE 3	0.474042	N-Term(iTRAQ4plex); S4(Phospho); K28(iTRAQ4plex)	S(4): 100.0	0.474042	-0.17693	0.134681	up
AT5G12080	SVYSKPK	AT5G12080.1	mechanosensitive channel of small conductance-like 10	0.847824	N-Term(iTRAQ4plex); S4(Phospho); K5(iTRAQ4plex); K7(iTRAQ4plex)	S(1): 0.0; Y(3): 0.0; S(4): 100.0		0.416057	0.847824	up
AT3G09840	FGMSPSK	AT3G09840.1	cell division cycle 48	0.585513	N-Term(iTRAQ4plex); S4(Phospho); K7(iTRAQ4plex)	S(4): 100.0; S(6): 0.0	0.585513		0.427137	up
AT5G12080	LVGSPNKPPR	AT5G12080.1	mechanosensitive channel of small conductance-like 10	0.550435	N-Term(iTRAQ4plex); S4(Phospho); K7(iTRAQ4plex)	S(4): 100.0	0.335669	0.37256	0.550435	up
AT3G13570	GYNSPPAK	AT3G13570.1	SC35-like splicing factor 30A	0.815829	N-Term(iTRAQ4plex); S4(Phospho); K8(iTRAQ4plex)	Y(2): 0.0; S(4): 100.0	0.73046	0.589843	0.815829	up
AT5G52040	ARLSPDYK	AT5G52040.3	RNA-binding (RRM/RBD/RNP motifs) family protein	0.354821	N-Term(iTRAQ4plex); S4(Phospho); K8(iTRAQ4plex)	S(4): 100.0; Y(7): 0.0		0.354821		up
AT3G13570	GYNSPPAKR	AT3G13570.1	SC35-like splicing factor 30A	0.667977	N-Term(iTRAQ4plex); S4(Phospho); K8(iTRAQ4plex)	Y(2): 0.0; S(4): 100.0		0.508948	0.667977	up
AT5G41940	EISSPSSKPK	AT5G41940.1	Ypt/Rab-GAP domain of gyp1p superfamily protein	1.12007	N-Term(iTRAQ4plex); S4(Phospho); K8(iTRAQ4plex); K10(iTRAQ4plex)	S(3): 3.7; S(4): 96.3; S(6): 0.0; S(7): 0.0			1.12007	up
AT1G44910	ANLSPAGDK	AT1G44910.2	pre-mRNA-processing protein 40A	0.760726	N-Term(iTRAQ4plex); S4(Phospho); K9(iTRAQ4plex)	S(4): 100.0	0.759526	0.529885	0.760726	up
AT3G18830	TAPSPPPVK	AT3G18830.1	polyol/monosaccharide transporter 5	0.32908	N-Term(iTRAQ4plex); S4(Phospho); K9(iTRAQ4plex)	T(1): 0.0; S(4): 100.0		0.0722701	0.32908	up
AT2G17410	EIISPGEHK	AT2G17410.2	ARID/BRIGHT DNA-binding domain-containing protein	0.435321	N-Term(iTRAQ4plex); S4(Phospho); K9(iTRAQ4plex)	S(4): 100.0		0.148556	0.435321	up
AT5G10360	SRLSSAPAKPVAA	AT5G10360.2	Ribosomal protein S6e	0.775181	N-Term(iTRAQ4plex); S4(Phospho); K9(iTRAQ4plex)	S(1): 0.0; S(4): 97.4; S(5): 2.6		0.575417	0.775181	up
AT5G55300	ISASPTSVK	AT5G55300.1	DNA topoisomerase I alpha	0.585707	N-Term(iTRAQ4plex); S4(Phospho); K9(iTRAQ4plex)	S(2): 0.0; S(4): 100.0; T(6): 0.0; S(7): 0.0			0.585707	up
AT2G37340	EVGSDRDGGSPQDNGR	AT2G37340.3	arginine/serine-rich zinc knuckle-containing protein 33	0.277642	N-Term(iTRAQ4plex); S4(Phospho); S10(Phospho)	S(4): 100.0; S(10): 100.0		0.277642		up
AT2G18220	NAPSSDDEDDEDRMEK	AT2G18220.1	Noc2p family	1.10919	N-Term(iTRAQ4plex); S4(Phospho); S5(Phospho); K16(iTRAQ4plex)	S(4): 100.0; S(5): 100.0		-0.141539	1.10919	up
AT2G37340	MDDSLSPR	AT2G37340.3	arginine/serine-rich zinc knuckle-containing protein 33	0.68274	N-Term(iTRAQ4plex); S4(Phospho); S6(Phospho)	S(4): 100.0; S(6): 100.0	0.68274	0.395279	0.561994	up
AT1G30460	NEESESEDEDEAPR	AT1G30460.1	cleavage and polyadenylation specificity factor 30	1.06483	N-Term(iTRAQ4plex); S4(Phospho); S6(Phospho)	S(4): 100.0; S(6): 100.0		-0.104299	1.06483	up
AT3G56150	YLQSGSEDDDDTDTKR	AT3G56150.1	eukaryotic translation initiation factor 3C	1.00757	N-Term(iTRAQ4plex); S4(Phospho); S6(Phospho); K15(iTRAQ4plex)	Y(1): 4.6; S(4): 95.6; S(6): 99.8; T(12): 0.0; T(14): 0.0	0.910563	-0.100129	1.00757	up
AT3G56150	YLQSGSEDDDDTDTK	AT3G56150.1	eukaryotic translation initiation factor 3C	1.10629	N-Term(iTRAQ4plex); S4(Phospho); S6(Phospho); K15(iTRAQ4plex)	Y(1): 0.0; S(4): 100.0; S(6): 100.0; T(12): 0.0; T(14): 0.0		-0.123612	1.10629	up
AT4G28980	EMDSDSDFDGFGPMNVKPTSSGFTIEFP	AT4G28980.2	CDK-activating kinase 1AT	0.27433	N-Term(iTRAQ4plex); S4(Phospho); S6(Phospho); K17(iTRAQ4plex)	S(4): 99.6; S(6): 98.5; T(19): 0.5; S(20): 0.5; S(21): 0.5; T(24): 0.5			0.27433	up
AT4G35100	ALGSFRSNATN	AT4G35100.1	plasma membrane intrinsic protein 3	0.663356	N-Term(iTRAQ4plex); S4(Phospho); S7(Phospho)	S(4): 100.0; S(7): 94.4; T(10): 5.6	0.663356	0.393359	0.589445	up
AT1G05910	TDDSDDSLLVDELDQGPAIPWAR	AT1G05910.1	cell division cycle protein 48-related / CDC48-related	0.417329	N-Term(iTRAQ4plex); S4(Phospho); S7(Phospho)	T(1): 0.1; S(4): 100.0; S(7): 100.0	0.417329	-0.0873029	0.128771	up
AT4G02400	DEESEDSESEAEQMVDGILTSASK	AT4G02400.1	U3 ribonucleoprotein (Utp) family protein	0.610558	N-Term(iTRAQ4plex); S4(Phospho); S7(Phospho); S9(Phospho); K24(iTRAQ4plex)	S(4): 100.0; S(7): 100.0; S(9): 100.0; T(20): 0.0; S(21): 0.0; S(23): 0.0			0.610558	up
AT4G35100	ALGSFRSNATN	AT4G35100.1	plasma membrane intrinsic protein 3	0.984652	N-Term(iTRAQ4plex); S4(Phospho); S7(Phospho); T10(Phospho)	S(4): 100.0; S(7): 100.0; T(10): 100.0		0.477605	0.984652	up
AT2G47800	TPTSPHASSPR	AT2G47800.1	multidrug resistance-associated protein 4	0.495887	N-Term(iTRAQ4plex); S4(Phospho); S9(Phospho)	T(1): 0.1; T(3): 7.5; S(4): 85.8; S(8): 14.2; S(9): 92.5		0.216275	0.495887	up
AT2G02790	LSTMSPR	AT2G02790.1	IQ-domain 29	0.618805	N-Term(iTRAQ4plex); S5(Phospho)	S(2): 0.0; T(3): 0.0; S(5): 100.0	0.584676	0.588208	0.618805	up
AT3G19840	QPDISPGR	AT3G19840.1	pre-mRNA-processing protein 40C	0.348782	N-Term(iTRAQ4plex); S5(Phospho)	S(5): 100.0	0.305522		0.348782	up
AT1G31870	SNDLSPPR	AT1G31870.1	unknown protein; FUNCTIONS IN: molecular_function unknown; INVOLVED IN: biological_process unknown; LOCATED IN: cytosol, nucleus; EXPRESSED IN: 25 plant structures; EXPRESSED DURING: 15 growth stages; CONTAINS InterPro DOMAIN/s: Protein of unknown function DUF2050, pre-mRNA-splicing factor (InterPro:IPR018609); Has 13303 Blast hits to 9618 proteins in 489 species: Archae - 8; Bacteria - 444; Meta…	0.484432	N-Term(iTRAQ4plex); S5(Phospho)	S(1): 0.0; S(5): 100.0	0.471153	0.437876	0.484432	up
AT4G31880	AAEISTPER	AT4G31880.1	LOCATED IN: cytosol, chloroplast; EXPRESSED IN: 24 plant structures; EXPRESSED DURING: 14 growth stages; BEST Arabidopsis thaliana protein match is: Tudor/PWWP/MBT superfamily protein (TAIR:AT1G15940.1); Has 137162 Blast hits to 70781 proteins in 2973 species: Archae - 289; Bacteria - 24182; Metazoa - 56725; Fungi - 20130; Plants - 6559; Viruses - 758; Other Eukaryotes - 28519 (source: NCBI BLink…	0.498483	N-Term(iTRAQ4plex); S5(Phospho)	S(5): 50.0; T(6): 50.0	0.440137	0.453023	0.498483	up
AT2G23520	DGSDSPIDVR	AT2G23520.1	Pyridoxal phosphate (PLP)-dependent transferases superfamily protein	0.269539	N-Term(iTRAQ4plex); S5(Phospho)	S(3): 50.0; S(5): 50.0	0.269539			up
AT5G11260	EGIESDEEIR	AT5G11260.1	Basic-leucine zipper (bZIP) transcription factor family protein	0.359779	N-Term(iTRAQ4plex); S5(Phospho)	S(5): 100.0	0.359779	0.10527		up
AT1G80930	IEVDSDGDGER	AT1G80930.1	MIF4G domain-containing protein / MA3 domain-containing protein	0.382432	N-Term(iTRAQ4plex); S5(Phospho)	S(5): 100.0	0.382432	0.0227028	0.176739	up
AT4G38550	STPGSPAHPPGAR	AT4G38550.1	Arabidopsis phospholipase-like protein (PEARLI 4) family	0.387495	N-Term(iTRAQ4plex); S5(Phospho)	S(1): 0.0; T(2): 0.0; S(5): 100.0	0.387495	-0.0817539	0.242262	up
AT2G17700	AVVASPSQENPR	AT2G17700.1	ACT-like protein tyrosine kinase family protein	0.519103	N-Term(iTRAQ4plex); S5(Phospho)	S(5): 100.0; S(7): 0.0	0.519103	0.222453	0.442736	up
AT1G35780	SDVSSPSSATAER	AT1G35780.1	unknown protein; BEST Arabidopsis thaliana protein match is: unknown protein (TAIR:AT1G78150.2); Has 145 Blast hits to 144 proteins in 16 species: Archae - 0; Bacteria - 0; Metazoa - 0; Fungi - 0; Plants - 145; Viruses - 0; Other Eukaryotes - 0 (source: NCBI BLink).	0.65418	N-Term(iTRAQ4plex); S5(Phospho)	S(1): 0.0; S(4): 50.0; S(5): 50.0; S(7): 0.0; S(8): 0.0; T(10): 0.0	0.528594	0.479951	0.65418	up
AT1G78880	SGAQSGPVPNATGR	AT1G78880.1	Ubiquitin-specific protease family C19-related protein	0.534722	N-Term(iTRAQ4plex); S5(Phospho)	S(1): 0.0; S(5): 100.0; T(12): 0.0	0.408015	0.269578	0.534722	up
AT1G80930	IEVDSDGDGERR	AT1G80930.1	MIF4G domain-containing protein / MA3 domain-containing protein	0.338816	N-Term(iTRAQ4plex); S5(Phospho)	S(5): 100.0	0.304513	-0.0293665	0.338816	up
AT1G67090	EHGNSPGYYDGR	AT1G67090.1	ribulose bisphosphate carboxylase small chain 1A	0.619396	N-Term(iTRAQ4plex); S5(Phospho)	S(5): 100.0; Y(8): 0.0; Y(9): 0.0	0.619396	0.153867	0.519762	up
AT1G80930	DHRASDDDEEGEIR	AT1G80930.1	MIF4G domain-containing protein / MA3 domain-containing protein	0.981085	N-Term(iTRAQ4plex); S5(Phospho)	S(5): 100.0	0.763494	-0.120929	0.981085	up
AT1G09800	IEGFSDEESEEQQGLADLESMNPVNPR	AT1G09800.1	Pseudouridine synthase family protein	0.67497	N-Term(iTRAQ4plex); S5(Phospho)	S(5): 100.0; S(9): 0.0; S(20): 0.0	0.640124		0.67497	up
AT5G52040	GNGYSPER	AT5G52040.3	RNA-binding (RRM/RBD/RNP motifs) family protein	0.547206	N-Term(iTRAQ4plex); S5(Phospho)	Y(4): 0.0; S(5): 100.0		0.547206		up
AT3G45830	SERDSPDTSLR	AT3G45830.1	unknown protein; FUNCTIONS IN: molecular_function unknown; INVOLVED IN: biological_process unknown; LOCATED IN: cellular_component unknown; EXPRESSED IN: 24 plant structures; EXPRESSED DURING: 15 growth stages; BEST Arabidopsis thaliana protein match is: unknown protein (TAIR:AT1G02290.1); Has 499 Blast hits to 438 proteins in 100 species: Archae - 0; Bacteria - 7; Metazoa - 236; Fungi - 15; Plan…	0.41827	N-Term(iTRAQ4plex); S5(Phospho)	S(1): 0.0; S(5): 100.0; T(8): 0.0; S(9): 0.0		0.0788068	0.41827	up
AT5G44200	ESGDSDDDGEDDR	AT5G44200.1	CAP-binding protein 20	0.558727	N-Term(iTRAQ4plex); S5(Phospho)	S(2): 0.0; S(5): 100.0		0.558727		up
AT1G80930	DHRASDDDEEGEIRSER	AT1G80930.1	MIF4G domain-containing protein / MA3 domain-containing protein	0.757934	N-Term(iTRAQ4plex); S5(Phospho)	S(5): 100.0; S(15): 0.0		0.107666	0.757934	up
AT1G55040	SSFDSDDEDYRGSSSSASR	AT1G55040.1	zinc finger (Ran-binding) family protein	0.407469	N-Term(iTRAQ4plex); S5(Phospho)	S(1): 0.0; S(2): 0.1; S(5): 99.7; Y(10): 0.0; S(13): 0.0; S(14): 0.0; S(15): 0.0; S(16): 0.0; S(18): 0.1			0.407469	up
AT1G01960	NPPLSPQGGK	AT1G01960.1	SEC7-like guanine nucleotide exchange family protein	0.335683	N-Term(iTRAQ4plex); S5(Phospho); K10(iTRAQ4plex)	S(5): 100.0	0.323301	0.320989	0.335683	up
AT1G31870	DLHGSPVSDVK	AT1G31870.1	unknown protein; FUNCTIONS IN: molecular_function unknown; INVOLVED IN: biological_process unknown; LOCATED IN: cytosol, nucleus; EXPRESSED IN: 25 plant structures; EXPRESSED DURING: 15 growth stages; CONTAINS InterPro DOMAIN/s: Protein of unknown function DUF2050, pre-mRNA-splicing factor (InterPro:IPR018609); Has 13303 Blast hits to 9618 proteins in 489 species: Archae - 8; Bacteria - 444; Meta…	0.497453	N-Term(iTRAQ4plex); S5(Phospho); K11(iTRAQ4plex)	S(5): 100.0; S(8): 0.0	0.497453	0.296829	0.475996	up
AT3G29075	DGNNSEDDEFK	AT3G29075.1	glycine-rich protein	0.304867	N-Term(iTRAQ4plex); S5(Phospho); K11(iTRAQ4plex)	S(5): 100.0		-0.197242	0.304867	up
AT3G29075	DGNNSEDDEFKK	AT3G29075.1	glycine-rich protein	0.475145	N-Term(iTRAQ4plex); S5(Phospho); K11(iTRAQ4plex); K12(iTRAQ4plex)	S(5): 100.0		0.113608	0.475145	up
AT5G53440	IADVSDSDTSQK	AT5G53440.1	unknown protein; FUNCTIONS IN: molecular_function unknown; INVOLVED IN: biological_process unknown; LOCATED IN: cytosol; EXPRESSED IN: 25 plant structures; EXPRESSED DURING: 15 growth stages; Has 1807 Blast hits to 1807 proteins in 277 species: Archae - 0; Bacteria - 0; Metazoa - 736; Fungi - 347; Plants - 385; Viruses - 0; Other Eukaryotes - 339 (source: NCBI BLink).	0.402102	N-Term(iTRAQ4plex); S5(Phospho); K12(iTRAQ4plex)	S(5): 97.3; S(7): 2.7; T(9): 0.0; S(10): 0.0		-0.0722496	0.402102	up
AT3G57150	HDDSSDSPAPVTTK	AT3G57150.1	homologue of NAP57	0.422984	N-Term(iTRAQ4plex); S5(Phospho); K14(iTRAQ4plex)	S(4): 49.2; S(5): 49.2; S(7): 1.5; T(12): 0.0; T(13): 0.0	0.236867	0.0403438	0.422984	up
AT5G44200	ESGDSDDDGEDDRKR	AT5G44200.1	CAP-binding protein 20	0.734879	N-Term(iTRAQ4plex); S5(Phospho); K14(iTRAQ4plex)	S(2): 0.0; S(5): 100.0	0.734879	0.186042		up
AT5G44200	ESGDSDDDGEDDRK	AT5G44200.1	CAP-binding protein 20	1.82913	N-Term(iTRAQ4plex); S5(Phospho); K14(iTRAQ4plex)	S(2): 0.0; S(5): 100.0		0.667355	1.82913	up
AT1G78240	VSDSSDDLRDSQMK	AT1G78240.1	S-adenosyl-L-methionine-dependent methyltransferases superfamily protein	0.456433	N-Term(iTRAQ4plex); S5(Phospho); K14(iTRAQ4plex)	S(2): 0.0; S(4): 3.3; S(5): 96.7; S(11): 0.0			0.456433	up
AT4G31880	AAEISTPERTDAPKDESGK	AT4G31880.1	LOCATED IN: cytosol, chloroplast; EXPRESSED IN: 24 plant structures; EXPRESSED DURING: 14 growth stages; BEST Arabidopsis thaliana protein match is: Tudor/PWWP/MBT superfamily protein (TAIR:AT1G15940.1); Has 137162 Blast hits to 70781 proteins in 2973 species: Archae - 289; Bacteria - 24182; Metazoa - 56725; Fungi - 20130; Plants - 6559; Viruses - 758; Other Eukaryotes - 28519 (source: NCBI BLink…	0.679097	N-Term(iTRAQ4plex); S5(Phospho); K14(iTRAQ4plex); K19(iTRAQ4plex)	S(5): 95.0; T(6): 5.0; T(10): 0.0; S(17): 0.0	0.679097	0.483199	0.573904	up
AT5G27640	DGEVSDVEEDEYEAKEVEFEDLIDVTEEIVQES	AT5G27640.1	translation initiation factor 3B1	0.391007	N-Term(iTRAQ4plex); S5(Phospho); K15(iTRAQ4plex)	S(5): 100.0; Y(12): 0.0; T(26): 0.0; S(33): 0.0			0.391007	up
AT3G49601	AARDSDDSEIEYQNKK	AT3G49601.1	FUNCTIONS IN: molecular_function unknown; INVOLVED IN: biological_process unknown; LOCATED IN: cellular_component unknown; CONTAINS InterPro DOMAIN/s: mRNA splicing factor, Cwf21 (InterPro:IPR013170); Has 30201 Blast hits to 17322 proteins in 780 species: Archae - 12; Bacteria - 1396; Metazoa - 17338; Fungi - 3422; Plants - 5037; Viruses - 0; Other Eukaryotes - 2996 (source: NCBI BLink).	0.528126	N-Term(iTRAQ4plex); S5(Phospho); K15(iTRAQ4plex); K16(iTRAQ4plex)	S(5): 100.0; S(8): 0.0; Y(12): 0.0		-0.0813304	0.528126	up
AT1G49340	TEMASPGDEVASHGSNLSSK	AT1G49340.2	Phosphatidylinositol 3- and 4-kinase family protein	0.450956	N-Term(iTRAQ4plex); S5(Phospho); K20(iTRAQ4plex)	T(1): 5.5; S(5): 94.5; S(12): 0.0; S(15): 0.0; S(18): 0.0; S(19): 0.0	0.0417606		0.450956	up
AT3G53500	VIDASPK	AT3G53500.1	RNA-binding (RRM/RBD/RNP motifs) family protein with retrovirus zinc finger-like domain	1.01255	N-Term(iTRAQ4plex); S5(Phospho); K7(iTRAQ4plex)	S(5): 100.0	1.01255	0.836568	0.758405	up
AT3G53500	VIDASPKR	AT3G53500.1	RNA-binding (RRM/RBD/RNP motifs) family protein with retrovirus zinc finger-like domain	0.507613	N-Term(iTRAQ4plex); S5(Phospho); K7(iTRAQ4plex)	S(5): 100.0		0.479318	0.507613	up
AT2G46020	LHVSSPK	AT2G46020.1	transcription regulatory protein SNF2, putative	0.824699	N-Term(iTRAQ4plex); S5(Phospho); K7(iTRAQ4plex)	S(4): 50.0; S(5): 50.0			0.824699	up
AT2G17560	EEDDSDKSKSEVDEAVSEEEAEDDD	AT2G17560.1	high mobility group B4	0.538445	N-Term(iTRAQ4plex); S5(Phospho); K7(iTRAQ4plex); S8(Phospho); K9(iTRAQ4plex); S10(Phospho); S17(Phospho)	S(5): 100.0; S(8): 100.0; S(10): 100.0; S(17): 100.0			0.538445	up
AT5G07980	GEQQSPSKSDSLVR	AT5G07980.1	dentin sialophosphoprotein-related	0.557614	N-Term(iTRAQ4plex); S5(Phospho); K8(iTRAQ4plex)	S(5): 100.0; S(7): 0.0; S(9): 0.0; S(11): 0.0		0.263168	0.557614	up
AT3G08780	GHYGSFSPK	AT3G08780.2	unknown protein; FUNCTIONS IN: molecular_function unknown; INVOLVED IN: biological_process unknown; LOCATED IN: cellular_component unknown; EXPRESSED IN: male gametophyte, cultured cell; EXPRESSED DURING: L mature pollen stage, M germinated pollen stage; Has 35333 Blast hits to 34131 proteins in 2444 species: Archae - 798; Bacteria - 22429; Metazoa - 974; Fungi - 991; Plants - 531; Viruses - 0; O…	0.398318	N-Term(iTRAQ4plex); S5(Phospho); K9(iTRAQ4plex)	Y(3): 0.0; S(5): 99.9; S(7): 0.1		0.382797	0.398318	up
AT4G33060	SDAVSSEDEKPR	AT4G33060.1	Cyclophilin-like peptidyl-prolyl cis-trans isomerase family protein	1.34262	N-Term(iTRAQ4plex); S5(Phospho); S6(Phospho); K10(iTRAQ4plex)	S(1): 0.0; S(5): 100.0; S(6): 100.0		0.398373	1.34262	up
AT3G53500	GRDQSLSPDR	AT3G53500.1	RNA-binding (RRM/RBD/RNP motifs) family protein with retrovirus zinc finger-like domain	1.26004	N-Term(iTRAQ4plex); S5(Phospho); S7(Phospho)	S(5): 100.0; S(7): 100.0			1.26004	up
AT3G53500	GRDQSLSPDRK	AT3G53500.1	RNA-binding (RRM/RBD/RNP motifs) family protein with retrovirus zinc finger-like domain	0.843714	N-Term(iTRAQ4plex); S5(Phospho); S7(Phospho); K11(iTRAQ4plex)	S(5): 100.0; S(7): 100.0			0.843714	up
AT1G34020	LGAASDSDDNEDKA	AT1G34020.1	Nucleotide-sugar transporter family protein	1.05711	N-Term(iTRAQ4plex); S5(Phospho); S7(Phospho); K13(iTRAQ4plex)	S(5): 100.0; S(7): 100.0		-0.132474	1.05711	up
AT5G52040	GRGESRSPPPYEK	AT5G52040.3	RNA-binding (RRM/RBD/RNP motifs) family protein	0.408112	N-Term(iTRAQ4plex); S5(Phospho); S7(Phospho); K13(iTRAQ4plex)	S(5): 100.0; S(7): 100.0; Y(11): 0.0		-0.0112414	0.408112	up
AT3G49601	AARDSDDSEIEYQNKK	AT3G49601.1	FUNCTIONS IN: molecular_function unknown; INVOLVED IN: biological_process unknown; LOCATED IN: cellular_component unknown; CONTAINS InterPro DOMAIN/s: mRNA splicing factor, Cwf21 (InterPro:IPR013170); Has 30201 Blast hits to 17322 proteins in 780 species: Archae - 12; Bacteria - 1396; Metazoa - 17338; Fungi - 3422; Plants - 5037; Viruses - 0; Other Eukaryotes - 2996 (source: NCBI BLink).	0.903791	N-Term(iTRAQ4plex); S5(Phospho); S8(Phospho); K15(iTRAQ4plex); K16(iTRAQ4plex)	S(5): 100.0; S(8): 100.0; Y(12): 0.0	0.680824	-0.24091	0.903791	up
AT5G37190	VQPSSSGTSQLQSR	AT5G37190.1	COP1-interacting protein 4	0.363035	N-Term(iTRAQ4plex); S5(Phospho); S9(Phospho)	S(4): 3.1; S(5): 47.2; S(6): 47.2; T(8): 8.7; S(9): 93.5; S(13): 0.4			0.363035	up
AT2G27100	SGRTSEPNSEDEAAGVGK	AT2G27100.1	C2H2 zinc-finger protein SERRATE (SE)	0.501443	N-Term(iTRAQ4plex); S5(Phospho); S9(Phospho); K18(iTRAQ4plex)	S(1): 0.0; T(4): 50.0; S(5): 50.0; S(9): 100.0	0.264133	-0.167441	0.501443	up
AT3G12280	IDALSSPAR	AT3G12280.2	retinoblastoma-related 1	0.348788	N-Term(iTRAQ4plex); S6(Phospho)	S(5): 4.8; S(6): 95.2	0.348788	-0.0228691	0.219264	up
AT4G27320	IHHPSSPR	AT4G27320.1	Adenine nucleotide alpha hydrolases-like superfamily protein	0.40619	N-Term(iTRAQ4plex); S6(Phospho)	S(5): 3.3; S(6): 96.7	0.363941	0.40619	0.403814	up
AT5G54430	IHHPPSPR	AT5G54430.1	Adenine nucleotide alpha hydrolases-like superfamily protein	0.689648	N-Term(iTRAQ4plex); S6(Phospho)	S(6): 100.0	0.689648	0.426346	0.592102	up
AT1G24706	HSQRLSPR	AT1G24706.1	THO2	0.41706	N-Term(iTRAQ4plex); S6(Phospho)	S(2): 0.0; S(6): 100.0	0.41706			up
AT1G63640	HSIGASPNAR	AT1G63640.2	P-loop nucleoside triphosphate hydrolases superfamily protein with CH (Calponin Homology) domain	1.03547	N-Term(iTRAQ4plex); S6(Phospho)	S(2): 0.0; S(6): 100.0	0.733685	0.498844	1.03547	up
AT5G11040	DPPPGSPSSSR	AT5G11040.1	TRS120	0.51869	N-Term(iTRAQ4plex); S6(Phospho)	S(6): 99.9; S(8): 0.1; S(9): 0.0; S(10): 0.0	0.51869			up
AT1G27850	GETRESPAHIR	AT1G27850.1	unknown protein; FUNCTIONS IN: molecular_function unknown; INVOLVED IN: biological_process unknown; LOCATED IN: plasma membrane; EXPRESSED IN: 22 plant structures; EXPRESSED DURING: 13 growth stages; BEST Arabidopsis thaliana protein match is: unknown protein (TAIR:AT2G40070.1); Has 9215 Blast hits to 5316 proteins in 473 species: Archae - 6; Bacteria - 773; Metazoa - 3392; Fungi - 1710; Plants -…	0.419614	N-Term(iTRAQ4plex); S6(Phospho)	T(3): 0.0; S(6): 100.0	-0.0522844	-0.130143	0.419614	up
AT1G80930	RIEVDSDGDGER	AT1G80930.1	MIF4G domain-containing protein / MA3 domain-containing protein	0.605558	N-Term(iTRAQ4plex); S6(Phospho)	S(6): 100.0	0.410819	0.12023	0.605558	up
AT5G44100	AVAASSSRPSSAGGPSESR	AT5G44100.1	casein kinase I-like 7	0.773841	N-Term(iTRAQ4plex); S6(Phospho)	S(5): 5.4; S(6): 88.4; S(7): 5.4; S(10): 0.4; S(11): 0.4; S(16): 0.0; S(18): 0.0	0.773841			up
AT1G52680	NTLGMSPATNSPSSPAGTTR	AT1G52680.1	late embryogenesis abundant protein-related / LEA protein-related	1.20462	N-Term(iTRAQ4plex); S6(Phospho)	T(2): 0.4; S(6): 87.1; T(9): 5.5; S(11): 0.4; S(13): 5.5; S(14): 0.4; T(18): 0.4; T(19): 0.4	1.20462	0.137028	0.406929	up
AT5G23060	IIPAASR	AT5G23060.1	calcium sensing receptor	0.423878	N-Term(iTRAQ4plex); S6(Phospho)	S(6): 100.0		0.286191	0.423878	up
AT5G06560	NVVGQSPR	AT5G06560.1	Protein of unknown function, DUF593	0.439825	N-Term(iTRAQ4plex); S6(Phospho)	S(6): 100.0		0.257548	0.439825	up
AT2G16485	GRDPISPR	AT2G16485.1	nucleic acid binding;zinc ion binding;DNA binding	0.453997	N-Term(iTRAQ4plex); S6(Phospho)	S(6): 100.0		0.155262	0.453997	up
AT3G17850	SVGSNSPIR	AT3G17850.1	Protein kinase superfamily protein	0.325449	N-Term(iTRAQ4plex); S6(Phospho)	S(1): 0.0; S(4): 0.0; S(6): 100.0		0.200432	0.325449	up
AT1G19870	VQEHNSPR	AT1G19870.1	IQ-domain 32	0.47484	N-Term(iTRAQ4plex); S6(Phospho)	S(6): 100.0		0.47484		up
AT2G46630	QQDPPSPPR	AT2G46630.1	unknown protein; LOCATED IN: chloroplast; EXPRESSED IN: 22 plant structures; EXPRESSED DURING: 13 growth stages; Has 110095 Blast hits to 59224 proteins in 2216 species: Archae - 177; Bacteria - 15429; Metazoa - 38345; Fungi - 18843; Plants - 13341; Viruses - 3084; Other Eukaryotes - 20876 (source: NCBI BLink).	0.357901	N-Term(iTRAQ4plex); S6(Phospho)	S(6): 100.0		0.0785988	0.357901	up
AT3G22380	QISSTSPANR	AT3G22380.1	time for coffee	1.04241	N-Term(iTRAQ4plex); S6(Phospho)	S(3): 32.7; S(4): 32.7; T(5): 2.0; S(6): 32.7		0.735901	1.04241	up
AT1G80930	RIEVDSDGDGERR	AT1G80930.1	MIF4G domain-containing protein / MA3 domain-containing protein	0.706042	N-Term(iTRAQ4plex); S6(Phospho)	S(6): 100.0		0.0617557	0.706042	up
AT5G53470	GDEDESDDDDWEGVESTELDEAFSAATAFVAAAASDR	AT5G53470.1	acyl-CoA binding protein 1	0.349168	N-Term(iTRAQ4plex); S6(Phospho)	S(6): 100.0; S(16): 0.0; T(17): 0.0; S(24): 0.0; T(27): 0.0; S(35): 0.0		-0.191262	0.349168	up
AT1G63640	LVGPTSPR	AT1G63640.2	P-loop nucleoside triphosphate hydrolases superfamily protein with CH (Calponin Homology) domain	1.04629	N-Term(iTRAQ4plex); S6(Phospho)	T(5): 50.0; S(6): 50.0			1.04629	up
AT4G01290	NDYSSSPPTR	AT4G01290.2	unknown protein; FUNCTIONS IN: molecular_function unknown; INVOLVED IN: biological_process unknown; LOCATED IN: cellular_component unknown; EXPRESSED IN: 24 plant structures; EXPRESSED DURING: 15 growth stages; Has 1797 Blast hits to 1352 proteins in 216 species: Archae - 0; Bacteria - 202; Metazoa - 850; Fungi - 267; Plants - 109; Viruses - 0; Other Eukaryotes - 369 (source: NCBI BLink).	0.476624	N-Term(iTRAQ4plex); S6(Phospho)	Y(3): 0.0; S(4): 0.0; S(5): 0.1; S(6): 3.5; T(9): 96.4			0.476624	up
AT2G45540	DEGRISGSHEHASR	AT2G45540.1	WD-40 repeat family protein / beige-related	0.763372	N-Term(iTRAQ4plex); S6(Phospho)	S(6): 99.9; S(8): 0.1; S(13): 0.0			0.763372	up
AT2G38440	LAGDASPTCSK	AT2G38440.1	SCAR homolog 2	0.546746	N-Term(iTRAQ4plex); S6(Phospho); C9(Carbamidomethyl); K11(iTRAQ4plex)	S(6): 99.9; T(8): 0.1; S(10): 0.0	0.546746	0.277165	0.54224	up
AT1G15950	PVDVASPAGK	AT1G15950.2	cinnamoyl coa reductase 1	0.298817	N-Term(iTRAQ4plex); S6(Phospho); K10(iTRAQ4plex)	S(6): 100.0	0.298817			up
AT4G00238	EGAAESPAVK	AT4G00238.1	DNA-binding storekeeper protein-related transcriptional regulator	1.11845	N-Term(iTRAQ4plex); S6(Phospho); K10(iTRAQ4plex)	S(6): 100.0		0.817606	1.11845	up
AT3G56990	LHGDESEEENKTAEDGEATK	AT3G56990.1	embryo sac development arrest 7	1.03446	N-Term(iTRAQ4plex); S6(Phospho); K11(iTRAQ4plex); K20(iTRAQ4plex)	S(6): 99.5; T(12): 0.5; T(19): 0.0	1.03446	0.5838	1.00741	up
AT2G26910	EYLQHSGSIHGK	AT2G26910.1	pleiotropic drug resistance 4	0.417897	N-Term(iTRAQ4plex); S6(Phospho); K12(iTRAQ4plex)	Y(2): 0.0; S(6): 100.0; S(8): 0.0	0.417897	0.266239	0.313392	up
AT5G39570	YGGNDSDEDEEK	AT5G39570.1	FUNCTIONS IN: molecular_function unknown; INVOLVED IN: biological_process unknown; LOCATED IN: cytosol, nucleus; EXPRESSED IN: 25 plant structures; EXPRESSED DURING: 14 growth stages; BEST Arabidopsis thaliana protein match is: glycine-rich protein (TAIR:AT3G29075.1); Has 30201 Blast hits to 17322 proteins in 780 species: Archae - 12; Bacteria - 1396; Metazoa - 17338; Fungi - 3422; Plants - 5037;…	2.2263	N-Term(iTRAQ4plex); S6(Phospho); K12(iTRAQ4plex)	Y(1): 0.0; S(6): 100.0	0.921485	0.999584	2.2263	up
AT1G80810	QLANESEEETPK	AT1G80810.1	Tudor/PWWP/MBT superfamily protein	0.621652	N-Term(iTRAQ4plex); S6(Phospho); K12(iTRAQ4plex)	S(6): 100.0; T(10): 0.0	0.425047	0.280368	0.621652	up
AT5G55860	MASESSPQQHYK	AT5G55860.1	Plant protein of unknown function (DUF827)	0.350257	N-Term(iTRAQ4plex); S6(Phospho); K12(iTRAQ4plex)	S(3): 33.3; S(5): 33.3; S(6): 33.3; Y(11): 0.0	0.350257			up
AT5G39570	YGGNDSDEDEEKKK	AT5G39570.1	FUNCTIONS IN: molecular_function unknown; INVOLVED IN: biological_process unknown; LOCATED IN: cytosol, nucleus; EXPRESSED IN: 25 plant structures; EXPRESSED DURING: 14 growth stages; BEST Arabidopsis thaliana protein match is: glycine-rich protein (TAIR:AT3G29075.1); Has 30201 Blast hits to 17322 proteins in 780 species: Archae - 12; Bacteria - 1396; Metazoa - 17338; Fungi - 3422; Plants - 5037;…	1.99655	N-Term(iTRAQ4plex); S6(Phospho); K12(iTRAQ4plex); K13(iTRAQ4plex); K14(iTRAQ4plex)	Y(1): 0.0; S(6): 100.0		1.99655		up
AT4G39680	SSGDESMEDEPETK	AT4G39680.1	SAP domain-containing protein	0.53757	N-Term(iTRAQ4plex); S6(Phospho); K14(iTRAQ4plex)	S(1): 0.0; S(2): 0.0; S(6): 100.0; T(13): 0.0		-0.0350165	0.53757	up
AT2G27100	TSEPNSEDEAAGVGKR	AT2G27100.1	C2H2 zinc-finger protein SERRATE (SE)	0.771008	N-Term(iTRAQ4plex); S6(Phospho); K15(iTRAQ4plex)	T(1): 0.0; S(2): 0.0; S(6): 100.0	0.771008	0.353167	0.689338	up
AT5G46210	NDLHHSPQHPNTADK	AT5G46210.1	cullin4	0.357577	N-Term(iTRAQ4plex); S6(Phospho); K15(iTRAQ4plex)	S(6): 100.0; T(12): 0.0	0.357577		0.110342	up
AT5G15020	GDRDHSVDRSDLNDDK	AT5G15020.2	SIN3-like 2	0.634115	N-Term(iTRAQ4plex); S6(Phospho); K16(iTRAQ4plex)	S(6): 100.0; S(10): 0.0			0.634115	up
AT3G28860	LSHSLSTK	AT3G28860.1	ATP binding cassette subfamily B19	0.573369	N-Term(iTRAQ4plex); S6(Phospho); K8(iTRAQ4plex)	S(2): 0.0; S(4): 2.6; S(6): 97.3; T(7): 0.1	0.573369	0.112391	0.319306	up
AT4G17720	VHLSESPKAASSTQEAER	AT4G17720.1	RNA-binding (RRM/RBD/RNP motifs) family protein	0.293801	N-Term(iTRAQ4plex); S6(Phospho); K8(iTRAQ4plex)	S(4): 3.9; S(6): 96.1; S(11): 0.0; S(12): 0.0; T(13): 0.0	0.278558	-0.0741999	0.293801	up
AT1G19870	VQEHNSPRSSPDLQER	AT1G19870.1	IQ-domain 32	0.438603	N-Term(iTRAQ4plex); S6(Phospho); S10(Phospho)	S(6): 100.0; S(9): 8.8; S(10): 91.2	0.438603			up
AT3G01160	SSHVESEEESESELK	AT3G01160.1	FUNCTIONS IN: molecular_function unknown; INVOLVED IN: biological_process unknown; LOCATED IN: cytosol, nucleus; EXPRESSED IN: 22 plant structures; EXPRESSED DURING: 13 growth stages; CONTAINS InterPro DOMAIN/s: NUC153 (InterPro:IPR012580); Has 36638 Blast hits to 21323 proteins in 1057 species: Archae - 109; Bacteria - 2369; Metazoa - 13796; Fungi - 4858; Plants - 1657; Viruses - 489; Other Euka…	0.60737	N-Term(iTRAQ4plex); S6(Phospho); S10(Phospho); K15(iTRAQ4plex)	S(1): 0.0; S(2): 0.0; S(6): 100.0; S(10): 99.9; S(12): 0.1	0.60737	0.0534209	0.332691	up
AT5G58040	RPDTESAEHSPAQDEPHK	AT5G58040.1	homolog of yeast FIP1 [V]	0.660098	N-Term(iTRAQ4plex); S6(Phospho); S10(Phospho); K18(iTRAQ4plex)	T(4): 6.0; S(6): 94.0; S(10): 100.0	0.660098	0.0662562	0.593359	up
AT1G15940	NVEPSSSPEVR	AT1G15940.1	Tudor/PWWP/MBT superfamily protein	0.311777	N-Term(iTRAQ4plex); S6(Phospho); S7(Phospho)	S(5): 66.7; S(6): 66.7; S(7): 66.7		-0.227692	0.311777	up
AT2G38170	TAHNMSSSSLR	AT2G38170.2	cation exchanger 1	0.527254	N-Term(iTRAQ4plex); S6(Phospho); S8(Phospho)	T(1): 0.0; S(6): 94.7; S(7): 48.8; S(8): 51.2; S(9): 5.3	0.523957	0.323669	0.527254	up
AT4G10710	EHGVESDSEEER	AT4G10710.1	global transcription factor C	1.64917	N-Term(iTRAQ4plex); S6(Phospho); S8(Phospho)	S(6): 100.0; S(8): 100.0		0.453861	1.64917	up
AT1G76850	LITESSGSPSKAEK	AT1G76850.1	exocyst complex component sec5	0.653525	N-Term(iTRAQ4plex); S6(Phospho); S8(Phospho); K11(iTRAQ4plex); K14(iTRAQ4plex)	T(3): 0.0; S(5): 4.1; S(6): 96.1; S(8): 99.8; S(10): 0.0		0.255584	0.653525	up
AT3G51880	NLEEGSDESEKSR	AT3G51880.1	high mobility group B1	1.52135	N-Term(iTRAQ4plex); S6(Phospho); S9(Phospho); K11(iTRAQ4plex)	S(6): 100.0; S(9): 100.0; S(12): 0.0		0.256466	1.52135	up
AT3G51880	NLEEGSDESEKSR	AT3G51880.1	high mobility group B1	0.4503	N-Term(iTRAQ4plex); S6(Phospho); S9(Phospho); K11(iTRAQ4plex); S12(Phospho)	S(6): 100.0; S(9): 100.0; S(12): 100.0		0.4503		up
AT3G49601	EVARDSDDSEAEYENRK	AT3G49601.1	FUNCTIONS IN: molecular_function unknown; INVOLVED IN: biological_process unknown; LOCATED IN: cellular_component unknown; CONTAINS InterPro DOMAIN/s: mRNA splicing factor, Cwf21 (InterPro:IPR013170); Has 30201 Blast hits to 17322 proteins in 780 species: Archae - 12; Bacteria - 1396; Metazoa - 17338; Fungi - 3422; Plants - 5037; Viruses - 0; Other Eukaryotes - 2996 (source: NCBI BLink).	0.865941	N-Term(iTRAQ4plex); S6(Phospho); S9(Phospho); K17(iTRAQ4plex)	S(6): 100.0; S(9): 100.0; Y(13): 0.0		-0.0912307	0.865941	up
AT1G19870	VQEHNSPRSSPDLQER	AT1G19870.1	IQ-domain 32	0.741811	N-Term(iTRAQ4plex); S6(Phospho); S9(Phospho); S10(Phospho)	S(6): 100.0; S(9): 100.0; S(10): 100.0		-0.0311638	0.741811	up
AT1G21630	GIEADSSPR	AT1G21630.1	Calcium-binding EF hand family protein	0.735908	N-Term(iTRAQ4plex); S7(Phospho)	S(6): 50.0; S(7): 50.0	0.735908	0.282102		up
AT1G16520	IISTSVSPR	AT1G16520.1	unknown protein; FUNCTIONS IN: molecular_function unknown; INVOLVED IN: biological_process unknown; LOCATED IN: plasma membrane; EXPRESSED IN: 22 plant structures; EXPRESSED DURING: 13 growth stages; BEST Arabidopsis thaliana protein match is: unknown protein (TAIR:AT1G56080.1); Has 243 Blast hits to 234 proteins in 69 species: Archae - 2; Bacteria - 2; Metazoa - 61; Fungi - 9; Plants - 125; Viru…	0.348897	N-Term(iTRAQ4plex); S7(Phospho)	S(3): 0.0; T(4): 0.0; S(5): 4.4; S(7): 95.6	0.173421	0.226919	0.348897	up
AT1G35580	HDGIHDSPR	AT1G35580.1	cytosolic invertase 1	0.89968	N-Term(iTRAQ4plex); S7(Phospho)	S(7): 100.0	0.835521	0.655011	0.89968	up
AT1G31870	SSNFDSSPPR	AT1G31870.1	unknown protein; FUNCTIONS IN: molecular_function unknown; INVOLVED IN: biological_process unknown; LOCATED IN: cytosol, nucleus; EXPRESSED IN: 25 plant structures; EXPRESSED DURING: 15 growth stages; CONTAINS InterPro DOMAIN/s: Protein of unknown function DUF2050, pre-mRNA-splicing factor (InterPro:IPR018609); Has 13303 Blast hits to 9618 proteins in 489 species: Archae - 8; Bacteria - 444; Meta…	0.265098	N-Term(iTRAQ4plex); S7(Phospho)	S(1): 0.0; S(2): 0.0; S(6): 50.0; S(7): 50.0	0.265098	0.177172	0.203921	up
AT1G13020	AVERPGSSASR	AT1G13020.1	eukaryotic initiation factor 4B2	1.6425	N-Term(iTRAQ4plex); S7(Phospho)	S(7): 99.8; S(8): 0.0; S(10): 0.2	1.6425	1.12673	1.53082	up
AT5G14720	QDESALSPER	AT5G14720.1	Protein kinase superfamily protein	0.352587	N-Term(iTRAQ4plex); S7(Phospho)	S(4): 2.5; S(7): 97.5	0.116066	0.0104951	0.352587	up
AT1G63640	RHSIGASPNAR	AT1G63640.2	P-loop nucleoside triphosphate hydrolases superfamily protein with CH (Calponin Homology) domain	0.394131	N-Term(iTRAQ4plex); S7(Phospho)	S(3): 0.0; S(7): 100.0	0.394131			up
AT1G15940	NVEPSSSPEVR	AT1G15940.1	Tudor/PWWP/MBT superfamily protein	0.622787	N-Term(iTRAQ4plex); S7(Phospho)	S(5): 0.1; S(6): 2.9; S(7): 97.0	0.622787	0.423213	0.488384	up
AT1G76850	GSQSSGSPINARPR	AT1G76850.1	exocyst complex component sec5	0.698031	N-Term(iTRAQ4plex); S7(Phospho)	S(2): 0.0; S(4): 4.5; S(5): 4.5; S(7): 91.0	0.698031	0.0194538	0.520954	up
AT1G32490	SGQSDESDGEVAVR	AT1G32490.2	RNA helicase family protein	0.337855	N-Term(iTRAQ4plex); S7(Phospho)	S(1): 0.0; S(4): 0.0; S(7): 100.0	0.337855	-0.156988	0.281356	up
AT4G13350	SSPGGRSPGFETGSR	AT4G13350.1	NSP (nuclear shuttle protein)-interacting GTPase	0.361554	N-Term(iTRAQ4plex); S7(Phospho)	S(1): 0.0; S(2): 0.0; S(7): 100.0; T(12): 0.0; S(14): 0.0	0.330926	0.0590745	0.361554	up
AT5G02550	HQIPPPSPAAPPANR	AT5G02550.1	unknown protein; Has 3 Blast hits to 3 proteins in 1 species: Archae - 0; Bacteria - 0; Metazoa - 0; Fungi - 0; Plants - 3; Viruses - 0; Other Eukaryotes - 0 (source: NCBI BLink).	0.335731	N-Term(iTRAQ4plex); S7(Phospho)	S(7): 100.0	0.335731		0.0846096	up
AT3G48430	TYDQEGSDGHEEAR	AT3G48430.1	relative of early flowering 6	0.940401	N-Term(iTRAQ4plex); S7(Phospho)	T(1): 0.0; Y(2): 0.0; S(7): 100.0	0.610471	0.265768	0.940401	up
AT2G29210	HHGSQMSPVENSEGR	AT2G29210.1	splicing factor PWI domain-containing protein	0.914728	N-Term(iTRAQ4plex); S7(Phospho)	S(4): 0.0; S(7): 100.0; S(12): 0.0	0.914728	0.541467	0.769644	up
AT2G25430	SGVSVNSGGNSSHHSNNDDR	AT2G25430.1	epsin N-terminal homology (ENTH) domain-containing protein / clathrin assembly protein-related	0.532051	N-Term(iTRAQ4plex); S7(Phospho)	S(1): 0.0; S(4): 3.5; S(7): 3.5; S(11): 44.7; S(12): 44.7; S(15): 3.5	0.532051			up
AT1G14380	LSTTTMSPR	AT1G14380.2	IQ-domain 28	0.41489	N-Term(iTRAQ4plex); S7(Phospho)	S(2): 1.7; T(3): 32.2; T(4): 32.2; T(5): 32.2; S(7): 1.7		0.41489		up
AT5G57610	LQQYPDSPR	AT5G57610.1	Protein kinase superfamily protein with octicosapeptide/Phox/Bem1p domain	0.333532	N-Term(iTRAQ4plex); S7(Phospho)	Y(4): 0.0; S(7): 100.0		0.250572	0.333532	up
AT1G13690	AEADALSHGDA	AT1G13690.1	ATPase E1	0.370857	N-Term(iTRAQ4plex); S7(Phospho)	S(7): 100.0			0.370857	up
AT1G78230	SVVGSASPSVHHR	AT1G78230.1	Outer arm dynein light chain 1 protein	0.670518	N-Term(iTRAQ4plex); S7(Phospho)	S(1): 0.0; S(5): 0.0; S(7): 50.0; S(9): 50.0			0.670518	up
AT3G15120	ENVDVISDTEMMIEDSGVNPFR	AT3G15120.1	P-loop containing nucleoside triphosphate hydrolases superfamily protein	0.534911	N-Term(iTRAQ4plex); S7(Phospho)	S(7): 99.5; T(9): 0.5; S(16): 0.0			0.534911	up
AT3G54760	VGVGAESPAAATDCSK	AT3G54760.2	dentin sialophosphoprotein-related	0.286475	N-Term(iTRAQ4plex); S7(Phospho); C14(Carbamidomethyl); K16(iTRAQ4plex)	S(7): 100.0; T(12): 0.0; S(15): 0.0	0.179873	-0.0120767	0.286475	up
AT3G54760	VQPYVVSLAEEDAAVCPSS	AT3G54760.2	dentin sialophosphoprotein-related	0.774282	N-Term(iTRAQ4plex); S7(Phospho); C16(Carbamidomethyl); S18(Phospho)	Y(4): 0.0; S(7): 0.0; S(18): 100.0; S(19): 100.0			0.774282	up
AT3G48430	SSPVASSPSKPK	AT3G48430.1	relative of early flowering 6	0.341294	N-Term(iTRAQ4plex); S7(Phospho); K10(iTRAQ4plex); K12(iTRAQ4plex)	S(1): 0.0; S(2): 0.0; S(6): 50.0; S(7): 50.0; S(9): 0.0	0.236832		0.341294	up
AT4G09580	GLLNDDSPTGKR	AT4G09580.1	SNARE associated Golgi protein family	0.420435	N-Term(iTRAQ4plex); S7(Phospho); K11(iTRAQ4plex)	S(7): 99.9; T(9): 0.1		0.374603	0.420435	up
AT1G20920	EVGNEESDDDVKR	AT1G20920.1	P-loop containing nucleoside triphosphate hydrolases superfamily protein	1.19466	N-Term(iTRAQ4plex); S7(Phospho); K12(iTRAQ4plex)	S(7): 100.0	0.683646	0.537737	1.19466	up
AT5G47690	EAEHDDSDTEGKQENNEMER	AT5G47690.3	binding	1.19608	N-Term(iTRAQ4plex); S7(Phospho); K12(iTRAQ4plex)	S(7): 100.0; T(9): 0.0	0.624573		1.19608	up
AT2G38040	ELAAEESDGSVKEDDDDDEDSSESGK	AT2G38040.1	acetyl Co-enzyme a carboxylase carboxyltransferase alpha subunit	1.09271	N-Term(iTRAQ4plex); S7(Phospho); K12(iTRAQ4plex); K26(iTRAQ4plex)	S(7): 100.0; S(10): 0.0; S(21): 0.0; S(22): 0.0; S(24): 0.0		-0.17326	1.09271	up
AT3G12480	MHASESSPQEDEK	AT3G12480.1	nuclear factor Y, subunit C11	0.266176	N-Term(iTRAQ4plex); S7(Phospho); K13(iTRAQ4plex)	S(4): 0.1; S(6): 50.0; S(7): 50.0	0.21915	0.20576	0.266176	up
AT1G64090	IHGHDDSSSSSSDSDDDKNSASLK	AT1G64090.1	Reticulan like protein B3	0.74678	N-Term(iTRAQ4plex); S7(Phospho); K18(iTRAQ4plex); K24(iTRAQ4plex)	S(7): 41.3; S(8): 41.3; S(9): 4.2; S(10): 4.2; S(11): 4.2; S(12): 4.2; S(14): 0.5; S(20): 0.0; S(22): 0.0	0.74678			up
AT4G23630	IHHGGDSSSSSSSSDDEDEK	AT4G23630.1	VIRB2-interacting protein 1	3.70003	N-Term(iTRAQ4plex); S7(Phospho); K20(iTRAQ4plex)	S(7): 91.9; S(8): 4.0; S(9): 0.0; S(10): 0.0; S(11): 0.0; S(12): 0.0; S(13): 0.0; S(14): 4.0			3.70003	up
AT1G78650	TTAVPSSPK	AT1G78650.1	DNA-directed DNA polymerases	0.404097	N-Term(iTRAQ4plex); S7(Phospho); K9(iTRAQ4plex)	T(1): 0.0; T(2): 0.0; S(6): 3.3; S(7): 96.7	0.404097	0.0311588	0.368961	up
AT5G14720	VTSADLSPK	AT5G14720.1	Protein kinase superfamily protein	0.395656	N-Term(iTRAQ4plex); S7(Phospho); K9(iTRAQ4plex)	T(2): 0.0; S(3): 0.0; S(7): 100.0	0.395656		0.207274	up
AT2G39480	GFQEPSSPK	AT2G39480.1	P-glycoprotein 6	0.423876	N-Term(iTRAQ4plex); S7(Phospho); K9(iTRAQ4plex)	S(6): 2.7; S(7): 97.3	0.423876	0.299272	0.319031	up
AT1G16520	GYSAAGSPKR	AT1G16520.1	unknown protein; FUNCTIONS IN: molecular_function unknown; INVOLVED IN: biological_process unknown; LOCATED IN: plasma membrane; EXPRESSED IN: 22 plant structures; EXPRESSED DURING: 13 growth stages; BEST Arabidopsis thaliana protein match is: unknown protein (TAIR:AT1G56080.1); Has 243 Blast hits to 234 proteins in 69 species: Archae - 2; Bacteria - 2; Metazoa - 61; Fungi - 9; Plants - 125; Viru…	1.0615	N-Term(iTRAQ4plex); S7(Phospho); K9(iTRAQ4plex)	Y(2): 0.0; S(3): 0.0; S(7): 100.0		1.00841	1.0615	up
AT4G27430	WNSEETSPKATAK	AT4G27430.1	COP1-interacting protein 7	0.799316	N-Term(iTRAQ4plex); S7(Phospho); K9(iTRAQ4plex); K13(iTRAQ4plex)	S(3): 3.4; T(6): 48.3; S(7): 48.3; T(11): 0.0			0.799316	up
AT3G09000	GRPGVASAPGSR	AT3G09000.1	proline-rich family protein	0.449154	N-Term(iTRAQ4plex); S7(Phospho); S11(Phospho)	S(7): 100.0; S(11): 100.0			0.449154	up
AT1G49340	SGVDQLSFGFSEGSGGANPVFR	AT1G49340.2	Phosphatidylinositol 3- and 4-kinase family protein	0.563618	N-Term(iTRAQ4plex); S7(Phospho); S11(Phospho); S14(Phospho)	S(1): 1.5; S(7): 98.7; S(11): 99.8; S(14): 100.0	0.563618			up
AT3G58640	EQGDDDSSPNSPNDRTESSHLQK	AT3G58640.1	Mitogen activated protein kinase kinase kinase-related	0.67667	N-Term(iTRAQ4plex); S7(Phospho); S8(Phospho); K23(iTRAQ4plex)	S(7): 97.9; S(8): 88.5; S(11): 11.7; T(16): 0.6; S(18): 0.6; S(19): 0.6		0.0467754	0.67667	up
AT1G13580	LSEDVRSDSEGEDEHED	AT1G13580.2	LAG1 longevity assurance homolog 3	1.05494	N-Term(iTRAQ4plex); S7(Phospho); S9(Phospho)	S(2): 0.0; S(7): 100.0; S(9): 100.0		-0.198055	1.05494	up
AT4G22670	SFVVEESDDDMDETEEVKPKVEEEEEEDEIVESDVELEGDTVEPDNDPPQK	AT4G22670.1	HSP70-interacting protein 1	0.491992	N-Term(iTRAQ4plex); S7(Phospho); T14(Phospho); K18(iTRAQ4plex); K20(iTRAQ4plex); K51(iTRAQ4plex)	S(1): 0.0; S(7): 90.1; T(14): 68.9; S(33): 20.5; T(41): 20.5		0.491992		up
AT2G34680	SVPVSPGSR	AT2G34680.1	Outer arm dynein light chain 1 protein	0.383835	N-Term(iTRAQ4plex); S8(Phospho)	S(1): 0.0; S(5): 0.1; S(8): 99.9	0.322866		0.383835	up
AT2G45140	EGSEEGSSPR	AT2G45140.1	plant VAP homolog 12	2.02214	N-Term(iTRAQ4plex); S8(Phospho)	S(3): 0.0; S(7): 3.6; S(8): 96.4	2.02214	0.82989		up
AT4G16340	EALAQAQSSR	AT4G16340.1	guanyl-nucleotide exchange factors;GTPase binding;GTP binding	0.460235	N-Term(iTRAQ4plex); S8(Phospho)	S(8): 96.9; S(9): 3.1	0.460235			up
AT5G06140	NISGSMQSPR	AT5G06140.1	sorting nexin 1	0.404186	N-Term(iTRAQ4plex); S8(Phospho)	S(3): 0.0; S(5): 0.1; S(8): 99.9	0.369958	0.178972	0.404186	up
AT5G12850	QLAGDMHSPR	AT5G12850.1	CCCH-type zinc finger protein with ARM repeat domain	0.78772	N-Term(iTRAQ4plex); S8(Phospho)	S(8): 100.0	0.78772			up
AT2G28150	SVSSSGVSPDSR	AT2G28150.1	Domain of unknown function (DUF966)	0.544006	N-Term(iTRAQ4plex); S8(Phospho)	S(1): 0.0; S(3): 2.5; S(4): 46.2; S(5): 2.5; S(8): 46.2; S(11): 2.5	0.544006			up
AT1G31870	DSQDSDLSPQR	AT1G31870.1	unknown protein; FUNCTIONS IN: molecular_function unknown; INVOLVED IN: biological_process unknown; LOCATED IN: cytosol, nucleus; EXPRESSED IN: 25 plant structures; EXPRESSED DURING: 15 growth stages; CONTAINS InterPro DOMAIN/s: Protein of unknown function DUF2050, pre-mRNA-splicing factor (InterPro:IPR018609); Has 13303 Blast hits to 9618 proteins in 489 species: Archae - 8; Bacteria - 444; Meta…	1.02441	N-Term(iTRAQ4plex); S8(Phospho)	S(2): 0.0; S(5): 0.0; S(8): 100.0	0.527663		1.02441	up
AT5G53620	GGSLQNPSPTAPSR	AT5G53620.1	unknown protein; INVOLVED IN: biological_process unknown; EXPRESSED IN: 23 plant structures; EXPRESSED DURING: 13 growth stages; Has 28929 Blast hits to 19542 proteins in 1425 species: Archae - 211; Bacteria - 3079; Metazoa - 14558; Fungi - 2157; Plants - 966; Viruses - 80; Other Eukaryotes - 7878 (source: NCBI BLink).	0.508208	N-Term(iTRAQ4plex); S8(Phospho)	S(3): 0.0; S(8): 99.8; T(10): 0.2; S(13): 0.0	0.508208	0.0206697	0.259931	up
AT2G17480	LGGDGSASPTASTVR	AT2G17480.1	Seven transmembrane MLO family protein	0.647581	N-Term(iTRAQ4plex); S8(Phospho)	S(6): 0.0; S(8): 100.0; T(10): 0.0; S(12): 0.0; T(13): 0.0	0.647581	0.232023	0.523703	up
AT2G21660	SGGGGGYSGGGGSYGGGGGR	AT2G21660.1	cold, circadian rhythm, and rna binding 2	0.448707	N-Term(iTRAQ4plex); S8(Phospho)	S(1): 0.0; Y(7): 0.1; S(8): 49.1; S(13): 49.1; Y(14): 1.7	0.411688	0.115699	0.448707	up
AT5G47910	GANSDTNSDTESIASDR	AT5G47910.1	respiratory burst oxidase homologue D	0.495133	N-Term(iTRAQ4plex); S8(Phospho)	S(4): 32.8; T(6): 32.8; S(8): 32.8; T(10): 1.6; S(12): 0.1; S(15): 0.0	0.495133			up
AT3G10420	DFVSELLSDDEDEDFLLIR	AT3G10420.1	P-loop containing nucleoside triphosphate hydrolases superfamily protein	0.449773	N-Term(iTRAQ4plex); S8(Phospho)	S(4): 3.4; S(8): 96.6	0.189779	-0.197394	0.449773	up
AT4G08350	APAPVPSSPGR	AT4G08350.1	global transcription factor group A2	0.356835	N-Term(iTRAQ4plex); S8(Phospho)	S(7): 4.8; S(8): 95.2		0.322515	0.356835	up
AT3G46750	EVGYASLSPR	AT3G46750.1	unknown protein; Has 2631 Blast hits to 1984 proteins in 271 species: Archae - 6; Bacteria - 163; Metazoa - 1232; Fungi - 253; Plants - 141; Viruses - 8; Other Eukaryotes - 828 (source: NCBI BLink).	0.316596	N-Term(iTRAQ4plex); S8(Phospho)	Y(4): 0.0; S(6): 2.9; S(8): 97.1		0.316596		up
AT1G45688	RPVYYVQSPSR	AT1G45688.2	unknown protein; FUNCTIONS IN: molecular_function unknown; INVOLVED IN: biological_process unknown; LOCATED IN: plasma membrane; EXPRESSED IN: 22 plant structures; EXPRESSED DURING: 13 growth stages; BEST Arabidopsis thaliana protein match is: unknown protein (TAIR:AT5G42860.1); Has 35333 Blast hits to 34131 proteins in 2444 species: Archae - 798; Bacteria - 22429; Metazoa - 974; Fungi - 991; Pla…	0.334047	N-Term(iTRAQ4plex); S8(Phospho)	Y(4): 0.0; Y(5): 0.0; S(8): 94.4; S(10): 5.6		0.0539839	0.334047	up
AT2G42520	ADAGRPGSGSGYGGR	AT2G42520.1	P-loop containing nucleoside triphosphate hydrolases superfamily protein	0.368531	N-Term(iTRAQ4plex); S8(Phospho)	S(8): 100.0; S(10): 0.0; Y(12): 0.0		0.368531		up
AT1G31870	EDTQSNISPPRR	AT1G31870.1	unknown protein; FUNCTIONS IN: molecular_function unknown; INVOLVED IN: biological_process unknown; LOCATED IN: cytosol, nucleus; EXPRESSED IN: 25 plant structures; EXPRESSED DURING: 15 growth stages; CONTAINS InterPro DOMAIN/s: Protein of unknown function DUF2050, pre-mRNA-splicing factor (InterPro:IPR018609); Has 13303 Blast hits to 9618 proteins in 489 species: Archae - 8; Bacteria - 444; Meta…	0.383128	N-Term(iTRAQ4plex); S8(Phospho)	T(3): 0.0; S(5): 0.0; S(8): 100.0		0.28592	0.383128	up
AT3G02050	APAESGVSPR	AT3G02050.1	K+ uptake transporter 3	0.491877	N-Term(iTRAQ4plex); S8(Phospho)	S(5): 0.0; S(8): 100.0			0.491877	up
AT5G46750	QEAAVVSSPK	AT5G46750.1	ARF-GAP domain 9	0.424688	N-Term(iTRAQ4plex); S8(Phospho); K10(iTRAQ4plex)	S(7): 2.3; S(8): 97.7	0.424688	0.220812	0.410809	up
AT5G22650	SPVNANQSPK	AT5G22650.1	histone deacetylase 2B	0.727544	N-Term(iTRAQ4plex); S8(Phospho); K10(iTRAQ4plex)	S(1): 0.0; S(8): 100.0	0.727544	0.36989	0.618468	up
AT4G24200	DDDVHTGSPSK	AT4G24200.1	Transcription elongation factor (TFIIS) family protein	0.503884	N-Term(iTRAQ4plex); S8(Phospho); K11(iTRAQ4plex)	T(6): 0.0; S(8): 99.8; S(10): 0.2		0.503884		up
AT1G76850	LITESSGSPSKAEK	AT1G76850.1	exocyst complex component sec5	1.00681	N-Term(iTRAQ4plex); S8(Phospho); K11(iTRAQ4plex); K14(iTRAQ4plex)	T(3): 0.0; S(5): 0.1; S(6): 0.1; S(8): 99.8; S(10): 0.0	1.00681	0.840719	0.676395	up
AT4G30890	LDASRPASSDKNNDSDAK	AT4G30890.1	ubiquitin-specific protease 24	0.410146	N-Term(iTRAQ4plex); S8(Phospho); K11(iTRAQ4plex); K18(iTRAQ4plex)	S(4): 0.5; S(8): 92.7; S(9): 6.8; S(15): 0.0		0.410146		up
AT2G37080	TSESDPVSSPNTK	AT2G37080.1	ROP interactive partner 3	0.460764	N-Term(iTRAQ4plex); S8(Phospho); K13(iTRAQ4plex)	T(1): 0.0; S(2): 0.0; S(4): 0.0; S(8): 50.0; S(9): 50.0; T(12): 0.0	0.460764	0.126214	0.285197	up
AT2G02790	GSMNSDRSFSSSK	AT2G02790.1	IQ-domain 29	0.442747	N-Term(iTRAQ4plex); S8(Phospho); K13(iTRAQ4plex)	S(2): 0.0; S(5): 0.0; S(8): 97.1; S(10): 2.8; S(11): 0.1; S(12): 0.0	0.284688	-0.0811796	0.442747	up
AT4G13350	TSEEGSQSPEQVK	AT4G13350.1	NSP (nuclear shuttle protein)-interacting GTPase	0.829334	N-Term(iTRAQ4plex); S8(Phospho); K13(iTRAQ4plex)	T(1): 0.0; S(2): 0.0; S(6): 4.1; S(8): 95.9	0.705255	0.486248	0.829334	up
AT4G31430	ATEDGAGSPVDVAK	AT4G31430.1	unknown protein; LOCATED IN: plasma membrane; EXPRESSED IN: 25 plant structures; EXPRESSED DURING: 15 growth stages; Has 30201 Blast hits to 17322 proteins in 780 species: Archae - 12; Bacteria - 1396; Metazoa - 17338; Fungi - 3422; Plants - 5037; Viruses - 0; Other Eukaryotes - 2996 (source: NCBI BLink).	0.421684	N-Term(iTRAQ4plex); S8(Phospho); K14(iTRAQ4plex)	T(2): 0.0; S(8): 100.0	0.421684	0.0562163	0.266008	up
AT5G47480	ESNIVDGSGSPGVK	AT5G47480.1	RGPR-related	0.578046	N-Term(iTRAQ4plex); S8(Phospho); K14(iTRAQ4plex)	S(2): 0.0; S(8): 97.0; S(10): 3.0	0.449867	0.214247	0.578046	up
AT5G53620	GGSLQNPSPTAPSRK	AT5G53620.1	unknown protein; INVOLVED IN: biological_process unknown; EXPRESSED IN: 23 plant structures; EXPRESSED DURING: 13 growth stages; Has 28929 Blast hits to 19542 proteins in 1425 species: Archae - 211; Bacteria - 3079; Metazoa - 14558; Fungi - 2157; Plants - 966; Viruses - 80; Other Eukaryotes - 7878 (source: NCBI BLink).	0.325829	N-Term(iTRAQ4plex); S8(Phospho); K15(iTRAQ4plex)	S(3): 0.0; S(8): 99.0; T(10): 0.5; S(13): 0.5			0.325829	up
AT1G11310	SVENYPSSPSPR	AT1G11310.1	Seven transmembrane MLO family protein	0.352242	N-Term(iTRAQ4plex); S8(Phospho); S10(Phospho)	S(1): 0.0; Y(5): 0.0; S(7): 0.2; S(8): 99.8; S(10): 100.0	0.262666	-0.162607	0.352242	up
AT4G17950	SQGQQHSSESSEENESNSPLHR	AT4G17950.1	AT hook motif DNA-binding family protein	0.866004	N-Term(iTRAQ4plex); S8(Phospho); S10(Phospho)	S(1): 0.1; S(7): 10.7; S(8): 76.3; S(10): 29.3; S(11): 29.3; S(16): 27.1; S(18): 27.1			0.866004	up
AT5G15270	VVADDARSEDSPEGEK	AT5G15270.2	RNA-binding KH domain-containing protein	0.491916	N-Term(iTRAQ4plex); S8(Phospho); S11(Phospho); K16(iTRAQ4plex)	S(8): 100.0; S(11): 100.0		-0.0830941	0.491916	up
AT5G15270	VVADDARSEDSPEGEKQVTAK	AT5G15270.2	RNA-binding KH domain-containing protein	0.627414	N-Term(iTRAQ4plex); S8(Phospho); S11(Phospho); K16(iTRAQ4plex); K21(iTRAQ4plex)	S(8): 100.0; S(11): 100.0; T(19): 0.0		-0.0927664	0.627414	up
AT3G01540	APPPSSTGSPPR	AT3G01540.1	DEAD box RNA helicase 1	0.792646	N-Term(iTRAQ4plex); S9(Phospho)	S(5): 0.0; S(6): 0.0; T(7): 2.4; S(9): 97.6	0.792646	0.470616	0.771169	up
AT2G38170	TAHNMSSSSLR	AT2G38170.2	cation exchanger 1	0.382276	N-Term(iTRAQ4plex); S9(Phospho)	T(1): 0.0; S(6): 0.0; S(7): 0.1; S(8): 3.3; S(9): 96.6	0.382276	0.122574	0.194299	up
AT5G49100	TTYGDSDLSPR	AT5G49100.1	unknown protein; BEST Arabidopsis thaliana protein match is: unknown protein (TAIR:AT3G06868.1); Has 30201 Blast hits to 17322 proteins in 780 species: Archae - 12; Bacteria - 1396; Metazoa - 17338; Fungi - 3422; Plants - 5037; Viruses - 0; Other Eukaryotes - 2996 (source: NCBI BLink).	0.445843	N-Term(iTRAQ4plex); S9(Phospho)	T(1): 0.0; T(2): 0.0; Y(3): 0.0; S(6): 0.0; S(9): 100.0	0.358236	0.0876246	0.445843	up
AT3G09000	TTLADRPVSASR	AT3G09000.1	proline-rich family protein	0.698806	N-Term(iTRAQ4plex); S9(Phospho)	T(1): 0.0; T(2): 0.0; S(9): 99.8; S(11): 0.2	0.676858	0.452658	0.698806	up
AT3G61690	GDDLENSHSPVR	AT3G61690.1	nucleotidyltransferases	0.58941	N-Term(iTRAQ4plex); S9(Phospho)	S(7): 0.0; S(9): 100.0	0.58941	0.250071		up
AT5G01400	SEMSQSQNSPIDTGR	AT5G01400.1	HEAT repeat-containing protein	0.442857	N-Term(iTRAQ4plex); S9(Phospho)	S(1): 0.0; S(4): 0.0; S(6): 0.0; S(9): 97.0; T(13): 3.0	0.442857	0.0160321	0.410219	up
AT1G01370	NQTDAAGASSSQAAGPTTTPTRR	AT1G01370.1	Histone superfamily protein	0.803813	N-Term(iTRAQ4plex); S9(Phospho)	T(3): 0.0; S(9): 45.5; S(10): 2.2; S(11): 2.2; T(17): 0.1; T(18): 2.2; T(19): 45.5; T(21): 2.2	0.803813	0.383355		up
AT3G07810	SNSSSIQGSPGGPGR	AT3G07810.1	RNA-binding (RRM/RBD/RNP motifs) family protein	0.38733	N-Term(iTRAQ4plex); S9(Phospho)	S(1): 0.0; S(3): 0.0; S(4): 0.0; S(5): 0.0; S(9): 100.0		0.38733		up
AT4G38710	EESGAANGSPPPSGGSRPR	AT4G38710.1	glycine-rich protein	0.427722	N-Term(iTRAQ4plex); S9(Phospho)	S(3): 0.0; S(9): 100.0; S(13): 0.0; S(16): 0.0		0.427722		up
AT2G02170	SPISSEPSSPGR	AT2G02170.1	Remorin family protein	0.428808	N-Term(iTRAQ4plex); S9(Phospho)	S(1): 0.0; S(4): 0.0; S(5): 0.0; S(8): 3.4; S(9): 96.6			0.428808	up
AT5G52310	TETGMDTNSPSR	AT5G52310.1	low-temperature-responsive protein 78 (LTI78) / desiccation-responsive protein 29A (RD29A)	0.670757	N-Term(iTRAQ4plex); S9(Phospho)	T(1): 0.1; T(3): 0.0; T(7): 0.1; S(9): 49.9; S(11): 49.9			0.670757	up
AT4G16340	GPVSEGAGSPK	AT4G16340.1	guanyl-nucleotide exchange factors;GTPase binding;GTP binding	0.383196	N-Term(iTRAQ4plex); S9(Phospho); K11(iTRAQ4plex)	S(4): 0.0; S(9): 100.0	0.268391	0.057843	0.383196	up
AT5G16680	QVVEASTGSPKK	AT5G16680.1	RING/FYVE/PHD zinc finger superfamily protein	0.387422	N-Term(iTRAQ4plex); S9(Phospho); K11(iTRAQ4plex); K12(iTRAQ4plex)	S(6): 0.0; T(7): 0.0; S(9): 100.0	0.387422	0.208949	0.360455	up
AT4G35920	TEYSYDEDSPKK	AT4G35920.1	PLAC8 family protein	0.331686	N-Term(iTRAQ4plex); S9(Phospho); K11(iTRAQ4plex); K12(iTRAQ4plex)	T(1): 0.0; Y(3): 0.0; S(4): 0.0; Y(5): 0.0; S(9): 100.0		0.331686		up
AT4G39680	DAAVVQVASSEHK	AT4G39680.1	SAP domain-containing protein	0.38243	N-Term(iTRAQ4plex); S9(Phospho); K13(iTRAQ4plex)	S(9): 96.3; S(10): 3.7	0.38243	0.00629406		up
AT5G42570	NQLESIGHSPEGKK	AT5G42570.1	B-cell receptor-associated 31-like	0.829114	N-Term(iTRAQ4plex); S9(Phospho); K13(iTRAQ4plex); K14(iTRAQ4plex)	S(5): 0.0; S(9): 100.0	0.829114		0.789503	up
AT4G22740	GPVIEEIDSDDEKEGEGDKEK	AT4G22740.1	glycine-rich protein	0.611042	N-Term(iTRAQ4plex); S9(Phospho); K13(iTRAQ4plex); K19(iTRAQ4plex); K21(iTRAQ4plex)	S(9): 100.0	0.367941	0.1166	0.611042	up
AT4G27060	EASDGSTLSPDSASK	AT4G27060.1	ARM repeat superfamily protein	0.395752	N-Term(iTRAQ4plex); S9(Phospho); K15(iTRAQ4plex)	S(3): 0.0; S(6): 0.2; T(7): 0.2; S(9): 99.6; S(12): 0.0; S(14): 0.0	0.395752	-0.110698	0.371926	up
AT1G47970	APEEDEEDSGDEDDDRPPKR	AT1G47970.1	unknown protein; FUNCTIONS IN: molecular_function unknown; INVOLVED IN: biological_process unknown; LOCATED IN: cytosol; EXPRESSED IN: 21 plant structures; EXPRESSED DURING: 11 growth stages; Has 93717 Blast hits to 40765 proteins in 1891 species: Archae - 1046; Bacteria - 16276; Metazoa - 26677; Fungi - 16127; Plants - 6028; Viruses - 1519; Other Eukaryotes - 26044 (source: NCBI BLink).	1.03601	N-Term(iTRAQ4plex); S9(Phospho); K19(iTRAQ4plex)	S(9): 100.0	1.03601		0.432997	up
AT5G18230	NQDDFDEFSDVDELYSTLPLDEVEGLEDLVTAGPLVK	AT5G18230.1	transcription regulator NOT2/NOT3/NOT5 family protein	0.594037	N-Term(iTRAQ4plex); S9(Phospho); K37(iTRAQ4plex)	S(9): 40.2; Y(15): 6.5; S(16): 6.5; T(17): 6.5; T(31): 40.2	0.594037			up
AT5G41600	IHGHGDSSSLSDSDDDKKSTSSSSSSFK	AT5G41600.1	VIRB2-interacting protein 3	1.37001	N-Term(iTRAQ4plex); S9(Phospho); S11(Phospho); K17(iTRAQ4plex); K18(iTRAQ4plex); K28(iTRAQ4plex)	S(7): 48.2; S(8): 48.2; S(9): 3.6; S(11): 3.5; S(13): 46.4; S(19): 46.4; T(20): 3.5; S(21): 0.3; S(22): 0.0; S(23): 0.0; S(24): 0.0; S(25): 0.0; S(26): 0.0	1.26887	0.414066	1.37001	up
AT3G05420	TLEAPLPGSLSAVNNATTR	AT3G05420.1	acyl-CoA binding protein 4	0.295253	N-Term(iTRAQ4plex); S9(Phospho); S11(Phospho); T17(Phospho)	T(1): 0.0; S(9): 100.0; S(11): 100.0; T(17): 92.4; T(18): 7.6		0.0586447	0.295253	up
AT1G27540	TSSFPDIEAVQGCSTLNLLPK	AT1G27540.1	Protein of unknown function (DUF295)	0.299813	N-Term(iTRAQ4plex); T1(Phospho); C13(Carbamidomethyl); K21(iTRAQ4plex)	T(1): 99.2; S(2): 0.4; S(3): 0.4; S(14): 0.0; T(15): 0.0	-0.25399	-0.133229	0.299813	up
AT4G23630	TKKPSSPSSSMK	AT4G23630.1	VIRB2-interacting protein 1	0.439821	N-Term(iTRAQ4plex); T1(Phospho); K2(iTRAQ4plex); K3(iTRAQ4plex); M11(Oxidation); K12(iTRAQ4plex)	T(1): 48.4; S(5): 48.4; S(6): 3.1; S(8): 0.0; S(9): 0.0; S(10): 0.0	0.439821			up
AT5G27030	TPPATPGIVDYQNPDHELMK	AT5G27030.1	TOPLESS-related 3	0.414566	N-Term(iTRAQ4plex); T1(Phospho); K20(iTRAQ4plex)	T(1): 100.0; T(5): 0.0; Y(11): 0.0	0.414566	0.0550788	0.275524	up
AT1G15750	TPPTNASLDYPSADSEHVSKR	AT1G15750.1	Transducin family protein / WD-40 repeat family protein	0.337722	N-Term(iTRAQ4plex); T1(Phospho); K20(iTRAQ4plex)	T(1): 100.0; T(4): 0.0; S(7): 0.0; Y(10): 0.0; S(12): 0.0; S(15): 0.0; S(19): 0.0	0.337722		0.154091	up
AT4G35100	ALGSFRSNATN	AT4G35100.1	plasma membrane intrinsic protein 3	0.434608	N-Term(iTRAQ4plex); T10(Phospho)	S(4): 0.2; S(7): 0.0; T(10): 99.8	0.207257	0.283508	0.434608	up
AT1G77610	HMLSQQTPGTPR	AT1G77610.1	EamA-like transporter family protein	0.734738	N-Term(iTRAQ4plex); T10(Phospho)	S(4): 0.0; T(7): 0.0; T(10): 100.0	0.706186		0.734738	up
AT2G18960	EAQWAQAQRTLHGLQPK	AT2G18960.1	H(+)-ATPase 1	0.456023	N-Term(iTRAQ4plex); T10(Phospho); K17(iTRAQ4plex)	T(10): 100.0		0.456023	0.435508	up
AT1G53430	LNDDENTHISTR	AT1G53430.2	Leucine-rich repeat transmembrane protein kinase	0.282448	N-Term(iTRAQ4plex); T11(Phospho)	T(7): 0.0; S(10): 0.0; T(11): 100.0	0.282448	0.156935	0.221	up
AT5G64960	SYSHDHTGNLTNR	AT5G64960.2	cyclin dependent kinase group C2	0.538273	N-Term(iTRAQ4plex); T11(Phospho)	S(1): 0.0; Y(2): 0.0; S(3): 0.0; T(7): 0.0; T(11): 100.0	0.337816	0.134713	0.538273	up
AT5G44320	ALSNPSARPHTGSK	AT5G44320.1	Eukaryotic translation initiation factor 3 subunit 7 (eIF-3)	1.47845	N-Term(iTRAQ4plex); T11(Phospho); K14(iTRAQ4plex)	S(3): 0.0; S(6): 0.0; T(11): 99.9; S(13): 0.1	1.29215		1.47845	up
AT4G20980	NLSNPSARPNTGSK	AT4G20980.1	Eukaryotic translation initiation factor 3 subunit 7 (eIF-3)	1.53166	N-Term(iTRAQ4plex); T11(Phospho); K14(iTRAQ4plex)	S(3): 0.0; S(6): 0.0; T(11): 100.0; S(13): 0.0	1.53166	1.06971	1.42375	up
AT5G25590	DTAQEEEEPRTPENVGK	AT5G25590.1	Protein of unknown function (DUF630 and DUF632)	0.366365	N-Term(iTRAQ4plex); T11(Phospho); K17(iTRAQ4plex)	T(2): 0.0; T(11): 100.0	0.359953	0.0651823	0.366365	up
AT4G32330	TASGADSEETQTPR	AT4G32330.1	TPX2 (targeting protein for Xklp2) protein family	1.01818	N-Term(iTRAQ4plex); T12(Phospho)	T(1): 0.0; S(3): 0.0; S(7): 0.0; T(10): 0.1; T(12): 99.9	0.933568	0.629718	1.01818	up
AT3G43590	HYEESNENDSATPER	AT3G43590.1	zinc knuckle (CCHC-type) family protein	0.481783	N-Term(iTRAQ4plex); T12(Phospho)	Y(2): 0.0; S(5): 0.2; S(10): 3.9; T(12): 95.9		0.481783		up
AT5G63420	DDDELADASDSETK	AT5G63420.1	RNA-metabolising metallo-beta-lactamase family protein	0.457649	N-Term(iTRAQ4plex); T13(Phospho); K14(iTRAQ4plex)	S(9): 0.1; S(11): 0.1; T(13): 99.8	0.426399	0.457649		up
AT4G27320	HSHHHSSSTPSAATPTPTAGAR	AT4G27320.1	Adenine nucleotide alpha hydrolases-like superfamily protein	1.53162	N-Term(iTRAQ4plex); T14(Phospho); T16(Phospho)	S(2): 0.0; S(6): 0.0; S(7): 0.0; S(8): 0.0; T(9): 0.0; S(11): 5.6; T(14): 94.3; T(16): 94.4; T(18): 5.6	1.53162	0.430539	0.797468	up
AT4G27320	HSHHHSSSTPSAATPTPTAGAR	AT4G27320.1	Adenine nucleotide alpha hydrolases-like superfamily protein	0.794028	N-Term(iTRAQ4plex); T16(Phospho)	S(2): 0.0; S(6): 0.0; S(7): 0.0; S(8): 0.0; T(9): 0.0; S(11): 0.0; T(14): 0.0; T(16): 100.0; T(18): 0.0	0.794028		0.673475	up
AT2G40070	RPSSSGGPGSRPATPTGR	AT2G40070.2	FUNCTIONS IN: molecular_function unknown; INVOLVED IN: biological_process unknown; LOCATED IN: cellular_component unknown; EXPRESSED IN: 17 plant structures; EXPRESSED DURING: 7 growth stages; BEST Arabidopsis thaliana protein match is: proline-rich family protein (TAIR:AT3G09000.1); Has 108635 Blast hits to 60786 proteins in 2176 species: Archae - 287; Bacteria - 15142; Metazoa - 39415; Fungi - …	0.631545	N-Term(iTRAQ4plex); T16(Phospho)	S(3): 0.0; S(4): 0.0; S(5): 0.0; S(10): 0.0; T(14): 7.0; T(16): 93.0			0.631545	up
AT5G54430	HSHHHHSSSTPSSAATPTPTAGAR	AT5G54430.1	Adenine nucleotide alpha hydrolases-like superfamily protein	0.718398	N-Term(iTRAQ4plex); T16(Phospho); T18(Phospho)	S(2): 0.2; S(7): 31.3; S(8): 31.3; S(9): 31.3; T(10): 2.6; S(12): 0.2; S(13): 0.2; T(16): 2.6; T(18): 99.2; T(20): 0.8		0.330754	0.718398	up
AT1G78700	MNTDWQQLNNSFFVSSTPPSPTR	AT1G78700.1	BES1/BZR1 homolog 4	0.449795	N-Term(iTRAQ4plex); T17(Phospho); S20(Phospho)	T(3): 0.0; S(11): 1.5; S(15): 10.4; S(16): 77.8; T(17): 10.6; S(20): 97.8; T(22): 1.9			0.449795	up
AT5G54430	HSHHHHSSSTPSSAATPTPTAGAR	AT5G54430.1	Adenine nucleotide alpha hydrolases-like superfamily protein	1.04082	N-Term(iTRAQ4plex); T18(Phospho)	S(2): 0.0; S(7): 0.0; S(8): 0.0; S(9): 0.0; T(10): 0.0; S(12): 0.1; S(13): 0.0; T(16): 0.6; T(18): 98.7; T(20): 0.6	1.04082			up
AT3G19950	SQGSQGSGDGQGSVEGQQTPR	AT3G19950.1	RING/U-box superfamily protein	0.870206	N-Term(iTRAQ4plex); T19(Phospho)	S(1): 0.0; S(4): 0.0; S(7): 0.0; S(13): 0.0; T(19): 100.0			0.870206	up
ATCG00710	ATQTVEDSSR	ATCG00710.1	photosystem II reaction center protein H	0.619862	N-Term(iTRAQ4plex); T2(Phospho); T4(Phospho)	T(2): 100.0; T(4): 100.0; S(8): 0.0; S(9): 0.0	0.338806	-0.091287	0.619862	up
AT1G52030	ASDVLYALGAYFAPTTNSTTPSTPSTSK	AT1G52030.2	myrosinase-binding protein 2	0.39722	N-Term(iTRAQ4plex); T23(Phospho); K28(iTRAQ4plex)	S(2): 0.0; Y(6): 0.0; Y(11): 0.8; T(15): 0.8; T(16): 0.8; S(18): 0.8; T(19): 0.8; T(20): 0.8; S(22): 7.8; T(23): 86.7; S(25): 0.8; T(26): 0.1; S(27): 0.0		-0.0318667	0.39722	up
AT5G13000	TQTAGNLGESFDSEVVPSSLVEIAPILR	AT5G13000.2	glucan synthase-like 12	0.364431	N-Term(iTRAQ4plex); T3(Phospho)	T(1): 0.3; T(3): 99.7; S(10): 0.0; S(13): 0.0; S(18): 0.0; S(19): 0.0	0.0297332		0.364431	up
AT3G13570	SYTPEQAR	AT3G13570.1	SC35-like splicing factor 30A	0.336793	N-Term(iTRAQ4plex); T3(Phospho)	S(1): 2.3; Y(2): 48.8; T(3): 48.8		0.336793		up
AT1G62020	DIEDILAAAEAGEEENDEEGGWGLEDLVLPPELDTPKASANAR	AT1G62020.1	Coatomer, alpha subunit	0.530904	N-Term(iTRAQ4plex); T35(Phospho); K37(iTRAQ4plex)	T(35): 90.7; S(39): 9.3		0.118859	0.530904	up
ATCG00710	ATQTVEDSSR	ATCG00710.1	photosystem II reaction center protein H	1.32803	N-Term(iTRAQ4plex); T4(Phospho)	T(2): 0.0; T(4): 100.0; S(8): 0.0; S(9): 0.0	1.08823		1.32803	up
AT4G15530	GGMTSHAAVVAR	AT4G15530.3	pyruvate orthophosphate dikinase	0.766579	N-Term(iTRAQ4plex); T4(Phospho)	T(4): 96.6; S(5): 3.4	0.766579			up
AT1G73630	SMGTSYTEEELNR	AT1G73630.1	EF hand calcium-binding protein family	0.338717	N-Term(iTRAQ4plex); T4(Phospho)	S(1): 0.1; T(4): 96.3; S(5): 3.6; Y(6): 0.0; T(7): 0.0	0.338717			up
AT5G65630	NVSTPPR	AT5G65630.1	global transcription factor group E7	0.693227	N-Term(iTRAQ4plex); T4(Phospho)	S(3): 50.0; T(4): 50.0		0.319956	0.693227	up
AT1G62020	RPGTPSLNQSPR	AT1G62020.1	Coatomer, alpha subunit	0.656498	N-Term(iTRAQ4plex); T4(Phospho)	T(4): 100.0; S(6): 0.0; S(10): 0.0			0.656498	up
AT3G48430	TSTTSPTIAHK	AT3G48430.1	relative of early flowering 6	0.349044	N-Term(iTRAQ4plex); T4(Phospho); K11(iTRAQ4plex)	T(1): 2.9; S(2): 2.9; T(3): 2.9; T(4): 88.4; S(5): 2.9; T(7): 0.0	0.349044	0.0702389	0.334366	up
AT3G48890	DVATDDDDAAKE	AT3G48890.1	membrane-associated progesterone binding protein 3	0.953894	N-Term(iTRAQ4plex); T4(Phospho); K11(iTRAQ4plex)	T(4): 100.0	0.550077	0.397807	0.953894	up
AT1G01320	QSDTSPPPSPASK	AT1G01320.2	Tetratricopeptide repeat (TPR)-like superfamily protein	0.722616	N-Term(iTRAQ4plex); T4(Phospho); K13(iTRAQ4plex)	S(2): 1.3; T(4): 49.3; S(5): 49.3; S(9): 0.0; S(12): 0.0	0.722616	0.18693	0.634619	up
AT4G35785	RPRTPTPGHYLGLK	AT4G35785.1	RNA-binding (RRM/RBD/RNP motifs) family protein	0.266004	N-Term(iTRAQ4plex); T4(Phospho); K14(iTRAQ4plex)	T(4): 100.0; T(6): 0.0; Y(10): 0.0			0.266004	up
AT5G55300	EDGTDDDDDDDVPISK	AT5G55300.1	DNA topoisomerase I alpha	0.343274	N-Term(iTRAQ4plex); T4(Phospho); K16(iTRAQ4plex)	T(4): 100.0; S(15): 0.0	0.242143	-0.0569595	0.343274	up
AT2G43680	VMGTPVSEK	AT2G43680.2	IQ-domain 14	0.379348	N-Term(iTRAQ4plex); T4(Phospho); K9(iTRAQ4plex)	T(4): 100.0; S(7): 0.0	0.301547	0.0772186	0.379348	up
AT4G35300	MPDTGSMRSALFPHFGSMFSVGGNQPR	AT4G35300.5	tonoplast monosaccharide transporter2	0.467643	N-Term(iTRAQ4plex); T4(Phospho); S9(Phospho); S17(Phospho); S20(Phospho)	T(4): 94.8; S(6): 52.6; S(9): 52.6; S(17): 99.9; S(20): 100.0			0.467643	up
AT5G64270	VSDATPSAGR	AT5G64270.1	splicing factor, putative	1.26331	N-Term(iTRAQ4plex); T5(Phospho)	S(2): 0.0; T(5): 99.8; S(7): 0.2	1.26331	0.918225		up
AT4G19045	HIDATLGSGNLR	AT4G19045.1	Mob1/phocein family protein	0.300218	N-Term(iTRAQ4plex); T5(Phospho)	T(5): 100.0; S(8): 0.0	-0.192788		0.300218	up
AT5G47100	DITTTFPSFVFNSEVDEIAT	AT5G47100.1	calcineurin B-like protein 9	0.392687	N-Term(iTRAQ4plex); T5(Phospho)	T(3): 48.8; T(4): 48.8; T(5): 2.2; S(8): 0.1; S(13): 0.1; T(20): 0.0	0.392687		-0.0327157	up
AT1G48210	SAPQTPHRNPY	AT1G48210.1	Protein kinase superfamily protein	0.317233	N-Term(iTRAQ4plex); T5(Phospho)	S(1): 0.0; T(5): 100.0; Y(11): 0.0		0.20908	0.317233	up
AT3G46780	VQVATVRGQAK	AT3G46780.1	plastid transcriptionally active 16	1.29037	N-Term(iTRAQ4plex); T5(Phospho); K11(iTRAQ4plex)	T(5): 100.0			1.29037	up
AT3G13940	IATETEDENEEDKR	AT3G13940.1	DNA binding;DNA-directed RNA polymerases	0.308146	N-Term(iTRAQ4plex); T5(Phospho); K13(iTRAQ4plex)	T(3): 0.1; T(5): 99.9	0.181136		0.308146	up
AT2G22900	VSPETSSSHYQSSPMAK	AT2G22900.1	Galactosyl transferase GMA12/MNN10 family protein	0.583618	N-Term(iTRAQ4plex); T5(Phospho); K17(iTRAQ4plex)	S(2): 6.0; T(5): 81.8; S(6): 6.0; S(7): 6.0; S(8): 0.0; Y(10): 0.0; S(12): 0.0; S(13): 0.0		0.0742605	0.583618	up
AT5G22580	SSVVATP	AT5G22580.1	Stress responsive A/B Barrel Domain	0.482958	N-Term(iTRAQ4plex); T6(Phospho)	S(1): 0.0; S(2): 0.0; T(6): 100.0	0.131765	0.059249	0.482958	up
AT1G53050	QTQPLTSR	AT1G53050.1	Protein kinase superfamily protein	0.857698	N-Term(iTRAQ4plex); T6(Phospho)	T(2): 0.0; T(6): 99.9; S(7): 0.1	0.608305	0.296249	0.857698	up
AT5G14610	GGPPSTSSPPR	AT5G14610.2	DEAD box RNA helicase family protein	0.715996	N-Term(iTRAQ4plex); T6(Phospho)	S(5): 2.2; T(6): 47.8; S(7): 2.2; S(8): 47.8	0.601336	0.570572	0.715996	up
AT3G28030	VAPHETEDNNTSDKDSPIANEK	AT3G28030.1	5'-3' exonuclease family protein	0.293032	N-Term(iTRAQ4plex); T6(Phospho); K14(iTRAQ4plex); K22(iTRAQ4plex)	T(6): 84.1; T(11): 5.3; S(12): 5.3; S(16): 5.3	0.293032			up
AT5G57120	SEPEETKEETEDDDEESK	AT5G57120.1	FUNCTIONS IN: molecular_function unknown; INVOLVED IN: biological_process unknown; LOCATED IN: nucleolus; EXPRESSED IN: 21 plant structures; EXPRESSED DURING: 13 growth stages; CONTAINS InterPro DOMAIN/s: LisH dimerisation motif (InterPro:IPR006594), SRP40, C-terminal (InterPro:IPR007718); Has 101969 Blast hits to 55488 proteins in 2506 species: Archae - 424; Bacteria - 13843; Metazoa - 37674; Fu…	1.13618	N-Term(iTRAQ4plex); T6(Phospho); K7(iTRAQ4plex); K18(iTRAQ4plex)	S(1): 0.0; T(6): 33.3; T(10): 33.3; S(17): 33.3		-0.16432	1.13618	up
AT4G25210	LVAHSTPK	AT4G25210.1	DNA-binding storekeeper protein-related transcriptional regulator	0.832878	N-Term(iTRAQ4plex); T6(Phospho); K8(iTRAQ4plex)	S(5): 3.6; T(6): 96.4			0.832878	up
AT2G46630	QQQQPLTPPR	AT2G46630.1	unknown protein; LOCATED IN: chloroplast; EXPRESSED IN: 22 plant structures; EXPRESSED DURING: 13 growth stages; Has 110095 Blast hits to 59224 proteins in 2216 species: Archae - 177; Bacteria - 15429; Metazoa - 38345; Fungi - 18843; Plants - 13341; Viruses - 3084; Other Eukaryotes - 20876 (source: NCBI BLink).	0.399699	N-Term(iTRAQ4plex); T7(Phospho)	T(7): 100.0	0.399699	-0.0229363	0.149141	up
AT1G54460	TNSVPRTPNSSSK	AT1G54460.1	TPX2 (targeting protein for Xklp2) protein family	0.476852	N-Term(iTRAQ4plex); T7(Phospho); K13(iTRAQ4plex)	T(1): 0.0; S(3): 3.3; T(7): 96.7; S(10): 0.0; S(11): 0.0; S(12): 0.0		0.243479	0.476852	up
AT4G02510	IDGQIVTDSDEDVDTEDEGEEKMFDTAALAALLK	AT4G02510.1	translocon at the outer envelope membrane of chloroplasts 159	0.938718	N-Term(iTRAQ4plex); T7(Phospho); S9(Phospho); T15(Phospho); K22(iTRAQ4plex); K34(iTRAQ4plex)	T(7): 100.0; S(9): 100.0; T(15): 84.7; T(26): 15.4	0.938718	0.337218	0.0127879	up
AT3G10380	ASQHDINTPR	AT3G10380.1	subunit of exocyst complex 8	0.600392	N-Term(iTRAQ4plex); T8(Phospho)	S(2): 0.0; T(8): 100.0	0.600392	0.436356	0.412469	up
AT5G46280	EQAEQERTPSGR	AT5G46280.1	Minichromosome maintenance (MCM2/3/5) family protein	0.556926	N-Term(iTRAQ4plex); T8(Phospho)	T(8): 95.0; S(10): 5.0		0.556926		up
AT4G00238	SGNNEGATESPAVK	AT4G00238.1	DNA-binding storekeeper protein-related transcriptional regulator	0.845924	N-Term(iTRAQ4plex); T8(Phospho); K14(iTRAQ4plex)	S(1): 0.0; T(8): 96.2; S(10): 3.8	0.691294	0.162887	0.845924	up
AT1G23190	ATGAFILTASHNPGGPTEDFGIK	AT1G23190.1	Phosphoglucomutase/phosphomannomutase family protein	0.301862	N-Term(iTRAQ4plex); T8(Phospho); K23(iTRAQ4plex)	T(2): 0.0; T(8): 96.0; S(10): 4.0; T(17): 0.0	0.301862	0.109126	0.242891	up
AT5G38640	RDFPDGSTTASPGR	AT5G38640.1	NagB/RpiA/CoA transferase-like superfamily protein	0.386544	N-Term(iTRAQ4plex); T9(Phospho)	S(7): 3.0; T(8): 3.0; T(9): 94.0; S(11): 0.1	0.386544		0.384707	up
AT3G61050	SGSSTPVNTVPENDGAK	AT3G61050.1	Calcium-dependent lipid-binding (CaLB domain) family protein	0.484652	N-Term(iTRAQ4plex); T9(Phospho); K17(iTRAQ4plex)	S(1): 0.0; S(3): 0.0; S(4): 0.0; T(5): 3.4; T(9): 96.6	0.37165	0.287976	0.484652	up
AT1G05805	YGSAPGSFLNSVVDEVIGGGSSNAR	AT1G05805.1	basic helix-loop-helix (bHLH) DNA-binding superfamily protein	0.395604	N-Term(iTRAQ4plex); Y1(Phospho)	Y(1): 94.5; S(3): 5.5; S(7): 0.0; S(11): 0.0; S(21): 0.0; S(22): 0.0	0.395604	0.165943	0.199409	up
AT5G19010	VAFNDTPTAIFWTDYVATR	AT5G19010.1	mitogen-activated protein kinase 16	0.335686	N-Term(iTRAQ4plex); Y15(Phospho)	T(6): 0.0; T(8): 0.0; T(13): 4.2; Y(15): 47.9; T(18): 47.9			0.335686	up
AT2G24590	NYSRSPPPYR	AT2G24590.1	RNA recognition motif and CCHC-type zinc finger domains containing protein	0.278861	N-Term(iTRAQ4plex); Y2(Phospho); S3(Phospho)	Y(2): 97.3; S(3): 97.3; S(5): 5.4; Y(9): 0.0		-0.10905	0.278861	up
AT3G19650	KWDHDLFDEANKSPAK	AT3G19650.1	cyclin-related	-0.427213	K1(iTRAQ4plex); N-Term(iTRAQ4plex); K12(iTRAQ4plex); S13(Phospho); K16(iTRAQ4plex)	S(13): 100.0		-0.427213	-0.205701	down
AT4G01290	KKSLEHSDGPSILDK	AT4G01290.2	unknown protein; FUNCTIONS IN: molecular_function unknown; INVOLVED IN: biological_process unknown; LOCATED IN: cellular_component unknown; EXPRESSED IN: 24 plant structures; EXPRESSED DURING: 15 growth stages; Has 1797 Blast hits to 1352 proteins in 216 species: Archae - 0; Bacteria - 202; Metazoa - 850; Fungi - 267; Plants - 109; Viruses - 0; Other Eukaryotes - 369 (source: NCBI BLink).	-0.534143	K1(iTRAQ4plex); N-Term(iTRAQ4plex); K2(iTRAQ4plex); S3(Phospho); K15(iTRAQ4plex)	S(3): 99.8; S(7): 0.2; S(11): 0.0			-0.534143	down
AT3G28500	KVEEVKDESSDDAGMMGLFD	AT3G28500.1	60S acidic ribosomal protein family	-0.721399	K1(iTRAQ4plex); N-Term(iTRAQ4plex); K6(iTRAQ4plex); S9(Phospho); S10(Phospho); M15(Oxidation)	S(9): 100.0; S(10): 100.0	-0.268122	-0.721399	-0.222518	down
AT3G28500	KVEEVKDESSDDAGMMGLFD	AT3G28500.1	60S acidic ribosomal protein family	-0.665627	K1(iTRAQ4plex); N-Term(iTRAQ4plex); K6(iTRAQ4plex); S9(Phospho); S10(Phospho); M15(Oxidation); M16(Oxidation)	S(9): 100.0; S(10): 100.0		-0.665627	-0.207341	down
AT1G34320	KTPGISKSQEFETVAK	AT1G34320.1	Protein of unknown function (DUF668)	-0.278709	K1(iTRAQ4plex); N-Term(iTRAQ4plex); K7(iTRAQ4plex); S8(Phospho); K16(iTRAQ4plex)	T(2): 0.0; S(6): 50.0; S(8): 50.0; T(13): 0.0	-0.185639		-0.278709	down
AT1G09210	KNEEEESKDAPAESDAEDEPEDDEGGDDSDSESK	AT1G09210.1	calreticulin 1b	-0.807712	K1(iTRAQ4plex); N-Term(iTRAQ4plex); K8(iTRAQ4plex); S14(Phospho); K34(iTRAQ4plex)	S(7): 0.0; S(14): 100.0; S(29): 0.0; S(31): 0.0; S(33): 0.0		-0.807712		down
AT3G57150	KEEVIEEVASPKSEK	AT3G57150.1	homologue of NAP57	-0.404799	K1(iTRAQ4plex); N-Term(iTRAQ4plex); S10(Phospho); K12(iTRAQ4plex); K15(iTRAQ4plex)	S(10): 100.0; S(13): 0.0	-0.404799			down
AT5G38840	KGIVEDEEDLSSDEDDFYDR	AT5G38840.1	SMAD/FHA domain-containing protein	-0.568982	K1(iTRAQ4plex); N-Term(iTRAQ4plex); S11(Phospho); S12(Phospho)	S(11): 100.0; S(12): 100.0; Y(18): 0.0		-0.568982		down
AT3G26935	KSGSWDMSPEVMALAAR	AT3G26935.1	DHHC-type zinc finger family protein	-0.358683	K1(iTRAQ4plex); N-Term(iTRAQ4plex); S2(Phospho); S4(Phospho)	S(2): 100.0; S(4): 100.0; S(8): 0.0	-0.254642	-0.358683	-0.195348	down
AT5G17690	KISGDGGFGSDDGGGGGGGGSGESILR	AT5G17690.1	like heterochromatin protein (LHP1)	-0.585272	K1(iTRAQ4plex); N-Term(iTRAQ4plex); S3(Phospho); S10(Phospho)	S(3): 100.0; S(10): 100.0; S(21): 0.0; S(24): 0.0	-0.19236	-0.585272	-0.228447	down
AT1G51500	KVPSLSSLSSRR	AT1G51500.1	ABC-2 type transporter family protein	-0.324544	K1(iTRAQ4plex); N-Term(iTRAQ4plex); S4(Phospho); S7(Phospho)	S(4): 100.0; S(6): 46.1; S(7): 46.1; S(9): 3.9; S(10): 3.9		-0.324544		down
AT1G48620	KDGTSPTVKPAASVSGGVETVK	AT1G48620.1	high mobility group A5	-0.490209	K1(iTRAQ4plex); N-Term(iTRAQ4plex); S5(Phospho); K9(iTRAQ4plex); K22(iTRAQ4plex)	T(4): 48.0; S(5): 48.0; T(7): 4.0; S(13): 0.0; S(15): 0.0; T(20): 0.0	-0.490209			down
AT3G45830	KYQVSEDDGNSGDENLEAR	AT3G45830.1	unknown protein; FUNCTIONS IN: molecular_function unknown; INVOLVED IN: biological_process unknown; LOCATED IN: cellular_component unknown; EXPRESSED IN: 24 plant structures; EXPRESSED DURING: 15 growth stages; BEST Arabidopsis thaliana protein match is: unknown protein (TAIR:AT1G02290.1); Has 499 Blast hits to 438 proteins in 100 species: Archae - 0; Bacteria - 7; Metazoa - 236; Fungi - 15; Plan…	-0.538655	K1(iTRAQ4plex); N-Term(iTRAQ4plex); S5(Phospho); S11(Phospho)	Y(2): 0.0; S(5): 100.0; S(11): 100.0		-0.538655		down
AT2G29210	KQELSDTSEGEVEARPK	AT2G29210.1	splicing factor PWI domain-containing protein	-0.778869	K1(iTRAQ4plex); N-Term(iTRAQ4plex); S5(Phospho); T7(Phospho); S8(Phospho); K17(iTRAQ4plex)	S(5): 100.0; T(7): 100.0; S(8): 100.0		-0.778869	0.258547	down
AT3G06010	KVIESIQTVSDGTSEEDEEEQEEER	AT3G06010.1	Homeotic gene regulator	-0.793729	K1(iTRAQ4plex); N-Term(iTRAQ4plex); S5(Phospho); T8(Phospho); S10(Phospho)	S(5): 97.7; T(8): 81.4; S(10): 81.4; T(13): 19.7; S(14): 19.7		-0.793729		down
AT3G48500	KLSELSDDEDFDEQKDIEYGEAYYK	AT3G48500.1	Nucleic acid-binding, OB-fold-like protein	-0.675381	K1(iTRAQ4plex); N-Term(iTRAQ4plex); S6(Phospho); K15(iTRAQ4plex); K25(iTRAQ4plex)	S(3): 0.0; S(6): 100.0; Y(19): 0.0; Y(23): 0.0; Y(24): 0.0	-0.675381	-0.560599	-0.607254	down
AT1G55040	KLTFGSDEEFGLDSDMEDDSPR	AT1G55040.1	zinc finger (Ran-binding) family protein	-0.407701	K1(iTRAQ4plex); N-Term(iTRAQ4plex); S6(Phospho); S14(Phospho)	T(3): 0.0; S(6): 100.0; S(14): 100.0; S(20): 0.0		-0.407701	-0.0350093	down
AT3G02860	KTEEESPSDEEDDEDSAVDWR	AT3G02860.1	zinc ion binding	-0.756923	K1(iTRAQ4plex); N-Term(iTRAQ4plex); S6(Phospho); S8(Phospho)	T(2): 0.0; S(6): 100.0; S(8): 100.0; S(16): 0.0		-0.756923		down
AT2G19385	KLETLDETSEGEEAKGSDLK	AT2G19385.1	zinc ion binding	-0.495636	K1(iTRAQ4plex); N-Term(iTRAQ4plex); S9(Phospho); K15(iTRAQ4plex); K20(iTRAQ4plex)	T(4): 0.0; T(8): 47.9; S(9): 47.9; S(17): 4.1			-0.495636	down
AT5G46840	KLTDSGDEKETISEAVEESGLVSK	AT5G46840.1	RNA-binding (RRM/RBD/RNP motifs) family protein	-0.431321	K1(iTRAQ4plex); N-Term(iTRAQ4plex); T3(Phospho); K9(iTRAQ4plex); K24(iTRAQ4plex)	T(3): 48.5; S(5): 48.5; T(11): 2.9; S(13): 0.0; S(19): 0.0; S(23): 0.0	-0.361992	-0.431321		down
AT5G64270	KLQQTPTPMATPGYVIPEENR	AT5G64270.1	splicing factor, putative	-0.388118	K1(iTRAQ4plex); N-Term(iTRAQ4plex); T5(Phospho); T7(Phospho); T11(Phospho)	T(5): 100.0; T(7): 100.0; T(11): 99.1; Y(14): 0.9		-0.388118	-0.346314	down
AT3G45850	CLLDEYVVDEPSCSTPK	AT3G45850.1	P-loop containing nucleoside triphosphate hydrolases superfamily protein	-0.379623	N-Term(iTRAQ4plex); C1(Carbamidomethyl); C13(Carbamidomethyl); T15(Phospho); K17(iTRAQ4plex)	Y(6): 0.0; S(12): 0.6; S(14): 7.0; T(15): 92.4		-0.379623	-0.161839	down
AT1G19000	CVSLNNLSDYEK	AT1G19000.1	Homeodomain-like superfamily protein	-0.344828	N-Term(iTRAQ4plex); C1(Carbamidomethyl); S3(Phospho); K12(iTRAQ4plex)	S(3): 100.0; S(8): 0.0; Y(10): 0.0		-0.344828	-0.262753	down
AT3G18035	CYTGLTSAHAALLTHHLK	AT3G18035.1	winged-helix DNA-binding transcription factor family protein	-0.394441	N-Term(iTRAQ4plex); C1(Carbamidomethyl); T3(Phospho); K18(iTRAQ4plex)	Y(2): 3.1; T(3): 93.6; T(6): 3.1; S(7): 0.1; T(14): 0.0	-0.265361	-0.394441	-0.357876	down
AT1G20220	EQLNTSSVGYQCPIPIEMVKPLAEIDYEGQDGSPR	AT1G20220.1	Alba DNA/RNA-binding protein	-0.43294	N-Term(iTRAQ4plex); C12(Carbamidomethyl); K20(iTRAQ4plex); S33(Phospho)	T(5): 0.0; S(6): 0.0; S(7): 0.0; Y(10): 0.0; Y(27): 0.0; S(33): 100.0	-0.312759	-0.43294	-0.20004	down
AT3G54760	VQPYVVSLAEEDAAVCPSS	AT3G54760.2	dentin sialophosphoprotein-related	-0.29151	N-Term(iTRAQ4plex); C16(Carbamidomethyl); S19(Phospho)	Y(4): 0.0; S(7): 0.0; S(18): 50.0; S(19): 50.0		-0.29151	-0.195671	down
AT1G13030	HCETLENQQAEEVSDGFGDEVVPVEVRPGHIR	AT1G13030.1	sphere organelles protein-related	-0.330812	N-Term(iTRAQ4plex); C2(Carbamidomethyl); S14(Phospho)	T(4): 0.0; S(14): 100.0	-0.330812		-0.256209	down
AT2G35780	GCSDIVGEK	AT2G35780.1	serine carboxypeptidase-like 26	-0.411847	N-Term(iTRAQ4plex); C2(Carbamidomethyl); S3(Phospho); K9(iTRAQ4plex)	S(3): 100.0		-0.411847		down
AT2G47980	LCAEMFNTSDETDEEDENKEYIEETNR	AT2G47980.1	sister-chromatid cohesion protein 3	-0.683889	N-Term(iTRAQ4plex); C2(Carbamidomethyl); T12(Phospho); K19(iTRAQ4plex)	T(8): 33.3; S(9): 33.3; T(12): 33.3; Y(21): 0.0; T(25): 0.0	-0.683889	-0.66146	-0.263359	down
AT4G02720	FCFWENTPSPPRDQNEDSDENADEIQDK	AT4G02720.1	unknown protein; FUNCTIONS IN: molecular_function unknown; INVOLVED IN: biological_process unknown; EXPRESSED IN: 25 plant structures; EXPRESSED DURING: 14 growth stages; CONTAINS InterPro DOMAIN/s: Protein of unknown function DUF926 (InterPro:IPR009269); Has 30201 Blast hits to 17322 proteins in 780 species: Archae - 12; Bacteria - 1396; Metazoa - 17338; Fungi - 3422; Plants - 5037; Viruses - 0;…	-0.358152	N-Term(iTRAQ4plex); C2(Carbamidomethyl); T7(Phospho); S9(Phospho); S18(Phospho); K28(iTRAQ4plex)	T(7): 100.0; S(9): 100.0; S(18): 100.0		-0.358152		down
AT1G75240	VSCNSQTLDHHQSKSPSSFSISAAAKPTVR	AT1G75240.1	homeobox protein 33	-0.4109	N-Term(iTRAQ4plex); C3(Carbamidomethyl); K14(iTRAQ4plex); S15(Phospho); K26(iTRAQ4plex)	S(2): 0.1; S(5): 24.0; T(7): 24.0; S(13): 24.0; S(15): 24.0; S(17): 1.8; S(18): 1.8; S(20): 0.1; S(22): 0.0; T(28): 0.0	0.130336	-0.4109	-0.0585447	down
AT5G08660	TPCVSKSQDFDSEYSR	AT5G08660.1	Protein of unknown function (DUF668)	-0.418694	N-Term(iTRAQ4plex); C3(Carbamidomethyl); K6(iTRAQ4plex); S7(Phospho)	T(1): 0.0; S(5): 0.2; S(7): 99.8; S(12): 0.0; Y(14): 0.0; S(15): 0.0		-0.418694	-0.102904	down
AT2G16390	ALCVVPSSSEIVLLDSDDEDNER	AT2G16390.1	SNF2 domain-containing protein / helicase domain-containing protein	-0.281791	N-Term(iTRAQ4plex); C3(Carbamidomethyl); S16(Phospho)	S(7): 0.0; S(8): 0.0; S(9): 0.0; S(16): 100.0		-0.281791	0.142845	down
AT3G13300	VFCSQVSNLSTEMAR	AT3G13300.2	Transducin/WD40 repeat-like superfamily protein	-0.478899	N-Term(iTRAQ4plex); C3(Carbamidomethyl); S7(Phospho); S10(Phospho)	S(4): 51.6; S(7): 51.6; S(10): 90.2; T(11): 6.6		-0.478899		down
AT3G17850	NSDFCTPENSYEWENPKESESPR	AT3G17850.1	Protein kinase superfamily protein	-0.494283	N-Term(iTRAQ4plex); C5(Carbamidomethyl); K17(iTRAQ4plex); S21(Phospho)	S(2): 0.0; T(6): 0.0; S(10): 0.0; Y(11): 0.0; S(19): 5.8; S(21): 94.2		-0.494283		down
AT2G46580	LIYVCPTPGSPCNSEQSSQQVK	AT2G46580.1	Pyridoxamine 5'-phosphate oxidase family protein	-0.360189	N-Term(iTRAQ4plex); C5(Carbamidomethyl); S10(Phospho); C12(Carbamidomethyl); K22(iTRAQ4plex)	Y(3): 0.6; T(7): 7.1; S(10): 91.7; S(14): 0.6; S(17): 0.0; S(18): 0.0		-0.360189		down
AT4G11860	DVGDCSSEGRATDGLTAEEGELIR	AT4G11860.1	Protein of unknown function (DUF544)	-0.446382	N-Term(iTRAQ4plex); C5(Carbamidomethyl); S7(Phospho)	S(6): 47.9; S(7): 47.9; T(12): 4.1; T(16): 0.0			-0.446382	down
AT2G16485	MDPDCESEDEDEKEEK	AT2G16485.1	nucleic acid binding;zinc ion binding;DNA binding	-0.29198	N-Term(iTRAQ4plex); C5(Carbamidomethyl); S7(Phospho); K13(iTRAQ4plex); K16(iTRAQ4plex)	S(7): 100.0		-0.29198		down
AT1G49730	DGSVCFEPVNTDIR	AT1G49730.4	Protein kinase superfamily protein	-0.350622	N-Term(iTRAQ4plex); C5(Carbamidomethyl); T11(Phospho)	S(3): 0.0; T(11): 100.0	-0.350622		-0.205544	down
AT4G35560	DNSVCHEGIITSSSPR	AT4G35560.1	Transducin/WD40 repeat-like superfamily protein	-0.349874	N-Term(iTRAQ4plex); C5(Carbamidomethyl); T11(Phospho)	S(3): 0.0; T(11): 99.8; S(12): 0.2; S(13): 0.0; S(14): 0.0		-0.349874		down
AT1G12330	SLISICSPLGG	AT1G12330.1	unknown protein; INVOLVED IN: biological_process unknown; LOCATED IN: chloroplast; EXPRESSED IN: 21 plant structures; EXPRESSED DURING: 12 growth stages; BEST Arabidopsis thaliana protein match is: unknown protein (TAIR:AT5G12900.1); Has 249 Blast hits to 249 proteins in 27 species: Archae - 0; Bacteria - 0; Metazoa - 7; Fungi - 14; Plants - 217; Viruses - 0; Other Eukaryotes - 11 (source: NCBI B…	-3.14155	N-Term(iTRAQ4plex); C6(Carbamidomethyl); S7(Phospho)	S(1): 0.0; S(4): 6.6; S(7): 93.4		-0.19167	-3.14155	down
AT4G08310	QHLVQCLAGAENDETSENSLETEKKDDVTPVK	AT4G08310.1	FUNCTIONS IN: molecular_function unknown; INVOLVED IN: biological_process unknown; LOCATED IN: cellular_component unknown; EXPRESSED IN: 25 plant structures; EXPRESSED DURING: 13 growth stages; CONTAINS InterPro DOMAIN/s: Histone chaperone domain CHZ (InterPro:IPR019098); BEST Arabidopsis thaliana protein match is: unknown protein (TAIR:AT1G44780.2); Has 53711 Blast hits to 33687 proteins in 1618…	-0.581023	N-Term(iTRAQ4plex); C6(Carbamidomethyl); T15(Phospho); S16(Phospho); K24(iTRAQ4plex); K25(iTRAQ4plex); K32(iTRAQ4plex)	T(15): 64.1; S(16): 64.1; S(19): 64.1; T(22): 7.6; T(29): 0.1	-0.256954	-0.581023	-0.138376	down
AT5G21160	LSSSPQCTLSGSSPPVGSLPK	AT5G21160.1	LA RNA-binding protein	-0.277538	N-Term(iTRAQ4plex); C7(Carbamidomethyl); S13(Phospho); K21(iTRAQ4plex)	S(2): 0.0; S(3): 0.0; S(4): 0.3; T(8): 3.8; S(10): 3.8; S(12): 46.0; S(13): 46.0; S(18): 0.0	-0.273488	-0.277538		down
AT5G21160	LSSSPQCTLSGSSPPVGSLPK	AT5G21160.1	LA RNA-binding protein	-0.464194	N-Term(iTRAQ4plex); C7(Carbamidomethyl); S13(Phospho); S18(Phospho); K21(iTRAQ4plex)	S(2): 0.0; S(3): 0.1; S(4): 0.1; T(8): 24.9; S(10): 24.9; S(12): 24.9; S(13): 24.9; S(18): 100.0		-0.464194	-0.374138	down
AT4G28080	SALASSACTEQINKPTPMLSPVSVK	AT4G28080.1	Tetratricopeptide repeat (TPR)-like superfamily protein	-0.384555	N-Term(iTRAQ4plex); C8(Carbamidomethyl); K14(iTRAQ4plex); S20(Phospho); K25(iTRAQ4plex)	S(1): 0.0; S(5): 0.0; S(6): 0.0; T(9): 0.0; T(16): 0.0; S(20): 99.5; S(23): 0.4	-0.384555		-0.307879	down
AT1G17210	WLPNIQDCEEHSAQSAR	AT1G17210.1	IAP-like protein 1	-0.491693	N-Term(iTRAQ4plex); C8(Carbamidomethyl); S12(Phospho); S15(Phospho)	S(12): 100.0; S(15): 100.0	-0.261239	-0.491693		down
AT2G33620	GTMSESSCGGGHGSPIHQSTGGPYNNTINMPWK	AT2G33620.1	AT hook motif DNA-binding family protein	-0.550736	N-Term(iTRAQ4plex); C8(Carbamidomethyl); S14(Phospho); K33(iTRAQ4plex)	T(2): 0.0; S(4): 0.0; S(6): 0.0; S(7): 0.0; S(14): 100.0; S(19): 0.0; T(20): 0.0; Y(24): 0.0; T(27): 0.0	-0.0846032	-0.550736	-0.400529	down
AT5G19770	TVQFVDWCPTGFK	AT5G19770.1	tubulin alpha-3	-0.652053	N-Term(iTRAQ4plex); C8(Carbamidomethyl); T10(Phospho); K13(iTRAQ4plex)	T(1): 0.0; T(10): 100.0	-0.496311		-0.652053	down
AT4G37210	DQGEDGEDCQDDDLSDADGDADEDESDLDMAWK	AT4G37210.2	Tetratricopeptide repeat (TPR)-like superfamily protein	-0.843613	N-Term(iTRAQ4plex); C9(Carbamidomethyl); S26(Phospho); K33(iTRAQ4plex)	S(15): 6.3; S(26): 93.7		-0.843613	-0.185868	down
AT5G19770	RTVQFVDWCPTGFK	AT5G19770.1	tubulin alpha-3	-0.633014	N-Term(iTRAQ4plex); C9(Carbamidomethyl); T11(Phospho); K14(iTRAQ4plex)	T(2): 0.0; T(11): 100.0			-0.633014	down
AT2G16070	KSEIIGNQDKDFDSISSEDVDEAEAER	AT2G16070.2	plastid division2	-0.532424	N-Term(iTRAQ4plex); K1(iTRAQ4plex); K10(iTRAQ4plex); S14(Phospho)	S(2): 0.0; S(14): 33.3; S(16): 33.3; S(17): 33.3		-0.532424	-0.175687	down
AT2G40650	KSVLEDDFEEEEEKEENEGIADGSEDEMDQR	AT2G40650.1	PRP38 family protein	-0.591561	N-Term(iTRAQ4plex); K1(iTRAQ4plex); K14(iTRAQ4plex); S24(Phospho)	S(2): 0.0; S(24): 100.0	-0.364099	-0.591561	-0.51819	down
AT5G57290	KKEESEEEEGDFGFDLFG	AT5G57290.3	60S acidic ribosomal protein family	-0.346334	N-Term(iTRAQ4plex); K1(iTRAQ4plex); K2(iTRAQ4plex); S5(Phospho)	S(5): 100.0	-0.0903767	-0.346334	-0.157146	down
AT1G01100	KKDEPAEESDGDLGFGLFD	AT1G01100.3	60S acidic ribosomal protein family	-0.555672	N-Term(iTRAQ4plex); K1(iTRAQ4plex); K2(iTRAQ4plex); S9(Phospho)	S(9): 100.0	-0.504515	-0.555672	-0.44162	down
AT2G27710	KEEKEESDDDMGFSLFE	AT2G27710.1	60S acidic ribosomal protein family	-0.704075	N-Term(iTRAQ4plex); K1(iTRAQ4plex); K4(iTRAQ4plex); S7(Phospho)	S(7): 100.0; S(14): 0.0	-0.668236	-0.704075	-0.384528	down
AT2G27710	KEEKEESDDDMGFSLFE	AT2G27710.1	60S acidic ribosomal protein family	-0.794247	N-Term(iTRAQ4plex); K1(iTRAQ4plex); K4(iTRAQ4plex); S7(Phospho); M11(Oxidation)	S(7): 100.0; S(14): 0.0	-0.566461	-0.794247	-0.546522	down
AT3G28500	KVEEVKDESSDDAGMMGLFD	AT3G28500.1	60S acidic ribosomal protein family	-0.66661	N-Term(iTRAQ4plex); K1(iTRAQ4plex); K6(iTRAQ4plex); S9(Phospho); S10(Phospho)	S(9): 100.0; S(10): 100.0	-0.181137	-0.66661	-0.306637	down
AT5G39320	KFDWDHPLHLQPMSPTTVK	AT5G39320.1	UDP-glucose 6-dehydrogenase family protein	-0.396389	N-Term(iTRAQ4plex); K1(iTRAQ4plex); M13(Oxidation); S14(Phospho); K19(iTRAQ4plex)	S(14): 99.7; T(16): 0.3; T(17): 0.0	-0.267334	-0.396389	-0.160548	down
AT5G47430	KEIEVADYESSDEDRHFK	AT5G47430.2	DWNN domain, a CCHC-type zinc finger	-0.525292	N-Term(iTRAQ4plex); K1(iTRAQ4plex); S10(Phospho); S11(Phospho); K18(iTRAQ4plex)	Y(8): 0.0; S(10): 100.0; S(11): 100.0		-0.525292		down
AT5G09840	KLPVYEPSLSEDEEDSGSERDNPEK	AT5G09840.1	Putative endonuclease or glycosyl hydrolase	-0.6058	N-Term(iTRAQ4plex); K1(iTRAQ4plex); S10(Phospho); S16(Phospho); K25(iTRAQ4plex)	Y(5): 0.0; S(8): 50.0; S(10): 50.0; S(16): 98.9; S(18): 1.1		-0.6058		down
AT1G11360	KSPTVVTVQPSSPR	AT1G11360.1	Adenine nucleotide alpha hydrolases-like superfamily protein	-0.316405	N-Term(iTRAQ4plex); K1(iTRAQ4plex); S11(Phospho)	S(2): 0.0; T(4): 0.0; T(7): 0.1; S(11): 50.0; S(12): 50.0	0.0234004	-0.316405	-0.174816	down
AT3G45830	KYQVSEDDGNSGDENLEAR	AT3G45830.1	unknown protein; FUNCTIONS IN: molecular_function unknown; INVOLVED IN: biological_process unknown; LOCATED IN: cellular_component unknown; EXPRESSED IN: 24 plant structures; EXPRESSED DURING: 15 growth stages; BEST Arabidopsis thaliana protein match is: unknown protein (TAIR:AT1G02290.1); Has 499 Blast hits to 438 proteins in 100 species: Archae - 0; Bacteria - 7; Metazoa - 236; Fungi - 15; Plan…	-0.273905	N-Term(iTRAQ4plex); K1(iTRAQ4plex); S11(Phospho)	Y(2): 0.0; S(5): 0.0; S(11): 100.0		-0.273905	0.135818	down
AT3G18480	KYVEDLESGFSSDVESK	AT3G18480.1	CCAAT-displacement protein alternatively spliced product	-0.40849	N-Term(iTRAQ4plex); K1(iTRAQ4plex); S11(Phospho); K17(iTRAQ4plex)	Y(2): 0.0; S(8): 49.3; S(11): 49.3; S(12): 1.4; S(16): 0.0	-0.191662	-0.40849		down
AT1G44900	KLPHLLHDNDSDDWNYRPSK	AT1G44900.1	minichromosome maintenance (MCM2/3/5) family protein	-0.292168	N-Term(iTRAQ4plex); K1(iTRAQ4plex); S11(Phospho); K20(iTRAQ4plex)	S(11): 100.0; Y(16): 0.0; S(19): 0.0			-0.292168	down
AT3G52290	KLDVTNSGAAYSPR	AT3G52290.1	IQ-domain 3	-0.346216	N-Term(iTRAQ4plex); K1(iTRAQ4plex); S12(Phospho)	T(5): 0.0; S(7): 0.0; Y(11): 50.0; S(12): 50.0	0.125381	-0.188793	-0.346216	down
AT3G08710	KVTSIIDSVPESPQRP	AT3G08710.1	thioredoxin H-type 9	-0.280098	N-Term(iTRAQ4plex); K1(iTRAQ4plex); S12(Phospho)	T(3): 0.0; S(4): 0.0; S(8): 0.0; S(12): 100.0	-0.22606	-0.280098	-0.130955	down
AT1G11360	KSPTVVTVQPSSPRFPISTPTAGAQR	AT1G11360.1	Adenine nucleotide alpha hydrolases-like superfamily protein	-0.716544	N-Term(iTRAQ4plex); K1(iTRAQ4plex); S12(Phospho)	S(2): 0.0; T(4): 0.0; T(7): 0.1; S(11): 49.9; S(12): 49.9; S(18): 0.0; T(19): 0.0; T(21): 0.0	-0.154215	-0.716544	-0.152283	down
AT3G13070	KWSSEEDDGNLSNEEDQSENAVLDEHVLADNSK	AT3G13070.1	CBS domain-containing protein / transporter associated domain-containing protein	-0.337915	N-Term(iTRAQ4plex); K1(iTRAQ4plex); S12(Phospho); K33(iTRAQ4plex)	S(3): 0.0; S(4): 0.0; S(12): 50.0; S(18): 50.0; S(32): 0.0	-0.337915			down
AT2G30580	KEEEFGDDHVESASSPETLKK	AT2G30580.1	DREB2A-interacting protein 2	-0.718513	N-Term(iTRAQ4plex); K1(iTRAQ4plex); S12(Phospho); S14(Phospho); S15(Phospho); K20(iTRAQ4plex); K21(iTRAQ4plex)	S(12): 100.0; S(14): 100.0; S(15): 100.0; T(18): 0.0		-0.718513		down
AT5G14050	KQYEDVEDEEEIGSDDDLTR	AT5G14050.1	Transducin/WD40 repeat-like superfamily protein	-0.616189	N-Term(iTRAQ4plex); K1(iTRAQ4plex); S14(Phospho)	Y(3): 0.0; S(14): 100.0; T(19): 0.0	-0.183324	-0.616189	-0.0694488	down
AT5G42920	KYEDDLDLVLDDDSEIDEPTGR	AT5G42920.1	THO complex, subunit 5	-0.439961	N-Term(iTRAQ4plex); K1(iTRAQ4plex); S14(Phospho)	Y(2): 0.0; S(14): 100.0; T(20): 0.0	-0.153065	-0.439961	-0.118707	down
AT5G39320	KFDWDHPLHLQPMSPTTVK	AT5G39320.1	UDP-glucose 6-dehydrogenase family protein	-0.271089	N-Term(iTRAQ4plex); K1(iTRAQ4plex); S14(Phospho); K19(iTRAQ4plex)	S(14): 99.9; T(16): 0.1; T(17): 0.0	-0.122997	-0.271089	-0.137761	down
AT4G17330	KPEDQNISGFMSAGSPVLNR	AT4G17330.1	G2484-1 protein	-0.374542	N-Term(iTRAQ4plex); K1(iTRAQ4plex); S15(Phospho)	S(8): 0.0; S(12): 0.0; S(15): 100.0	-0.335269	-0.374542	-0.353984	down
AT1G74690	KVHNPVVESSIQPQRSPR	AT1G74690.1	IQ-domain 31	-0.620151	N-Term(iTRAQ4plex); K1(iTRAQ4plex); S16(Phospho)	S(9): 0.0; S(10): 0.0; S(16): 100.0	-0.405154		-0.620151	down
AT1G15440	KMTEAGPIDLIDDDNSDEEGGIDK	AT1G15440.2	periodic tryptophan protein 2	-0.605363	N-Term(iTRAQ4plex); K1(iTRAQ4plex); S16(Phospho); K24(iTRAQ4plex)	T(3): 0.0; S(16): 100.0		-0.605363	-0.469148	down
AT4G25340	KQIVAIEGAHVPVLESEDEDEDGLPIPK	AT4G25340.2	FK506 BINDING PROTEIN 53	-0.668922	N-Term(iTRAQ4plex); K1(iTRAQ4plex); S16(Phospho); K28(iTRAQ4plex)	S(16): 100.0		-0.668922	-0.35697	down
AT1G53590	KEEFLIGSIEEESQSQSPR	AT1G53590.1	Calcium-dependent lipid-binding (CaLB domain) family protein	-0.466339	N-Term(iTRAQ4plex); K1(iTRAQ4plex); S17(Phospho)	S(8): 0.0; S(13): 0.0; S(15): 0.3; S(17): 99.7	-0.374308	-0.466339		down
AT3G16060	KSNSDDNLNALLQEEEDLVNAHR	AT3G16060.1	ATP binding microtubule motor family protein	-0.376806	N-Term(iTRAQ4plex); K1(iTRAQ4plex); S2(Phospho)	S(2): 50.0; S(4): 50.0	-0.19134	-0.376806	-0.275197	down
AT3G61310	KYGQDGGSVSLALSPSISNVSPNSNK	AT3G61310.1	AT hook motif DNA-binding family protein	-0.549586	N-Term(iTRAQ4plex); K1(iTRAQ4plex); S21(Phospho); K26(iTRAQ4plex)	Y(2): 0.0; S(8): 0.0; S(10): 0.0; S(14): 0.0; S(16): 0.0; S(18): 0.0; S(21): 50.0; S(24): 50.0	-0.259647	-0.549586	-0.22973	down
AT5G53440	KGANDGEEAEADDGDGDGSVVVGDVSPK	AT5G53440.1	unknown protein; FUNCTIONS IN: molecular_function unknown; INVOLVED IN: biological_process unknown; LOCATED IN: cytosol; EXPRESSED IN: 25 plant structures; EXPRESSED DURING: 15 growth stages; Has 1807 Blast hits to 1807 proteins in 277 species: Archae - 0; Bacteria - 0; Metazoa - 736; Fungi - 347; Plants - 385; Viruses - 0; Other Eukaryotes - 339 (source: NCBI BLink).	-0.404389	N-Term(iTRAQ4plex); K1(iTRAQ4plex); S26(Phospho); K28(iTRAQ4plex)	S(19): 0.0; S(26): 100.0	-0.195516	-0.404389	-0.0416454	down
AT2G43160	KFSEQNIGAPPSYEEAVSDSR	AT2G43160.4	ENTH/VHS family protein	-0.711383	N-Term(iTRAQ4plex); K1(iTRAQ4plex); S3(Phospho)	S(3): 100.0; S(12): 0.0; Y(13): 0.0; S(18): 0.0; S(20): 0.0	-0.253062	-0.711383	-0.160048	down
AT3G22190	KNSVDFDFEK	AT3G22190.1	IQ-domain 5	-0.335964	N-Term(iTRAQ4plex); K1(iTRAQ4plex); S3(Phospho); K10(iTRAQ4plex)	S(3): 100.0	-0.276534		-0.335964	down
AT1G16860	KVSGPLDSSGLMK	AT1G16860.1	Ubiquitin-specific protease family C19-related protein	-0.318419	N-Term(iTRAQ4plex); K1(iTRAQ4plex); S3(Phospho); K13(iTRAQ4plex)	S(3): 100.0; S(8): 0.0; S(9): 0.0	-0.16002	-0.318419	-0.121324	down
AT1G19870	KVSNPSFIAAQSK	AT1G19870.1	IQ-domain 32	-0.747271	N-Term(iTRAQ4plex); K1(iTRAQ4plex); S3(Phospho); K13(iTRAQ4plex)	S(3): 99.9; S(6): 0.1; S(12): 0.0	-0.747271	-0.469742	-0.48532	down
AT1G78880	KISGPLDYSGSMK	AT1G78880.1	Ubiquitin-specific protease family C19-related protein	-0.270429	N-Term(iTRAQ4plex); K1(iTRAQ4plex); S3(Phospho); K13(iTRAQ4plex)	S(3): 100.0; Y(8): 0.0; S(9): 0.0; S(11): 0.0	-0.100721	-0.270429	-0.127968	down
AT1G17210	KASGNYEVLGPEYK	AT1G17210.1	IAP-like protein 1	-0.389947	N-Term(iTRAQ4plex); K1(iTRAQ4plex); S3(Phospho); K14(iTRAQ4plex)	S(3): 100.0; Y(6): 0.0; Y(13): 0.0	-0.205272	-0.389947		down
AT1G78880	KISGPLDYSGSMK	AT1G78880.1	Ubiquitin-specific protease family C19-related protein	-0.457776	N-Term(iTRAQ4plex); K1(iTRAQ4plex); S3(Phospho); M12(Oxidation); K13(iTRAQ4plex)	S(3): 100.0; Y(8): 0.0; S(9): 0.0; S(11): 0.0	-0.231733	-0.457776	-0.238496	down
AT1G78880	KISGPLDYSGSMK	AT1G78880.1	Ubiquitin-specific protease family C19-related protein	-0.297385	N-Term(iTRAQ4plex); K1(iTRAQ4plex); S3(Phospho); S11(Phospho); K13(iTRAQ4plex)	S(3): 100.0; Y(8): 33.3; S(9): 33.3; S(11): 33.3	-0.186109		-0.297385	down
AT3G24550	KPPPPPPPPAFMSSSGGSDYSDLPVLPPPSPGLVLGFSK	AT3G24550.1	proline extensin-like receptor kinase 1	-0.333415	N-Term(iTRAQ4plex); K1(iTRAQ4plex); S30(Phospho); K39(iTRAQ4plex)	S(13): 0.0; S(14): 0.0; S(15): 0.0; S(18): 0.0; Y(20): 0.0; S(21): 0.0; S(30): 99.9; S(38): 0.0		-0.333415	-0.0392372	down
AT1G51500	KVPSLSSLSSR	AT1G51500.1	ABC-2 type transporter family protein	-0.289909	N-Term(iTRAQ4plex); K1(iTRAQ4plex); S4(Phospho)	S(4): 100.0; S(6): 0.0; S(7): 0.0; S(9): 0.0; S(10): 0.0	-0.201737	-0.289909	-0.137765	down
AT2G34357	KADSDEEAEFDVEGR	AT2G34357.1	ARM repeat superfamily protein	-0.525684	N-Term(iTRAQ4plex); K1(iTRAQ4plex); S4(Phospho)	S(4): 100.0	-0.302159	-0.525684	-0.340484	down
AT5G57290	KEESEEEEGDFGFDLFG	AT5G57290.3	60S acidic ribosomal protein family	-0.582766	N-Term(iTRAQ4plex); K1(iTRAQ4plex); S4(Phospho)	S(4): 100.0	-0.109345	-0.582766	-0.198496	down
AT3G11250	KEESDEEDYEGGFGLFDEE	AT3G11250.1	Ribosomal protein L10 family protein	-0.605642	N-Term(iTRAQ4plex); K1(iTRAQ4plex); S4(Phospho)	S(4): 100.0; Y(9): 0.0	-0.596111	-0.605642	-0.282691	down
AT5G53440	KDLSEDENMEEAEEK	AT5G53440.1	unknown protein; FUNCTIONS IN: molecular_function unknown; INVOLVED IN: biological_process unknown; LOCATED IN: cytosol; EXPRESSED IN: 25 plant structures; EXPRESSED DURING: 15 growth stages; Has 1807 Blast hits to 1807 proteins in 277 species: Archae - 0; Bacteria - 0; Metazoa - 736; Fungi - 347; Plants - 385; Viruses - 0; Other Eukaryotes - 339 (source: NCBI BLink).	-0.574401	N-Term(iTRAQ4plex); K1(iTRAQ4plex); S4(Phospho); K15(iTRAQ4plex)	S(4): 100.0	-0.161914	-0.574401	-0.108032	down
AT1G43910	KGEDSSVEEEGEIEDAETK	AT1G43910.1	P-loop containing nucleoside triphosphate hydrolases superfamily protein	-0.698482	N-Term(iTRAQ4plex); K1(iTRAQ4plex); S5(Phospho); K19(iTRAQ4plex)	S(5): 99.8; S(6): 0.2; T(18): 0.0	-0.258593	-0.698482	-0.376128	down
AT2G42320	KGYTSDEELEELDSPLTSIVDK	AT2G42320.1	nucleolar protein gar2-related	-0.463628	N-Term(iTRAQ4plex); K1(iTRAQ4plex); S5(Phospho); K22(iTRAQ4plex)	Y(3): 3.3; T(4): 48.4; S(5): 48.4; S(14): 0.0; T(17): 0.0; S(18): 0.0		-0.463628		down
AT4G02510	KVVEGDSAEEDENKLPVEDIVSSR	AT4G02510.1	translocon at the outer envelope membrane of chloroplasts 159	-0.518628	N-Term(iTRAQ4plex); K1(iTRAQ4plex); S7(Phospho); K14(iTRAQ4plex)	S(7): 100.0; S(22): 0.0; S(23): 0.0	-0.357958	-0.518628	-0.214841	down
AT2G43650	KPHLMPSSPEHVDGK	AT2G43650.1	Sas10/U3 ribonucleoprotein (Utp) family protein	-0.565254	N-Term(iTRAQ4plex); K1(iTRAQ4plex); S8(Phospho); K15(iTRAQ4plex)	S(7): 2.7; S(8): 97.3	-0.110207		-0.565254	down
AT2G43650	KPHLMPSSPEHVDGKR	AT2G43650.1	Sas10/U3 ribonucleoprotein (Utp) family protein	-0.550949	N-Term(iTRAQ4plex); K1(iTRAQ4plex); S8(Phospho); K15(iTRAQ4plex)	S(7): 3.2; S(8): 96.8		-0.366259	-0.550949	down
AT5G64090	KPEILLASK	AT5G64090.1	FUNCTIONS IN: molecular_function unknown; INVOLVED IN: biological_process unknown; LOCATED IN: plasma membrane; EXPRESSED IN: 23 plant structures; EXPRESSED DURING: 13 growth stages; CONTAINS InterPro DOMAIN/s: Hyccin (InterPro:IPR018619); BEST Arabidopsis thaliana protein match is: unknown protein (TAIR:AT5G21050.1); Has 1807 Blast hits to 1807 proteins in 277 species: Archae - 0; Bacteria - 0; …	-0.887997	N-Term(iTRAQ4plex); K1(iTRAQ4plex); S8(Phospho); K9(iTRAQ4plex)	S(8): 100.0	-0.887997		-0.675024	down
AT2G25170	KPVYNLDDSDDDDFVPK	AT2G25170.1	chromatin remodeling factor CHD3 (PICKLE)	-0.701045	N-Term(iTRAQ4plex); K1(iTRAQ4plex); S9(Phospho); K17(iTRAQ4plex)	Y(4): 0.0; S(9): 100.0		-0.701045		down
AT1G76810	KGGNSFAASAFDALGSDDDDTEEVHEDEEEESPITFSGK	AT1G76810.1	eukaryotic translation initiation factor 2 (eIF-2) family protein	-0.422334	N-Term(iTRAQ4plex); K1(iTRAQ4plex); S9(Phospho); K39(iTRAQ4plex)	S(5): 0.0; S(9): 99.8; S(16): 0.1; T(21): 0.1; S(32): 0.0; T(35): 0.0; S(37): 0.0	-0.0363406	-0.422334		down
AT3G54760	KDNADMTSDLTGTIESADSAIPNSPTEDAAPGNIQDLK	AT3G54760.2	dentin sialophosphoprotein-related	-0.460133	N-Term(iTRAQ4plex); K1(iTRAQ4plex); T13(Phospho); K38(iTRAQ4plex)	T(7): 0.0; S(8): 0.0; T(11): 5.8; T(13): 70.9; S(16): 5.8; S(19): 5.8; S(24): 5.8; T(26): 5.8		-0.460133	-0.216418	down
AT4G19045	KHIDATLGSGNLR	AT4G19045.1	Mob1/phocein family protein	-0.430521	N-Term(iTRAQ4plex); K1(iTRAQ4plex); T6(Phospho)	T(6): 100.0; S(9): 0.0	-0.430521		-0.347772	down
AT1G75240	KPPTPTTTL	AT1G75240.1	homeobox protein 33	-0.64243	N-Term(iTRAQ4plex); K1(iTRAQ4plex); T6(Phospho)	T(4): 95.7; T(6): 4.1; T(7): 0.2; T(8): 0.0			-0.64243	down
AT2G45520	KAEVVVPATESDGDDSVVEK	AT2G45520.1	unknown protein; FUNCTIONS IN: molecular_function unknown; INVOLVED IN: biological_process unknown; EXPRESSED IN: 23 plant structures; EXPRESSED DURING: 13 growth stages; Has 260 Blast hits to 238 proteins in 75 species: Archae - 0; Bacteria - 6; Metazoa - 94; Fungi - 40; Plants - 38; Viruses - 0; Other Eukaryotes - 82 (source: NCBI BLink).	-0.415465	N-Term(iTRAQ4plex); K1(iTRAQ4plex); T9(Phospho); K20(iTRAQ4plex)	T(9): 50.0; S(11): 50.0; S(16): 0.0	-0.151026	-0.415465	-0.216157	down
AT3G14890	LVEQPGEPAKEDEDEESKKPASDEISEQK	AT3G14890.2	phosphoesterase	-0.418402	N-Term(iTRAQ4plex); K10(iTRAQ4plex); K18(iTRAQ4plex); K19(iTRAQ4plex); S22(Phospho); K29(iTRAQ4plex)	S(17): 11.1; S(22): 87.4; S(26): 1.5		-0.418402		down
AT3G28050	EVALVEDDNKANHEEANEADLDSPSGSQK	AT3G28050.1	nodulin MtN21 /EamA-like transporter family protein	-0.330466	N-Term(iTRAQ4plex); K10(iTRAQ4plex); S23(Phospho); K29(iTRAQ4plex)	S(23): 99.9; S(25): 0.1; S(27): 0.0	0.111928	-0.330466		down
AT5G47690	EGEDDEEVVNKEEDLQEAKTESSGDAEGK	AT5G47690.3	binding	-1.17103	N-Term(iTRAQ4plex); K11(iTRAQ4plex); K19(iTRAQ4plex); T20(Phospho); S22(Phospho); S23(Phospho); K29(iTRAQ4plex)	T(20): 100.0; S(22): 100.0; S(23): 100.0		-1.17103		down
AT5G18590	VQLSDSVQGYKSPLR	AT5G18590.1	Galactose oxidase/kelch repeat superfamily protein	-0.270236	N-Term(iTRAQ4plex); K11(iTRAQ4plex); S12(Phospho)	S(4): 0.0; S(6): 0.0; Y(10): 0.1; S(12): 99.9			-0.270236	down
AT5G64680	SMFSGFTETPKSPK	AT5G64680.1	unknown protein; FUNCTIONS IN: molecular_function unknown; INVOLVED IN: biological_process unknown; LOCATED IN: nucleolus; EXPRESSED IN: 23 plant structures; EXPRESSED DURING: 13 growth stages; Has 114 Blast hits to 110 proteins in 37 species: Archae - 0; Bacteria - 0; Metazoa - 42; Fungi - 10; Plants - 37; Viruses - 0; Other Eukaryotes - 25 (source: NCBI BLink).	-0.544252	N-Term(iTRAQ4plex); K11(iTRAQ4plex); S12(Phospho); K14(iTRAQ4plex)	S(1): 0.0; S(4): 0.0; T(7): 0.0; T(9): 0.0; S(12): 100.0	-0.301159	-0.544252	-0.394031	down
AT5G63190	SHTLFADLNIKSPTGGK	AT5G63190.1	MA3 domain-containing protein	-0.39659	N-Term(iTRAQ4plex); K11(iTRAQ4plex); S12(Phospho); K17(iTRAQ4plex)	S(1): 0.0; T(3): 0.0; S(12): 99.9; T(14): 0.1	-0.39659		-0.352681	down
AT1G19870	TRETLESALLKSPSPDNNNVSEK	AT1G19870.1	IQ-domain 32	-1.03815	N-Term(iTRAQ4plex); K11(iTRAQ4plex); S12(Phospho); S14(Phospho); K23(iTRAQ4plex)	T(1): 0.0; T(4): 0.0; S(7): 0.0; S(12): 99.2; S(14): 99.2; S(21): 1.5		-1.03815		down
AT4G17330	TDDGQEQVLVKDDSPTAVEEASVEEK	AT4G17330.1	G2484-1 protein	-0.640218	N-Term(iTRAQ4plex); K11(iTRAQ4plex); S14(Phospho); K26(iTRAQ4plex)	T(1): 0.0; S(14): 95.4; T(16): 4.6; S(22): 0.0	-0.291752	-0.640218	-0.321216	down
AT5G55040	QDEEEEEEEEKDYDVEEEEEEEEGHADSEEEDDKER	AT5G55040.1	DNA-binding bromodomain-containing protein	-0.720953	N-Term(iTRAQ4plex); K11(iTRAQ4plex); S28(Phospho); K34(iTRAQ4plex)	Y(13): 0.0; S(28): 100.0	0.250201	-0.720953	0.199198	down
AT5G47690	EINLDHLQMLDKFESSNGHKHSPSER	AT5G47690.3	binding	-0.369553	N-Term(iTRAQ4plex); K12(iTRAQ4plex); K20(iTRAQ4plex); S22(Phospho)	S(15): 0.0; S(16): 0.0; S(22): 98.7; S(24): 1.3			-0.369553	down
AT1G42550	GVEFDDDLETEKSDGTIGER	AT1G42550.1	plastid movement impaired1	-0.667785	N-Term(iTRAQ4plex); K12(iTRAQ4plex); S13(Phospho); T16(Phospho)	T(10): 50.2; S(13): 50.2; T(16): 99.6		-0.667785		down
AT5G52310	GWFGGGATDEVKPESPHSVEEAPK	AT5G52310.1	low-temperature-responsive protein 78 (LTI78) / desiccation-responsive protein 29A (RD29A)	-0.640148	N-Term(iTRAQ4plex); K12(iTRAQ4plex); S15(Phospho); K24(iTRAQ4plex)	T(8): 0.0; S(15): 100.0; S(18): 0.0	-0.346868	-0.640148	-0.413979	down
AT2G03150	SGYVPTLPDSPKFASGSYLSPSSHGYGQK	AT2G03150.1	ATP/GTP-binding protein family	-0.450341	N-Term(iTRAQ4plex); K12(iTRAQ4plex); S15(Phospho); S17(Phospho); K29(iTRAQ4plex)	S(1): 0.0; Y(3): 1.4; T(6): 86.0; S(10): 34.2; S(15): 34.2; S(17): 34.2; Y(18): 4.9; S(20): 4.9; S(22): 0.1; S(23): 0.1; Y(26): 0.0		-0.450341		down
AT4G39680	ENNIIDAGDSEKLNLDRSSGDESMEDEPETK	AT4G39680.1	SAP domain-containing protein	-0.590385	N-Term(iTRAQ4plex); K12(iTRAQ4plex); S18(Phospho); S19(Phospho); S23(Phospho); K31(iTRAQ4plex)	S(10): 2.1; S(18): 56.1; S(19): 56.1; S(23): 92.8; T(30): 92.8		-0.590385		down
AT3G16810	DTDGNEIGEETKDEQEDTVAEHSDHEENVTAMGGK	AT3G16810.1	pumilio 24	-0.471967	N-Term(iTRAQ4plex); K12(iTRAQ4plex); S23(Phospho); K35(iTRAQ4plex)	T(2): 0.0; T(11): 0.1; T(18): 7.5; S(23): 92.4; T(30): 0.0	-0.167826	-0.471967	-0.067589	down
AT4G37210	QGSSSGQEGSGGKDQGEDGEDCQDDDLSDADGDADEDESDLDMAWK	AT4G37210.2	Tetratricopeptide repeat (TPR)-like superfamily protein	-0.649474	N-Term(iTRAQ4plex); K13(iTRAQ4plex); C22(Carbamidomethyl); S39(Phospho); K46(iTRAQ4plex)	S(3): 0.0; S(4): 0.0; S(5): 0.0; S(10): 0.3; S(28): 12.2; S(39): 87.4		-0.649474		down
AT1G52380	LAPAEAVVEDNQKASDIEEGDEVDSK	AT1G52380.1	NUP50 (Nucleoporin 50 kDa) protein	-0.581356	N-Term(iTRAQ4plex); K13(iTRAQ4plex); S15(Phospho); K26(iTRAQ4plex)	S(15): 100.0; S(25): 0.0	-0.475906	-0.581356	-0.359006	down
AT4G02510	INADAETLEVANKFDQIGDDDSGEFEPVSDK	AT4G02510.1	translocon at the outer envelope membrane of chloroplasts 159	-0.396468	N-Term(iTRAQ4plex); K13(iTRAQ4plex); S22(Phospho); K31(iTRAQ4plex)	T(7): 0.1; S(22): 99.9; S(29): 0.0		-0.396468		down
AT2G40650	SVLEDDFEEEEEKEENEGIADGSEDEMDQR	AT2G40650.1	PRP38 family protein	-0.291896	N-Term(iTRAQ4plex); K13(iTRAQ4plex); S23(Phospho)	S(1): 0.0; S(23): 100.0	-0.029452	-0.291896	-0.00681108	down
AT5G19820	VVMPPLLQSAQLKPDVTITSADSEDEAEDSDDESMETIILGDKR	AT5G19820.1	ARM repeat superfamily protein	-0.340929	N-Term(iTRAQ4plex); K13(iTRAQ4plex); S23(Phospho); S30(Phospho); K43(iTRAQ4plex)	S(9): 4.3; T(17): 27.7; T(19): 27.7; S(20): 27.7; S(23): 22.9; S(30): 78.5; S(34): 11.1; T(37): 0.0	0.0314972	-0.340929	-0.182181	down
AT5G47690	ASEDELHLESDMDKNVSLDSHDENSDQEK	AT5G47690.3	binding	-0.680968	N-Term(iTRAQ4plex); K14(iTRAQ4plex); S20(Phospho); S25(Phospho); K29(iTRAQ4plex)	S(2): 0.0; S(10): 33.3; S(17): 33.3; S(20): 33.3; S(25): 100.0	-0.215802	-0.680968	-0.184876	down
AT4G29810	IISQLEPEVLSPIKPADDQLSLSDLDMVK	AT4G29810.1	MAP kinase kinase 2	-0.541289	N-Term(iTRAQ4plex); K14(iTRAQ4plex); S21(Phospho); M27(Oxidation); K29(iTRAQ4plex)	S(3): 25.0; S(11): 25.0; S(21): 25.0; S(23): 25.0	-0.126046	-0.541289	-0.124142	down
AT1G70830	EIDEHLLAEEEEVKTPETPSLVGK	AT1G70830.2	MLP-like protein 28	-0.599049	N-Term(iTRAQ4plex); K14(iTRAQ4plex); T15(Phospho); K24(iTRAQ4plex)	T(15): 99.8; T(18): 0.2; S(20): 0.0	-0.599049	-0.442091	-0.299773	down
AT4G27430	HYSEDVGEVQASQEKPVSPK	AT4G27430.1	COP1-interacting protein 7	-0.275197	N-Term(iTRAQ4plex); K15(iTRAQ4plex); S18(Phospho); K20(iTRAQ4plex)	Y(2): 0.0; S(3): 0.0; S(12): 0.0; S(18): 100.0			-0.275197	down
AT4G02510	ELDSSSEAVSGNSDKVGADDLSDSEKEKPNLVGDGK	AT4G02510.1	translocon at the outer envelope membrane of chloroplasts 159	-0.289023	N-Term(iTRAQ4plex); K15(iTRAQ4plex); S22(Phospho); K26(iTRAQ4plex); K28(iTRAQ4plex); K36(iTRAQ4plex)	S(4): 0.1; S(5): 0.9; S(6): 0.9; S(10): 8.2; S(13): 0.9; S(22): 80.8; S(24): 8.2	-0.226093	-0.289023	-0.165309	down
AT5G23420	SLESNDADEEEEDEEKQSDDVDDAEEK	AT5G23420.1	high-mobility group box 6	-0.773219	N-Term(iTRAQ4plex); K16(iTRAQ4plex); S18(Phospho); K27(iTRAQ4plex)	S(1): 0.0; S(4): 0.0; S(18): 100.0		-0.773219	0.0224106	down
AT1G76810	GGGSVSFALLDDEDEKEDNESDGDKDDEPVISFTGK	AT1G76810.1	eukaryotic translation initiation factor 2 (eIF-2) family protein	-0.554698	N-Term(iTRAQ4plex); K16(iTRAQ4plex); S21(Phospho); K25(iTRAQ4plex); K36(iTRAQ4plex)	S(4): 0.0; S(6): 0.1; S(21): 99.9; S(32): 0.0; T(34): 0.0	-0.197627	-0.554698	-0.33752	down
AT2G15860	SIAEMGEVDEDSESSAKEEEKTEEADTEQDSDDENAK	AT2G15860.1	unknown protein; FUNCTIONS IN: molecular_function unknown; INVOLVED IN: biological_process unknown; LOCATED IN: cellular_component unknown; EXPRESSED IN: 24 plant structures; EXPRESSED DURING: 13 growth stages; Has 30201 Blast hits to 17322 proteins in 780 species: Archae - 12; Bacteria - 1396; Metazoa - 17338; Fungi - 3422; Plants - 5037; Viruses - 0; Other Eukaryotes - 2996 (source: NCBI BLink).	-0.611646	N-Term(iTRAQ4plex); K17(iTRAQ4plex); K21(iTRAQ4plex); S31(Phospho); K37(iTRAQ4plex)	S(1): 0.0; S(12): 0.4; S(14): 0.4; S(15): 0.4; T(22): 0.4; T(27): 0.4; S(31): 97.9	-0.0515482	-0.611646	-0.0440719	down
AT3G16810	TKDTDGNEIGEETKDEQEDTVAEHSDHEENVTAMGGK	AT3G16810.1	pumilio 24	-0.339555	N-Term(iTRAQ4plex); K2(iTRAQ4plex); K14(iTRAQ4plex); T32(Phospho); M34(Oxidation); K37(iTRAQ4plex)	T(1): 0.0; T(4): 0.0; T(13): 0.0; T(20): 0.2; S(25): 0.2; T(32): 99.5		-0.339555		down
AT1G78880	EKPPTMSSVAMPYTGGDIKKSGELGK	AT1G78880.1	Ubiquitin-specific protease family C19-related protein	-0.387408	N-Term(iTRAQ4plex); K2(iTRAQ4plex); K19(iTRAQ4plex); K20(iTRAQ4plex); S21(Phospho); K26(iTRAQ4plex)	T(5): 0.0; S(7): 0.0; S(8): 0.0; Y(13): 0.0; T(14): 0.0; S(21): 100.0		-0.296716	-0.387408	down
AT5G64090	AKKPEILLASK	AT5G64090.1	FUNCTIONS IN: molecular_function unknown; INVOLVED IN: biological_process unknown; LOCATED IN: plasma membrane; EXPRESSED IN: 23 plant structures; EXPRESSED DURING: 13 growth stages; CONTAINS InterPro DOMAIN/s: Hyccin (InterPro:IPR018619); BEST Arabidopsis thaliana protein match is: unknown protein (TAIR:AT5G21050.1); Has 1807 Blast hits to 1807 proteins in 277 species: Archae - 0; Bacteria - 0; …	-0.681496	N-Term(iTRAQ4plex); K2(iTRAQ4plex); K3(iTRAQ4plex); S10(Phospho); K11(iTRAQ4plex)	S(10): 100.0	-0.0163867		-0.681496	down
AT3G57150	DKKEEVIEEVASPK	AT3G57150.1	homologue of NAP57	-0.480228	N-Term(iTRAQ4plex); K2(iTRAQ4plex); K3(iTRAQ4plex); S12(Phospho); K14(iTRAQ4plex)	S(12): 100.0	-0.217707	-0.480228	-0.254907	down
AT3G44750	AKPAEVKPAVDDEEDESDSDGMDEDDSDGEDSEEEEPTPK	AT3G44750.1	histone deacetylase 3	-0.269969	N-Term(iTRAQ4plex); K2(iTRAQ4plex); K7(iTRAQ4plex); S17(Phospho); S19(Phospho); S27(Phospho); S32(Phospho); K40(iTRAQ4plex)	S(17): 99.4; S(19): 99.4; S(27): 99.4; S(32): 99.4; T(38): 2.5		-0.269969	0.0818409	down
AT5G46750	SKDNLYEQKPEEPVPVIPAASPTNDTSAAGSSFASR	AT5G46750.1	ARF-GAP domain 9	-0.334601	N-Term(iTRAQ4plex); K2(iTRAQ4plex); K9(iTRAQ4plex); T23(Phospho)	S(1): 0.0; Y(6): 0.0; S(21): 50.0; T(23): 50.0; T(26): 0.0; S(27): 0.0; S(31): 0.0; S(32): 0.0; S(35): 0.0	-0.334601			down
AT2G17560	SKSEVDEAVSEEEAEDDD	AT2G17560.1	high mobility group B4	-0.872052	N-Term(iTRAQ4plex); K2(iTRAQ4plex); S10(Phospho)	S(1): 0.0; S(3): 0.0; S(10): 100.0	-0.301597	-0.872052	-0.0304176	down
AT2G39010	TKDELTEEESLSGKDYLDPPPVK	AT2G39010.1	plasma membrane intrinsic protein 2E	-0.340039	N-Term(iTRAQ4plex); K2(iTRAQ4plex); S10(Phospho); K14(iTRAQ4plex); K23(iTRAQ4plex)	T(1): 0.0; T(6): 0.0; S(10): 96.0; S(12): 0.2; Y(16): 3.8	-0.0524463	-0.340039	-0.0343811	down
AT5G49400	TKPSVDDLDGSDDDDEEERPDATNGK	AT5G49400.1	zinc knuckle (CCHC-type) family protein	-0.365365	N-Term(iTRAQ4plex); K2(iTRAQ4plex); S11(Phospho); K26(iTRAQ4plex)	T(1): 0.0; S(4): 0.0; S(11): 100.0; T(23): 0.0		-0.365365		down
AT5G48650	DKFGVPAVSLPSPK	AT5G48650.1	Nuclear transport factor 2 (NTF2) family protein with RNA binding (RRM-RBD-RNP motifs) domain	-0.397267	N-Term(iTRAQ4plex); K2(iTRAQ4plex); S12(Phospho); K14(iTRAQ4plex)	S(9): 0.0; S(12): 100.0	-0.21251	-0.397267	-0.127928	down
AT5G42950	QKSVSMGSADR	AT5G42950.1	GYF domain-containing protein	-0.525279	N-Term(iTRAQ4plex); K2(iTRAQ4plex); S3(Phospho)	S(3): 100.0; S(5): 0.0; S(8): 0.0	-0.525279	-0.482704	-0.393676	down
AT2G22300	VKSMVQYPEAR	AT2G22300.1	signal responsive 1	-0.496983	N-Term(iTRAQ4plex); K2(iTRAQ4plex); S3(Phospho)	S(3): 100.0; Y(7): 0.0		-0.496983		down
AT3G63160	DKSDSDDATVPPPSGA	AT3G63160.1	FUNCTIONS IN: molecular_function unknown; INVOLVED IN: biological_process unknown; LOCATED IN: chloroplast outer membrane, thylakoid, chloroplast thylakoid membrane, chloroplast, chloroplast envelope; EXPRESSED IN: 21 plant structures; EXPRESSED DURING: 13 growth stages; BEST Arabidopsis thaliana protein match is: outer envelope membrane protein 7 (TAIR:AT3G52420.1); Has 26 Blast hits to 26 prote…	-0.278049	N-Term(iTRAQ4plex); K2(iTRAQ4plex); S3(Phospho)	S(3): 99.8; S(5): 0.2; T(9): 0.0; S(14): 0.0		-0.278049	0.108206	down
AT2G26110	LKSINFSSFTSPDK	AT2G26110.1	Protein of unknown function (DUF761)	-0.34127	N-Term(iTRAQ4plex); K2(iTRAQ4plex); S3(Phospho); K14(iTRAQ4plex)	S(3): 100.0; S(7): 0.0; S(8): 0.0; T(10): 0.0; S(11): 0.0	-0.34127		-0.320316	down
AT2G29190	QKSFADIFQADMGHGHPVTK	AT2G29190.1	pumilio 2	-0.68796	N-Term(iTRAQ4plex); K2(iTRAQ4plex); S3(Phospho); K20(iTRAQ4plex)	S(3): 100.0; T(19): 0.0			-0.68796	down
AT2G17560	SKSEVDEAVSEEEAEDDD	AT2G17560.1	high mobility group B4	-0.600359	N-Term(iTRAQ4plex); K2(iTRAQ4plex); S3(Phospho); S10(Phospho)	S(1): 7.8; S(3): 92.2; S(10): 100.0		-0.600359		down
AT1G32150	SKGSLGSLNMIIGK	AT1G32150.1	basic region/leucine zipper transcription factor 68	-0.604186	N-Term(iTRAQ4plex); K2(iTRAQ4plex); S4(Phospho); K14(iTRAQ4plex)	S(1): 0.0; S(4): 100.0; S(7): 0.0	-0.391695		-0.604186	down
AT1G19870	RKVSNPSFIAAQSK	AT1G19870.1	IQ-domain 32	-0.480185	N-Term(iTRAQ4plex); K2(iTRAQ4plex); S4(Phospho); K14(iTRAQ4plex)	S(4): 96.6; S(7): 3.4; S(13): 0.0	-0.415741		-0.480185	down
AT4G08310	TKDSPVMGLLTEENTSK	AT4G08310.1	FUNCTIONS IN: molecular_function unknown; INVOLVED IN: biological_process unknown; LOCATED IN: cellular_component unknown; EXPRESSED IN: 25 plant structures; EXPRESSED DURING: 13 growth stages; CONTAINS InterPro DOMAIN/s: Histone chaperone domain CHZ (InterPro:IPR019098); BEST Arabidopsis thaliana protein match is: unknown protein (TAIR:AT1G44780.2); Has 53711 Blast hits to 33687 proteins in 1618…	-0.339596	N-Term(iTRAQ4plex); K2(iTRAQ4plex); S4(Phospho); K17(iTRAQ4plex)	T(1): 4.5; S(4): 95.5; T(11): 0.0; T(15): 0.0; S(16): 0.0		-0.339596	-0.241519	down
AT5G61150	GKDSEDEYEEDAEEDEEERGK	AT5G61150.1	leo1-like family protein	-1.1116	N-Term(iTRAQ4plex); K2(iTRAQ4plex); S4(Phospho); K21(iTRAQ4plex)	S(4): 100.0; Y(8): 0.0	-0.175538	-1.1116	-0.424775	down
AT5G01400	SKESSEEEEEEEEEEE	AT5G01400.1	HEAT repeat-containing protein	-0.37607	N-Term(iTRAQ4plex); K2(iTRAQ4plex); S4(Phospho); S5(Phospho)	S(1): 7.3; S(4): 93.2; S(5): 99.5		-0.37607		down
AT2G34357	RKADSDEEAEFDVEGR	AT2G34357.1	ARM repeat superfamily protein	-0.751916	N-Term(iTRAQ4plex); K2(iTRAQ4plex); S5(Phospho)	S(5): 100.0		-0.751916	-0.187782	down
AT5G66540	LKDLSEDEEAEIENK	AT5G66540.1	FUNCTIONS IN: molecular_function unknown; INVOLVED IN: rRNA processing; LOCATED IN: cytosol, nucleolus, nucleus; EXPRESSED IN: 22 plant structures; EXPRESSED DURING: 12 growth stages; CONTAINS InterPro DOMAIN/s: U3 small nucleolar ribonucleoprotein complex, subunit Mpp10p (InterPro:IPR012173), Mpp10 protein (InterPro:IPR007151); Has 30201 Blast hits to 17322 proteins in 780 species: Archae - 12; …	-0.678881	N-Term(iTRAQ4plex); K2(iTRAQ4plex); S5(Phospho); K15(iTRAQ4plex)	S(5): 100.0	-0.523117	-0.678881	-0.452046	down
AT5G03040	LKPQSPLGGTTQENEGFTDK	AT5G03040.1	IQ-domain 2	-0.282478	N-Term(iTRAQ4plex); K2(iTRAQ4plex); S5(Phospho); K20(iTRAQ4plex)	S(5): 100.0; T(10): 0.0; T(11): 0.0; T(18): 0.0	-0.101791	-0.282478	-0.0790278	down
AT1G34220	EKSDSDSEYDILDFPEVPNVLLRPTPGATSVNAPDAAK	AT1G34220.2	Regulator of Vps4 activity in the MVB pathway protein	-0.384776	N-Term(iTRAQ4plex); K2(iTRAQ4plex); S5(Phospho); K38(iTRAQ4plex)	S(3): 11.2; S(5): 87.1; S(7): 1.5; Y(9): 0.2; T(25): 0.0; T(29): 0.0; S(30): 0.0		-0.384776		down
AT4G37090	QKAESDSEEEEIIDELPR	AT4G37090.2	unknown protein; FUNCTIONS IN: molecular_function unknown; INVOLVED IN: biological_process unknown; LOCATED IN: cellular_component unknown; EXPRESSED IN: 23 plant structures; EXPRESSED DURING: 13 growth stages; Has 35333 Blast hits to 34131 proteins in 2444 species: Archae - 798; Bacteria - 22429; Metazoa - 974; Fungi - 991; Plants - 531; Viruses - 0; Other Eukaryotes - 9610 (source: NCBI BLink).	-0.641676	N-Term(iTRAQ4plex); K2(iTRAQ4plex); S5(Phospho); S7(Phospho)	S(5): 100.0; S(7): 100.0	-0.150404	-0.641676		down
AT5G04420	LKTESSSADNIQEDDGSSLR	AT5G04420.1	Galactose oxidase/kelch repeat superfamily protein	-0.649817	N-Term(iTRAQ4plex); K2(iTRAQ4plex); S6(Phospho)	T(3): 0.0; S(5): 48.3; S(6): 48.3; S(7): 3.4; S(17): 0.0; S(18): 0.0		-0.649817	-0.231808	down
AT1G52500	TKTEESDDDGDDSEAEEEVVKPK	AT1G52500.2	MUTM homolog-1	-0.731343	N-Term(iTRAQ4plex); K2(iTRAQ4plex); S6(Phospho); S13(Phospho); K21(iTRAQ4plex); K23(iTRAQ4plex)	T(1): 5.1; T(3): 5.1; S(6): 89.8; S(13): 100.0	-0.00154432	-0.731343	-0.393556	down
AT3G08710	GKGDDDSVHNVEFSGGNVHLITTK	AT3G08710.1	thioredoxin H-type 9	-0.319558	N-Term(iTRAQ4plex); K2(iTRAQ4plex); S7(Phospho); K24(iTRAQ4plex)	S(7): 100.0; S(14): 0.0; T(22): 0.0; T(23): 0.0	-0.0596413	-0.319558	-0.153334	down
AT3G01160	QKTEEESGDESGSETEINDLKSEK	AT3G01160.1	FUNCTIONS IN: molecular_function unknown; INVOLVED IN: biological_process unknown; LOCATED IN: cytosol, nucleus; EXPRESSED IN: 22 plant structures; EXPRESSED DURING: 13 growth stages; CONTAINS InterPro DOMAIN/s: NUC153 (InterPro:IPR012580); Has 36638 Blast hits to 21323 proteins in 1057 species: Archae - 109; Bacteria - 2369; Metazoa - 13796; Fungi - 4858; Plants - 1657; Viruses - 489; Other Euka…	-0.730027	N-Term(iTRAQ4plex); K2(iTRAQ4plex); S7(Phospho); S11(Phospho); S13(Phospho); K21(iTRAQ4plex); K24(iTRAQ4plex)	T(3): 0.0; S(7): 100.0; S(11): 10.0; S(13): 90.9; T(15): 99.0; S(22): 0.0		-0.730027		down
AT5G14720	FKVTSADLSPK	AT5G14720.1	Protein kinase superfamily protein	-0.377133	N-Term(iTRAQ4plex); K2(iTRAQ4plex); S9(Phospho); K11(iTRAQ4plex)	T(4): 0.0; S(5): 0.0; S(9): 100.0	-0.117001	-0.377133	-0.332554	down
AT3G57150	RKHDDSSDSPAPVTTK	AT3G57150.1	homologue of NAP57	-0.605791	N-Term(iTRAQ4plex); K2(iTRAQ4plex); S9(Phospho); K16(iTRAQ4plex)	S(6): 5.5; S(7): 5.5; S(9): 89.1; T(14): 0.0; T(15): 0.0	-0.239152	-0.605791		down
AT3G17160	EKPLVQVLSDDDSEVK	AT3G17160.1	unknown protein; FUNCTIONS IN: molecular_function unknown; INVOLVED IN: biological_process unknown; LOCATED IN: cellular_component unknown; EXPRESSED IN: 23 plant structures; EXPRESSED DURING: 13 growth stages; Has 54259 Blast hits to 25265 proteins in 1209 species: Archae - 350; Bacteria - 10795; Metazoa - 16137; Fungi - 8620; Plants - 3305; Viruses - 957; Other Eukaryotes - 14095 (source: NCBI …	-0.469314	N-Term(iTRAQ4plex); K2(iTRAQ4plex); S9(Phospho); K16(iTRAQ4plex)	S(9): 100.0; S(13): 0.0	-0.130496	-0.469314	-0.225163	down
AT3G17160	EKPLVQVLSDDDSEVKEAK	AT3G17160.1	unknown protein; FUNCTIONS IN: molecular_function unknown; INVOLVED IN: biological_process unknown; LOCATED IN: cellular_component unknown; EXPRESSED IN: 23 plant structures; EXPRESSED DURING: 13 growth stages; Has 54259 Blast hits to 25265 proteins in 1209 species: Archae - 350; Bacteria - 10795; Metazoa - 16137; Fungi - 8620; Plants - 3305; Viruses - 957; Other Eukaryotes - 14095 (source: NCBI …	-0.36828	N-Term(iTRAQ4plex); K2(iTRAQ4plex); S9(Phospho); K16(iTRAQ4plex); K19(iTRAQ4plex)	S(9): 100.0; S(13): 0.0	-0.218524	-0.36828	-0.303343	down
AT3G17160	EKPLVQVLSDDDSEVKEAK	AT3G17160.1	unknown protein; FUNCTIONS IN: molecular_function unknown; INVOLVED IN: biological_process unknown; LOCATED IN: cellular_component unknown; EXPRESSED IN: 23 plant structures; EXPRESSED DURING: 13 growth stages; Has 54259 Blast hits to 25265 proteins in 1209 species: Archae - 350; Bacteria - 10795; Metazoa - 16137; Fungi - 8620; Plants - 3305; Viruses - 957; Other Eukaryotes - 14095 (source: NCBI …	-0.528912	N-Term(iTRAQ4plex); K2(iTRAQ4plex); S9(Phospho); S13(Phospho); K16(iTRAQ4plex); K19(iTRAQ4plex)	S(9): 100.0; S(13): 100.0		-0.528912	-0.350156	down
AT2G34970	DKLSEITQAIDDDDTDDESVVPTSGELK	AT2G34970.1	Trimeric LpxA-like enzyme	-0.533985	N-Term(iTRAQ4plex); K2(iTRAQ4plex); T15(Phospho); K28(iTRAQ4plex)	S(4): 0.0; T(7): 0.0; T(15): 94.3; S(19): 5.7; T(23): 0.0; S(24): 0.0	-0.405367	-0.533985		down
AT2G20960	SKTPEPQPTYFEPSSR	AT2G20960.1	Arabidopsis phospholipase-like protein (PEARLI 4) family	-0.573753	N-Term(iTRAQ4plex); K2(iTRAQ4plex); T3(Phospho)	S(1): 3.6; T(3): 96.4; T(9): 0.0; Y(10): 0.0; S(14): 0.0; S(15): 0.0	-0.433748	-0.573753	-0.411128	down
AT2G20960	SKTPEPSPR	AT2G20960.1	Arabidopsis phospholipase-like protein (PEARLI 4) family	-0.413005	N-Term(iTRAQ4plex); K2(iTRAQ4plex); T3(Phospho)	S(1): 0.0; T(3): 100.0; S(7): 0.0		-0.413005	-0.210752	down
AT5G08610	GKFTSDEDNADPEVVR	AT5G08610.1	P-loop containing nucleoside triphosphate hydrolases superfamily protein	-0.519977	N-Term(iTRAQ4plex); K2(iTRAQ4plex); T4(Phospho)	T(4): 99.8; S(5): 0.2		-0.519977	-0.0658266	down
AT3G56860	LKQTPEEEQQLVIK	AT3G56860.3	UBP1-associated protein 2A	-0.374876	N-Term(iTRAQ4plex); K2(iTRAQ4plex); T4(Phospho); K14(iTRAQ4plex)	T(4): 100.0		-0.374876		down
AT5G08610	GKFTSDEDNADPEVVR	AT5G08610.1	P-loop containing nucleoside triphosphate hydrolases superfamily protein	-0.635357	N-Term(iTRAQ4plex); K2(iTRAQ4plex); T4(Phospho); S5(Phospho)	T(4): 100.0; S(5): 100.0		-0.635357	0.0505802	down
AT3G13300	SKDSNVTPDDDVSGMRSPSAFFK	AT3G13300.2	Transducin/WD40 repeat-like superfamily protein	-0.319885	N-Term(iTRAQ4plex); K2(iTRAQ4plex); T7(Phospho); K23(iTRAQ4plex)	S(1): 0.0; S(4): 0.0; T(7): 99.9; S(13): 0.0; S(17): 0.0; S(19): 0.0	-0.188615		-0.319885	down
AT1G60200	MKPLVPIDYSTEEQEAVAHGGSGNTPPHLALAAEFAK	AT1G60200.1	splicing factor PWI domain-containing protein / RNA recognition motif (RRM)-containing protein	-0.46747	N-Term(iTRAQ4plex); K2(iTRAQ4plex); Y9(Phospho); K37(iTRAQ4plex)	Y(9): 82.7; S(10): 7.8; T(11): 7.8; S(22): 0.8; T(25): 0.8		-0.46747	-0.138188	down
AT2G30620	SIEEENVPTTVDSGAADTTVKSPEKKPAAK	AT2G30620.2	winged-helix DNA-binding transcription factor family protein	-0.309792	N-Term(iTRAQ4plex); K21(iTRAQ4plex); S22(Phospho); K25(iTRAQ4plex); K26(iTRAQ4plex); K30(iTRAQ4plex)	S(1): 0.0; T(9): 0.0; T(10): 0.0; S(13): 0.0; T(18): 8.9; T(19): 8.9; S(22): 82.2	0.122547	-0.309792		down
AT5G16270	FGDGDTSQAALDLDEAVFQDKDVIGSDDEGVPGIDHNAYLDAAAPGIK	AT5G16270.1	sister chromatid cohesion 1 protein 4	-0.311607	N-Term(iTRAQ4plex); K21(iTRAQ4plex); Y39(Phospho); K48(iTRAQ4plex)	T(6): 0.0; S(7): 0.0; S(26): 10.0; Y(39): 90.0	-0.291438	-0.311607	-0.203001	down
AT5G47210	GNWGTTEDDIPPTSEEPTTEVEKSPVAEK	AT5G47210.3	Hyaluronan / mRNA binding family	-0.614223	N-Term(iTRAQ4plex); K23(iTRAQ4plex); S24(Phospho); K29(iTRAQ4plex)	T(5): 0.0; T(6): 0.0; T(13): 0.3; S(14): 0.3; T(18): 0.3; T(19): 0.3; S(24): 98.8	-0.444187	-0.614223	-0.608607	down
AT5G20635	ESAAGGVSSSSLAPSSLPPPRPKSPPEYPDLYGK	AT5G20635.1	FUNCTIONS IN: molecular_function unknown; INVOLVED IN: biological_process unknown; LOCATED IN: keratin filament, chloroplast; CONTAINS InterPro DOMAIN/s: Keratin, high sulphur B2 protein (InterPro:IPR002494); Has 6153 Blast hits to 2882 proteins in 265 species: Archae - 6; Bacteria - 47; Metazoa - 4777; Fungi - 68; Plants - 187; Viruses - 30; Other Eukaryotes - 1038 (source: NCBI BLink).	-0.545332	N-Term(iTRAQ4plex); K23(iTRAQ4plex); S24(Phospho); K34(iTRAQ4plex)	S(2): 0.0; S(8): 0.1; S(9): 0.9; S(10): 0.0; S(11): 0.0; S(15): 0.0; S(16): 0.0; S(24): 98.1; Y(28): 0.9; Y(32): 0.0	-0.0387171	-0.545332	-0.278782	down
AT4G39680	NQTTPVTPVEAAFSTETTPVTAEKTPEPTQTK	AT4G39680.1	SAP domain-containing protein	-0.556427	N-Term(iTRAQ4plex); K24(iTRAQ4plex); T25(Phospho); K32(iTRAQ4plex)	T(3): 0.3; T(4): 1.7; T(7): 9.8; S(14): 9.8; T(15): 1.7; T(17): 1.7; T(18): 1.7; T(21): 9.8; T(25): 61.3; T(29): 1.7; T(31): 0.3		-0.556427		down
AT4G00830	GGDMEDVQEEIAEDDDNHIDIETADDDEKPPSPIDDEDREK	AT4G00830.3	RNA-binding (RRM/RBD/RNP motifs) family protein	-0.87015	N-Term(iTRAQ4plex); K29(iTRAQ4plex); S32(Phospho); K41(iTRAQ4plex)	T(23): 0.0; S(32): 100.0	-0.457425	-0.87015	-0.0891943	down
AT3G15970	DSKPSVAEAAAPLKTPENSPSAEDA	AT3G15970.1	NUP50 (Nucleoporin 50 kDa) protein	-0.479697	N-Term(iTRAQ4plex); K3(iTRAQ4plex); K14(iTRAQ4plex); T15(Phospho); S19(Phospho)	S(2): 0.0; S(5): 0.0; T(15): 99.6; S(19): 50.2; S(21): 50.2		-0.479697	-0.216367	down
AT4G00810	EEKKDEPAEESDGDLGFGLFD	AT4G00810.1	60S acidic ribosomal protein family	-0.480519	N-Term(iTRAQ4plex); K3(iTRAQ4plex); K4(iTRAQ4plex); S11(Phospho)	S(11): 100.0		-0.480519	-0.166452	down
AT1G78150	NEKDDASEPLPVYQQAVNGISQISFGEEENLSPKKPATVPEVAK	AT1G78150.1	unknown protein; BEST Arabidopsis thaliana protein match is: unknown protein (TAIR:AT1G35780.1); Has 152 Blast hits to 146 proteins in 18 species: Archae - 0; Bacteria - 0; Metazoa - 1; Fungi - 2; Plants - 149; Viruses - 0; Other Eukaryotes - 0 (source: NCBI BLink).	-0.37035	N-Term(iTRAQ4plex); K3(iTRAQ4plex); S21(Phospho); K34(iTRAQ4plex); K35(iTRAQ4plex); K44(iTRAQ4plex)	S(7): 0.0; Y(13): 24.9; S(21): 24.9; S(24): 24.9; S(32): 24.9; T(38): 0.4	-0.175352	-0.37035	-0.190607	down
AT2G24590	YRKSPTYGGR	AT2G24590.1	RNA recognition motif and CCHC-type zinc finger domains containing protein	-0.532613	N-Term(iTRAQ4plex); K3(iTRAQ4plex); S4(Phospho)	Y(1): 0.0; S(4): 96.1; T(6): 3.7; Y(7): 0.2		-0.532613	-0.329873	down
AT1G67580	MVKSPDPLEEQR	AT1G67580.1	Protein kinase superfamily protein	-0.383353	N-Term(iTRAQ4plex); K3(iTRAQ4plex); S4(Phospho)	S(4): 100.0		-0.383353	-0.33906	down
AT1G16270	LSKSDDSLGSQFLMSHPQASTGQQEPAK	AT1G16270.1	Protein kinase superfamily protein with octicosapeptide/Phox/Bem1p domain	-0.323097	N-Term(iTRAQ4plex); K3(iTRAQ4plex); S4(Phospho); K28(iTRAQ4plex)	S(2): 50.0; S(4): 50.0; S(7): 0.0; S(10): 0.0; S(15): 0.0; S(20): 0.0; T(21): 0.0	-0.323097			down
AT1G15940	LGKESDAEPDRMEDHQELPENHNVETK	AT1G15940.1	Tudor/PWWP/MBT superfamily protein	-0.420576	N-Term(iTRAQ4plex); K3(iTRAQ4plex); S5(Phospho); K27(iTRAQ4plex)	S(5): 100.0; T(26): 0.0		-0.420576		down
AT2G27710	EEKEESDDDMGFSLFE	AT2G27710.1	60S acidic ribosomal protein family	-0.594074	N-Term(iTRAQ4plex); K3(iTRAQ4plex); S6(Phospho)	S(6): 100.0; S(13): 0.0	-0.317993	-0.594074	-0.254989	down
AT5G55300	IIKDESDDETPISSMFR	AT5G55300.1	DNA topoisomerase I alpha	-0.469834	N-Term(iTRAQ4plex); K3(iTRAQ4plex); S6(Phospho)	S(6): 100.0; T(10): 0.0; S(13): 0.0; S(14): 0.0	-0.409137	-0.469834	-0.360038	down
AT3G19510	MGKEDSESEDEGDTVPLK	AT3G19510.1	Homeodomain-like protein with RING/FYVE/PHD-type zinc finger domain	-0.649648	N-Term(iTRAQ4plex); K3(iTRAQ4plex); S6(Phospho); S8(Phospho); K18(iTRAQ4plex)	S(6): 100.0; S(8): 100.0; T(14): 0.0		-0.649648	-0.264817	down
AT5G14880	SDKPLNYSPDPENESGINER	AT5G14880.1	Potassium transporter family protein	-0.379376	N-Term(iTRAQ4plex); K3(iTRAQ4plex); S8(Phospho)	S(1): 0.0; Y(7): 4.1; S(8): 95.9; S(15): 0.0	-0.0506754	-0.379376		down
AT5G61210	SSKPNPFDSDDESDNKHTLNPSK	AT5G61210.1	soluble N-ethylmaleimide-sensitive factor adaptor protein 33	-0.483467	N-Term(iTRAQ4plex); K3(iTRAQ4plex); S9(Phospho); K16(iTRAQ4plex); K23(iTRAQ4plex)	S(1): 0.0; S(2): 0.0; S(9): 50.0; S(13): 50.0; T(18): 0.0; S(22): 0.0		-0.483467		down
AT3G63460	LEDTAADALDLDDSNEAAAFAMDNGEDFFNNFPAKPDTPVSTSAK	AT3G63460.2	transducin family protein / WD-40 repeat family protein	-0.3313	N-Term(iTRAQ4plex); K35(iTRAQ4plex); T38(Phospho); K45(iTRAQ4plex)	T(4): 0.0; S(14): 0.7; T(38): 99.2; S(41): 0.1; T(42): 0.1; S(43): 0.0	0.20878	-0.3313	-0.226185	down
AT3G06670	ALEKEEEDYFNEDSDEEDSASASNTQK	AT3G06670.1	binding	-0.547518	N-Term(iTRAQ4plex); K4(iTRAQ4plex); S19(Phospho); K27(iTRAQ4plex)	Y(9): 0.0; S(14): 0.0; S(19): 99.8; S(21): 0.1; S(23): 0.0; T(25): 0.0	-0.214795	-0.547518	-0.145395	down
AT1G79280	SPEKEEVQPETLATPTQSPSR	AT1G79280.1	nuclear pore anchor	-0.63442	N-Term(iTRAQ4plex); K4(iTRAQ4plex); S20(Phospho)	S(1): 0.0; T(11): 0.0; T(14): 0.0; T(16): 2.2; S(18): 48.9; S(20): 48.9		-0.63442	-0.226365	down
AT4G28980	LEDKDGETSEPPEVIPDYENSPR	AT4G28980.2	CDK-activating kinase 1AT	-0.58286	N-Term(iTRAQ4plex); K4(iTRAQ4plex); S21(Phospho)	T(8): 0.0; S(9): 0.0; Y(18): 0.0; S(21): 100.0	-0.235476	-0.58286		down
AT4G33400	LRPKSPSSSLDDVEAK	AT4G33400.1	Vacuolar import/degradation, Vid27-related protein	-0.518364	N-Term(iTRAQ4plex); K4(iTRAQ4plex); S5(Phospho); K16(iTRAQ4plex)	S(5): 100.0; S(7): 0.0; S(8): 0.0; S(9): 0.0	-0.486878	-0.518364	-0.490459	down
AT3G09200	VEEKEESDEEDYGGDFGLFDEE	AT3G09200.1	Ribosomal protein L10 family protein	-0.603227	N-Term(iTRAQ4plex); K4(iTRAQ4plex); S7(Phospho)	S(7): 100.0; Y(12): 0.0	-0.250515	-0.603227	-0.280745	down
AT2G37970	ESEKIEMTSPVVTK	AT2G37970.1	SOUL heme-binding family protein	-0.318265	N-Term(iTRAQ4plex); K4(iTRAQ4plex); S9(Phospho); K14(iTRAQ4plex)	S(2): 0.0; T(8): 50.0; S(9): 50.0; T(13): 0.0	0.0127879	-0.318265		down
AT1G79280	SPEKEEVQPETLATPTQSPSR	AT1G79280.1	nuclear pore anchor	-0.282056	N-Term(iTRAQ4plex); K4(iTRAQ4plex); T14(Phospho); S18(Phospho)	S(1): 0.0; T(11): 0.5; T(14): 99.4; T(16): 6.3; S(18): 87.4; S(20): 6.3	-0.282056			down
AT3G18240	LVDKHAETDDELLEK	AT3G18240.1	Ribosomal protein S24/S35, mitochondrial	-0.912505	N-Term(iTRAQ4plex); K4(iTRAQ4plex); T8(Phospho); K15(iTRAQ4plex)	T(8): 100.0		-0.912505	-0.753643	down
AT1G65660	NNNEKGDDANSDGEEDEDDLRVDEAK	AT1G65660.1	Pre-mRNA splicing Prp18-interacting factor	-0.900598	N-Term(iTRAQ4plex); K5(iTRAQ4plex); S11(Phospho); K26(iTRAQ4plex)	S(11): 100.0		-0.900598		down
AT5G46750	ESSLKQEAAVVSSPK	AT5G46750.1	ARF-GAP domain 9	-0.334058	N-Term(iTRAQ4plex); K5(iTRAQ4plex); S13(Phospho); K15(iTRAQ4plex)	S(2): 0.0; S(3): 0.0; S(12): 0.2; S(13): 99.8	-0.295143		-0.334058	down
AT2G32730	ASTEKEGDSMQVDSPAAVEK	AT2G32730.1	26S proteasome regulatory complex, non-ATPase subcomplex, Rpn2/Psmd1 subunit	-0.367026	N-Term(iTRAQ4plex); K5(iTRAQ4plex); S14(Phospho); K20(iTRAQ4plex)	S(2): 0.0; T(3): 0.0; S(9): 0.0; S(14): 100.0		-0.367026	-0.23782	down
AT5G13850	IDLDKPEVEDDDDNDEDDSEDDDEAEGHDGEAGGR	AT5G13850.1	nascent polypeptide-associated complex subunit alpha-like protein 3	-1.2901	N-Term(iTRAQ4plex); K5(iTRAQ4plex); S19(Phospho)	S(19): 100.0	-0.0845474	-1.2901	0.015414	down
AT3G12390	IDLDKPEVEDDDDNEDDDSDDDDKDDDEADGLDGEAGGK	AT3G12390.1	Nascent polypeptide-associated complex (NAC), alpha subunit family protein	-1.10026	N-Term(iTRAQ4plex); K5(iTRAQ4plex); S19(Phospho); K24(iTRAQ4plex); K39(iTRAQ4plex)	S(19): 100.0	-0.16176	-1.10026	-0.243683	down
AT5G60620	LVTSKSELDLDHPNIEDYLPSGSSINEPR	AT5G60620.1	glycerol-3-phosphate acyltransferase 9	-0.545681	N-Term(iTRAQ4plex); K5(iTRAQ4plex); S6(Phospho)	T(3): 0.0; S(4): 0.4; S(6): 99.6; Y(18): 0.0; S(21): 0.0; S(23): 0.0; S(24): 0.0			-0.545681	down
AT5G14420	LPSFKPSVPPHPTEGYHVR	AT5G14420.1	RING domain ligase2	-0.446388	N-Term(iTRAQ4plex); K5(iTRAQ4plex); S7(Phospho)	S(3): 50.0; S(7): 50.0; T(13): 0.0; Y(16): 0.0			-0.446388	down
AT4G08310	STPAKNSDSEEMFDSDGEDEEEDKEVAVK	AT4G08310.1	FUNCTIONS IN: molecular_function unknown; INVOLVED IN: biological_process unknown; LOCATED IN: cellular_component unknown; EXPRESSED IN: 25 plant structures; EXPRESSED DURING: 13 growth stages; CONTAINS InterPro DOMAIN/s: Histone chaperone domain CHZ (InterPro:IPR019098); BEST Arabidopsis thaliana protein match is: unknown protein (TAIR:AT1G44780.2); Has 53711 Blast hits to 33687 proteins in 1618…	-0.763607	N-Term(iTRAQ4plex); K5(iTRAQ4plex); S7(Phospho); S9(Phospho); S15(Phospho); K24(iTRAQ4plex); K29(iTRAQ4plex)	S(1): 0.0; T(2): 0.0; S(7): 100.0; S(9): 100.0; S(15): 100.0	0.0523599	-0.763607	-0.046083	down
AT2G43680	TLSPKPPSPR	AT2G43680.2	IQ-domain 14	-0.445931	N-Term(iTRAQ4plex); K5(iTRAQ4plex); S8(Phospho)	T(1): 0.0; S(3): 0.0; S(8): 100.0	-0.213848	-0.445931	-0.370667	down
AT3G28500	VEEVKDESSDDAGMMGLFD	AT3G28500.1	60S acidic ribosomal protein family	-0.682482	N-Term(iTRAQ4plex); K5(iTRAQ4plex); S8(Phospho); S9(Phospho)	S(8): 100.0; S(9): 100.0	-0.488916	-0.682482	-0.26493	down
AT3G28500	VEEVKDESSDDAGMMGLFD	AT3G28500.1	60S acidic ribosomal protein family	-0.781328	N-Term(iTRAQ4plex); K5(iTRAQ4plex); S8(Phospho); S9(Phospho); M14(Oxidation); M15(Oxidation)	S(8): 100.0; S(9): 100.0		-0.781328		down
AT3G28500	VEEVKDESSDDAGMMGLFD	AT3G28500.1	60S acidic ribosomal protein family	-0.724733	N-Term(iTRAQ4plex); K5(iTRAQ4plex); S8(Phospho); S9(Phospho); M15(Oxidation)	S(8): 100.0; S(9): 100.0		-0.724733	-0.183994	down
AT4G33430	LMDYKDTHVTTAVR	AT4G33430.1	BRI1-associated receptor kinase	-0.459202	N-Term(iTRAQ4plex); K5(iTRAQ4plex); T7(Phospho); T10(Phospho); T11(Phospho)	Y(4): 5.3; T(7): 94.7; T(10): 100.0; T(11): 100.0	-0.176607	-0.459202	-0.181669	down
AT2G17410	RQDDVKETENENSGER	AT2G17410.2	ARID/BRIGHT DNA-binding domain-containing protein	-0.324418	N-Term(iTRAQ4plex); K6(iTRAQ4plex); S13(Phospho)	T(8): 0.0; S(13): 100.0		-0.324418		down
AT5G19400	FLVGVKPADDFLDSHSSPPK	AT5G19400.1	Telomerase activating protein Est1	-0.48607	N-Term(iTRAQ4plex); K6(iTRAQ4plex); S17(Phospho); K20(iTRAQ4plex)	S(14): 0.7; S(16): 7.5; S(17): 91.8			-0.48607	down
AT5G16880	YEEMNKPSAPLTSHEPAMIPVAEEPDDSPIHGR	AT5G16880.1	Target of Myb protein 1	-0.519708	N-Term(iTRAQ4plex); K6(iTRAQ4plex); S28(Phospho)	Y(1): 0.0; S(8): 0.0; T(12): 0.0; S(13): 0.0; S(28): 100.0		-0.519708	-0.363776	down
AT2G41990	ALLSYKSIR	AT2G41990.1	CONTAINS InterPro DOMAIN/s: Late embryogenesis abundant protein, group 2 (InterPro:IPR004864); BEST Arabidopsis thaliana protein match is: Late embryogenesis abundant (LEA) hydroxyproline-rich glycoprotein family (TAIR:AT4G35170.1); Has 172 Blast hits to 168 proteins in 15 species: Archae - 0; Bacteria - 0; Metazoa - 0; Fungi - 0; Plants - 172; Viruses - 0; Other Eukaryotes - 0 (source: NCBI BLin…	-0.274343	N-Term(iTRAQ4plex); K6(iTRAQ4plex); S7(Phospho)	S(4): 3.4; Y(5): 3.4; S(7): 93.2			-0.274343	down
AT1G43690	MVLFPKSPSPVNK	AT1G43690.1	ubiquitin interaction motif-containing protein	-0.458915	N-Term(iTRAQ4plex); K6(iTRAQ4plex); S7(Phospho); S9(Phospho); K13(iTRAQ4plex)	S(7): 100.0; S(9): 100.0		-0.458915		down
AT1G17210	IVDSLKAESVESGEK	AT1G17210.1	IAP-like protein 1	-0.534667	N-Term(iTRAQ4plex); K6(iTRAQ4plex); S9(Phospho); S12(Phospho); K15(iTRAQ4plex)	S(4): 0.0; S(9): 100.0; S(12): 100.0	-0.241158	-0.534667	-0.251934	down
AT3G01090	DGHFLKTSCGSPNYAAPEVISGK	AT3G01090.1	SNF1 kinase homolog 10	-0.356991	N-Term(iTRAQ4plex); K6(iTRAQ4plex); T7(Phospho); C9(Carbamidomethyl); K23(iTRAQ4plex)	T(7): 90.5; S(8): 4.8; S(11): 4.8; Y(14): 0.0; S(21): 0.0	-0.047895	-0.356991	-0.268187	down
AT1G52380	SALPLKTPENSPTATDT	AT1G52380.1	NUP50 (Nucleoporin 50 kDa) protein	-0.452373	N-Term(iTRAQ4plex); K6(iTRAQ4plex); T7(Phospho); T15(Phospho)	S(1): 0.0; T(7): 100.0; S(11): 5.1; T(13): 0.0; T(15): 89.7; T(17): 5.1		-0.452373	-0.173532	down
AT4G34430	VSQESSKPGDASEETNEMEAEQKTPKLETAIEER	AT4G34430.1	DNA-binding family protein	-0.275198	N-Term(iTRAQ4plex); K7(iTRAQ4plex); K23(iTRAQ4plex); T24(Phospho); K26(iTRAQ4plex)	S(2): 0.0; S(5): 0.0; S(6): 0.0; S(12): 0.0; T(15): 0.0; T(24): 100.0; T(29): 0.0			-0.275198	down
AT5G63550	EGELGEKDKEDDVESEEEEEEEEGSGSK	AT5G63550.1	DEK domain-containing chromatin associated protein	-0.825243	N-Term(iTRAQ4plex); K7(iTRAQ4plex); K9(iTRAQ4plex); S15(Phospho); K28(iTRAQ4plex)	S(15): 100.0; S(25): 0.0; S(27): 0.0	-0.192985	-0.825243	0.121834	down
AT5G55310	ANQATVKEDNSDGDDHVPIASR	AT5G55310.1	DNA topoisomerase 1 beta	-0.61018	N-Term(iTRAQ4plex); K7(iTRAQ4plex); S11(Phospho)	T(5): 0.0; S(11): 99.5; S(21): 0.5	-0.108048	-0.61018	-0.233085	down
AT1G20200	TQDVEMKDNNTPSQSIISSSTSTMQNLK	AT1G20200.1	PAM domain (PCI/PINT associated module) protein	-0.445771	N-Term(iTRAQ4plex); K7(iTRAQ4plex); S13(Phospho); K28(iTRAQ4plex)	T(1): 0.0; T(11): 7.6; S(13): 91.7; S(15): 0.7; S(18): 0.0; S(19): 0.0; S(20): 0.0; T(21): 0.0; S(22): 0.0; T(23): 0.0	-0.094508	-0.445771	-0.160154	down
AT5G55300	GTETVSKPVMDNGSGDSDDDKPLAFK	AT5G55300.1	DNA topoisomerase I alpha	-0.377086	N-Term(iTRAQ4plex); K7(iTRAQ4plex); S17(Phospho); K21(iTRAQ4plex); K26(iTRAQ4plex)	T(2): 0.0; T(4): 0.0; S(6): 0.0; S(14): 50.0; S(17): 50.0	-0.152802		-0.377086	down
AT3G28920	SMDMTPKSPEPESETPTR	AT3G28920.1	homeobox protein 34	-0.436061	N-Term(iTRAQ4plex); K7(iTRAQ4plex); S8(Phospho)	S(1): 0.0; T(5): 0.0; S(8): 100.0; S(13): 0.0; T(15): 0.0; T(17): 0.0	-0.232904	-0.436061	-0.0975736	down
AT2G01470	IIMDPEKSEDDDESSSSSSSSR	AT2G01470.1	SEC12P-like 2 protein	-0.632614	N-Term(iTRAQ4plex); K7(iTRAQ4plex); S8(Phospho)	S(8): 100.0; S(14): 0.0; S(15): 0.0; S(16): 0.0; S(17): 0.0; S(18): 0.0; S(19): 0.0; S(20): 0.0; S(21): 0.0	-0.376445	-0.632614	-0.272104	down
AT1G67900	WSVSGLKSPK	AT1G67900.1	Phototropic-responsive NPH3 family protein	-0.381713	N-Term(iTRAQ4plex); K7(iTRAQ4plex); S8(Phospho); K10(iTRAQ4plex)	S(2): 0.0; S(4): 0.0; S(8): 100.0	-0.381713		-0.355436	down
AT2G22400	STDSTEKSPSKESVVTVDAGVPDESAVEK	AT2G22400.1	S-adenosyl-L-methionine-dependent methyltransferases superfamily protein	-0.649406	N-Term(iTRAQ4plex); K7(iTRAQ4plex); S8(Phospho); K11(iTRAQ4plex); K29(iTRAQ4plex)	S(1): 0.0; T(2): 0.4; S(4): 6.0; T(5): 6.0; S(8): 87.1; S(10): 0.4; S(13): 0.0; T(16): 0.0; S(25): 0.0	-0.32392	-0.649406	-0.476739	down
AT4G32610	ESQSEVKSNSDAASESAEQEESSSSIDVK	AT4G32610.1	copper ion binding	-0.536399	N-Term(iTRAQ4plex); K7(iTRAQ4plex); S8(Phospho); S10(Phospho); S14(Phospho); K29(iTRAQ4plex)	S(2): 4.2; S(4): 21.0; S(8): 75.2; S(10): 75.2; S(14): 47.2; S(16): 47.2; S(22): 13.0; S(23): 13.0; S(24): 3.2; S(25): 0.8		-0.536399		down
AT3G28920	SMDMTPKSPEPESETPTR	AT3G28920.1	homeobox protein 34	-0.629584	N-Term(iTRAQ4plex); K7(iTRAQ4plex); S8(Phospho); T17(Phospho)	S(1): 0.0; T(5): 0.0; S(8): 100.0; S(13): 0.0; T(15): 0.3; T(17): 99.7	-0.332773	-0.629584	-0.358395	down
AT1G15940	DNEADEKISEGQVVPSDSLEDKLNLGLSR	AT1G15940.1	Tudor/PWWP/MBT superfamily protein	-0.462103	N-Term(iTRAQ4plex); K7(iTRAQ4plex); S9(Phospho); S18(Phospho); K22(iTRAQ4plex)	S(9): 100.0; S(16): 0.6; S(18): 99.4; S(28): 0.0		-0.462103		down
AT1G20200	TQDVEMKDNNTPSQSIISSSTSTMQNLK	AT1G20200.1	PAM domain (PCI/PINT associated module) protein	-0.355726	N-Term(iTRAQ4plex); K7(iTRAQ4plex); T11(Phospho); S13(Phospho); K28(iTRAQ4plex)	T(1): 0.0; T(11): 93.6; S(13): 36.9; S(15): 36.9; S(18): 5.4; S(19): 5.4; S(20): 5.4; T(21): 5.4; S(22): 5.4; T(23): 5.4			-0.355726	down
AT1G07920	VETGMIKPGMVVTFAPTGLTTEVKSVEMHHESLLEALPGDNVGFNVK	AT1G07920.1	GTP binding Elongation factor Tu family protein	-0.372387	N-Term(iTRAQ4plex); K7(iTRAQ4plex); T13(Phospho); K24(iTRAQ4plex); M28(Oxidation); K47(iTRAQ4plex)	T(3): 0.0; T(13): 67.2; T(17): 6.6; T(20): 6.6; T(21): 6.6; S(25): 6.6; S(32): 6.6	-0.372387		0.00286145	down
AT5G15200	DLLTLDEKSPR	AT5G15200.1	Ribosomal protein S4	-0.412866	N-Term(iTRAQ4plex); K8(iTRAQ4plex); S9(Phospho)	T(4): 0.0; S(9): 100.0	-0.395263	-0.412866	-0.272874	down
AT5G56360	HDSSSSYKSDADDDVDFSETTSNPTWLEK	AT5G56360.1	calmodulin-binding protein	-0.461859	N-Term(iTRAQ4plex); K8(iTRAQ4plex); S9(Phospho); K29(iTRAQ4plex)	S(3): 5.0; S(4): 5.0; S(5): 5.0; S(6): 5.0; Y(7): 5.0; S(9): 74.7; S(18): 0.0; T(20): 0.0; T(21): 0.0; S(22): 0.0; T(25): 0.0	-0.437154	-0.461859	-0.420366	down
AT1G20920	EYGFEEDKSDSEDENDVVR	AT1G20920.1	P-loop containing nucleoside triphosphate hydrolases superfamily protein	-0.611499	N-Term(iTRAQ4plex); K8(iTRAQ4plex); S9(Phospho); S11(Phospho)	Y(2): 0.0; S(9): 100.0; S(11): 100.0		-0.611499	0.150271	down
AT1G65280	GGEEDVEKSLDDSSPLKETEK	AT1G65280.1	DNAJ heat shock N-terminal domain-containing protein	-0.437183	N-Term(iTRAQ4plex); K8(iTRAQ4plex); S9(Phospho); S13(Phospho); K17(iTRAQ4plex); K21(iTRAQ4plex)	S(9): 66.7; S(13): 66.7; S(14): 66.7; T(19): 0.0		-0.437183		down
AT1G47970	TGVNDDDDKNFKEEPEIQVLSDDDSDEEQVK	AT1G47970.1	unknown protein; FUNCTIONS IN: molecular_function unknown; INVOLVED IN: biological_process unknown; LOCATED IN: cytosol; EXPRESSED IN: 21 plant structures; EXPRESSED DURING: 11 growth stages; Has 93717 Blast hits to 40765 proteins in 1891 species: Archae - 1046; Bacteria - 16276; Metazoa - 26677; Fungi - 16127; Plants - 6028; Viruses - 1519; Other Eukaryotes - 26044 (source: NCBI BLink).	-0.710476	N-Term(iTRAQ4plex); K9(iTRAQ4plex); K12(iTRAQ4plex); S21(Phospho); S25(Phospho); K31(iTRAQ4plex)	T(1): 0.0; S(21): 100.0; S(25): 100.0	-0.710476	-0.675718	-0.154116	down
AT4G00830	EVEDYGDTKGGDMEDVQEEIAEDDDNHIDIETADDDEKPPSPIDDEDREK	AT4G00830.3	RNA-binding (RRM/RBD/RNP motifs) family protein	-0.283972	N-Term(iTRAQ4plex); K9(iTRAQ4plex); K38(iTRAQ4plex); S41(Phospho); K50(iTRAQ4plex)	Y(5): 0.0; T(8): 0.0; T(32): 0.0; S(41): 100.0		-0.283972		down
AT1G19870	ETLESALLKSPSPDNNNVSEK	AT1G19870.1	IQ-domain 32	-0.273168	N-Term(iTRAQ4plex); K9(iTRAQ4plex); S10(Phospho); S12(Phospho); K21(iTRAQ4plex)	T(2): 0.0; S(5): 0.0; S(10): 100.0; S(12): 100.0; S(19): 0.0	0.0752445	-0.273168	-0.0942491	down
AT2G19490	LIADEAADKETESESEEEDSLR	AT2G19490.1	recA DNA recombination family protein	-0.714502	N-Term(iTRAQ4plex); K9(iTRAQ4plex); S13(Phospho); S15(Phospho)	T(11): 0.0; S(13): 99.9; S(15): 93.9; S(20): 6.2	-0.379465	-0.714502	-0.216101	down
AT2G19490	LIADEAADKETESESEEEDSLR	AT2G19490.1	recA DNA recombination family protein	-0.424216	N-Term(iTRAQ4plex); K9(iTRAQ4plex); S15(Phospho)	T(11): 0.2; S(13): 4.5; S(15): 95.0; S(20): 0.2	-0.424216		-0.253853	down
AT2G16070	SEIIGNQDKDFDSISSEDVDEAEAER	AT2G16070.2	plastid division2	-0.384347	N-Term(iTRAQ4plex); K9(iTRAQ4plex); S15(Phospho)	S(1): 0.0; S(13): 0.5; S(15): 93.2; S(16): 6.3		-0.384347		down
AT5G57110	RGGDVESGKSEHADSDSDTFYIPSK	AT5G57110.1	autoinhibited Ca2+ -ATPase, isoform 8	-0.699058	N-Term(iTRAQ4plex); K9(iTRAQ4plex); S15(Phospho); K25(iTRAQ4plex)	S(7): 0.0; S(10): 0.0; S(15): 92.1; S(17): 7.8; T(19): 0.1; Y(21): 0.0; S(24): 0.0		-0.699058	-0.313149	down
AT5G05360	SSAWQVSDKPPGYNASDSDSNDKKD	AT5G05360.1	unknown protein; INVOLVED IN: biological_process unknown; LOCATED IN: chloroplast; BEST Arabidopsis thaliana protein match is: unknown protein (TAIR:AT2G38450.1); Has 84 Blast hits to 84 proteins in 24 species: Archae - 0; Bacteria - 8; Metazoa - 0; Fungi - 0; Plants - 73; Viruses - 0; Other Eukaryotes - 3 (source: NCBI BLink).	-0.840879	N-Term(iTRAQ4plex); K9(iTRAQ4plex); S16(Phospho); S18(Phospho); S20(Phospho); K23(iTRAQ4plex); K24(iTRAQ4plex)	S(1): 0.0; S(2): 0.0; S(7): 0.0; Y(13): 1.0; S(16): 99.0; S(18): 100.0; S(20): 100.0		-0.840879	0.17217	down
AT5G53620	LDSHSQNQKPEELNGQVSPDEHSGAK	AT5G53620.1	unknown protein; INVOLVED IN: biological_process unknown; EXPRESSED IN: 23 plant structures; EXPRESSED DURING: 13 growth stages; Has 28929 Blast hits to 19542 proteins in 1425 species: Archae - 211; Bacteria - 3079; Metazoa - 14558; Fungi - 2157; Plants - 966; Viruses - 80; Other Eukaryotes - 7878 (source: NCBI BLink).	-0.783749	N-Term(iTRAQ4plex); K9(iTRAQ4plex); S18(Phospho); K26(iTRAQ4plex)	S(3): 0.0; S(5): 0.0; S(18): 100.0; S(23): 0.0	-0.470931	-0.783749		down
AT1G56460	AFDDADYVKDDDEEEEEAVSDVELENK	AT1G56460.1	HIT zinc finger ;PAPA-1-like conserved region	-0.430927	N-Term(iTRAQ4plex); K9(iTRAQ4plex); S20(Phospho); K27(iTRAQ4plex)	Y(7): 0.0; S(20): 100.0		-0.355976	-0.430927	down
AT4G27585	SLVINGPSKDHQETQALDETDLEELEDMGEK	AT4G27585.1	SPFH/Band 7/PHB domain-containing membrane-associated protein family	-0.32322	N-Term(iTRAQ4plex); K9(iTRAQ4plex); T20(Phospho); K31(iTRAQ4plex)	S(1): 0.0; S(8): 47.7; T(14): 4.6; T(20): 47.7	-0.200895	-0.32322	-0.143732	down
AT1G70770	MTAIDSDDDGVVR	AT1G70770.1	Protein of unknown function DUF2359, transmembrane	-0.327769	N-Term(iTRAQ4plex); M1(Oxidation); S6(Phospho)	T(2): 0.0; S(6): 100.0	0.10014	-0.327769	-0.192347	down
AT5G64420	MNTVANYDSDTAAAAAEVPGVASSGK	AT5G64420.1	DNA polymerase V family	-0.398486	N-Term(iTRAQ4plex); M1(Oxidation); T11(Phospho); K26(iTRAQ4plex)	T(3): 0.0; Y(7): 33.3; S(9): 33.3; T(11): 33.3; S(23): 0.1; S(24): 0.0		-0.398486		down
AT3G28920	SMDMTPKSPEPESETPTR	AT3G28920.1	homeobox protein 34	-0.33443	N-Term(iTRAQ4plex); M2(Oxidation); K7(iTRAQ4plex); S8(Phospho)	S(1): 0.0; T(5): 0.0; S(8): 99.7; S(13): 0.3; T(15): 0.0; T(17): 0.0	-0.170158	-0.33443	-0.176806	down
AT5G55910	SMSFVGTHEYLAPEIIK	AT5G55910.1	D6 protein kinase	-0.341799	N-Term(iTRAQ4plex); M2(Oxidation); S3(Phospho); K17(iTRAQ4plex)	S(1): 50.0; S(3): 50.0; T(7): 0.0; Y(10): 0.0	-0.341799			down
AT4G02450	LMGGMGGMGGMGGLEGLGGMGGMGGMGGMGGMGGMEEFEDSDDEEETAK	AT4G02450.1	HSP20-like chaperones superfamily protein	-0.51482	N-Term(iTRAQ4plex); M20(Oxidation); M23(Oxidation); S41(Phospho); K49(iTRAQ4plex)	S(41): 100.0; T(47): 0.0	-0.371711	-0.51482	-0.144949	down
AT4G02450	LMGGMGGMGGMGGLEGLGGMGGMGGMGGMGGMGGMEEFEDSDDEEETAK	AT4G02450.1	HSP20-like chaperones superfamily protein	-0.440036	N-Term(iTRAQ4plex); M29(Oxidation); M32(Oxidation); M35(Oxidation); S41(Phospho); K49(iTRAQ4plex)	S(41): 97.2; T(47): 2.8		-0.440036		down
AT4G02450	LMGGMGGMGGMGGLEGLGGMGGMGGMGGMGGMGGMEEFEDSDDEEETAK	AT4G02450.1	HSP20-like chaperones superfamily protein	-0.316076	N-Term(iTRAQ4plex); M35(Oxidation); S41(Phospho); K49(iTRAQ4plex)	S(41): 100.0; T(47): 0.0	0.158141	-0.316076	0.131814	down
AT1G74690	SGGMLETQNVGPEEISDDEIELPEGK	AT1G74690.1	IQ-domain 31	-0.472262	N-Term(iTRAQ4plex); M4(Oxidation); S16(Phospho); K26(iTRAQ4plex)	S(1): 0.0; T(7): 0.7; S(16): 99.3		-0.472262	-0.296309	down
AT3G26560	YSVDMSPVK	AT3G26560.1	ATP-dependent RNA helicase, putative	-0.430471	N-Term(iTRAQ4plex); M5(Oxidation); S6(Phospho); K9(iTRAQ4plex)	Y(1): 0.0; S(2): 0.0; S(6): 100.0		-0.430471		down
AT5G52200	TPYHPMMDDDGSLSPR	AT5G52200.1	phosphoprotein phosphatase inhibitors	-0.289605	N-Term(iTRAQ4plex); M6(Oxidation); M7(Oxidation); S14(Phospho)	T(1): 0.0; Y(3): 0.0; S(12): 50.0; S(14): 50.0		-0.289605	-0.267948	down
AT1G59900	YHGHSMSDPGSTYR	AT1G59900.1	pyruvate dehydrogenase complex E1 alpha subunit	-0.278635	N-Term(iTRAQ4plex); M6(Oxidation); S11(Phospho)	Y(1): 0.0; S(5): 0.3; S(7): 0.3; S(11): 94.4; T(12): 4.8; Y(13): 0.3	-0.0480645	-0.278635	0.134477	down
AT2G33620	VAPTQVLMTPSSPQSR	AT2G33620.1	AT hook motif DNA-binding family protein	-0.411243	N-Term(iTRAQ4plex); M8(Oxidation); S12(Phospho)	T(4): 0.0; T(9): 0.0; S(11): 0.3; S(12): 99.7; S(15): 0.0	-0.172998	-0.411243	0.174927	down
AT4G09510	SMVDTPLSVR	AT4G09510.2	cytosolic invertase 2	-0.564664	N-Term(iTRAQ4plex); S1(Phospho)	S(1): 100.0; T(5): 0.0; S(8): 0.0	-0.564664	-0.552313	-0.516956	down
AT1G68020	SYSNLLELASGDSPTFGR	AT1G68020.1	UDP-Glycosyltransferase / trehalose-phosphatase family protein	-0.554947	N-Term(iTRAQ4plex); S1(Phospho)	S(1): 49.3; Y(2): 49.3; S(3): 1.4; S(10): 0.0; S(13): 0.0; T(15): 0.0	-0.173412	-0.554947	-0.176104	down
AT1G06410	SYTNLLDLASGNFPVMGR	AT1G06410.1	trehalose-phosphatase/synthase 7	-0.620169	N-Term(iTRAQ4plex); S1(Phospho)	S(1): 100.0; Y(2): 0.0; T(3): 0.0; S(10): 0.0	-0.48332	-0.620169	-0.512502	down
AT4G17770	SYSNLLDLASGNFHSFSR	AT4G17770.1	trehalose phosphatase/synthase 5	-0.423423	N-Term(iTRAQ4plex); S1(Phospho)	S(1): 99.9; Y(2): 0.1; S(3): 0.0; S(10): 0.0; S(15): 0.0; S(17): 0.0	-0.404996	-0.423423	-0.255034	down
AT4G34860	SQPGFESHPMVGEAWDALR	AT4G34860.1	Plant neutral invertase family protein	-0.383712	N-Term(iTRAQ4plex); S1(Phospho)	S(1): 100.0; S(7): 0.0	-0.272252		-0.383712	down
AT4G24760	SVDWLDR	AT4G24760.1	alpha/beta-Hydrolases superfamily protein	-0.626598	N-Term(iTRAQ4plex); S1(Phospho)	S(1): 100.0		-0.626598		down
AT1G16860	SGPIPGAPSR	AT1G16860.1	Ubiquitin-specific protease family C19-related protein	-0.377639	N-Term(iTRAQ4plex); S1(Phospho)	S(1): 100.0; S(9): 0.0		-0.377639	-0.291175	down
AT3G12100	SFQQSHGPR	AT3G12100.2	Cation efflux family protein	-0.481187	N-Term(iTRAQ4plex); S1(Phospho)	S(1): 100.0; S(5): 0.0		-0.481187		down
AT3G15040	SLAQSSLLSCSVLEGAGR	AT3G15040.1	Protein of unknown function, DUF584	-0.465979	N-Term(iTRAQ4plex); S1(Phospho); C10(Carbamidomethyl); S11(Phospho)	S(1): 100.0; S(5): 4.8; S(6): 4.8; S(9): 4.8; S(11): 85.5		-0.465979		down
AT4G38550	SPPPSYLSNK	AT4G38550.1	Arabidopsis phospholipase-like protein (PEARLI 4) family	-0.374691	N-Term(iTRAQ4plex); S1(Phospho); K10(iTRAQ4plex)	S(1): 100.0; S(5): 0.0; Y(6): 0.0; S(8): 0.0	-0.0963214	-0.374691	-0.202987	down
AT5G58140	SLEIFNPSSGK	AT5G58140.4	phototropin 2	-0.320742	N-Term(iTRAQ4plex); S1(Phospho); K11(iTRAQ4plex)	S(1): 100.0; S(8): 0.0; S(9): 0.0	-0.182518		-0.320742	down
AT3G19820	SDLQTPLVRPK	AT3G19820.1	cell elongation protein / DWARF1 / DIMINUTO (DIM)	-0.302312	N-Term(iTRAQ4plex); S1(Phospho); K11(iTRAQ4plex)	S(1): 100.0; T(5): 0.0	0.054733	-0.288284	-0.302312	down
AT5G20635	SPPEYPDLYGK	AT5G20635.1	FUNCTIONS IN: molecular_function unknown; INVOLVED IN: biological_process unknown; LOCATED IN: keratin filament, chloroplast; CONTAINS InterPro DOMAIN/s: Keratin, high sulphur B2 protein (InterPro:IPR002494); Has 6153 Blast hits to 2882 proteins in 265 species: Archae - 6; Bacteria - 47; Metazoa - 4777; Fungi - 68; Plants - 187; Viruses - 30; Other Eukaryotes - 1038 (source: NCBI BLink).	-0.280443	N-Term(iTRAQ4plex); S1(Phospho); K11(iTRAQ4plex)	S(1): 100.0; Y(5): 0.0; Y(9): 0.0			-0.280443	down
AT1G75240	SPSSFSISAAAKPTVR	AT1G75240.1	homeobox protein 33	-0.492994	N-Term(iTRAQ4plex); S1(Phospho); K12(iTRAQ4plex)	S(1): 99.2; S(3): 0.4; S(4): 0.4; S(6): 0.0; S(8): 0.0; T(14): 0.0			-0.492994	down
AT1G30480	SSSPPGNVDGFSIGK	AT1G30480.1	D111/G-patch domain-containing protein	-0.487803	N-Term(iTRAQ4plex); S1(Phospho); K15(iTRAQ4plex)	S(1): 49.0; S(2): 49.0; S(3): 2.1; S(12): 0.0	-0.315424	-0.487803	-0.304114	down
AT2G47980	SSDQIELDDDDFQETRPKPK	AT2G47980.1	sister-chromatid cohesion protein 3	-0.327738	N-Term(iTRAQ4plex); S1(Phospho); K18(iTRAQ4plex); K20(iTRAQ4plex)	S(1): 95.3; S(2): 4.7; T(15): 0.0		-0.327738		down
AT2G27285	SKSLEPLEAEQAVSEK	AT2G27285.1	Coiled-coil domain-containing protein 55 (DUF2040)	-0.531719	N-Term(iTRAQ4plex); S1(Phospho); K2(iTRAQ4plex); K16(iTRAQ4plex)	S(1): 96.7; S(3): 3.3; S(14): 0.0	0.00640844	-0.531719	-0.0713264	down
AT2G25430	SYGDMTEMGGGGGGGGRDEK	AT2G25430.1	epsin N-terminal homology (ENTH) domain-containing protein / clathrin assembly protein-related	-0.347	N-Term(iTRAQ4plex); S1(Phospho); K20(iTRAQ4plex)	S(1): 99.8; Y(2): 0.2; T(6): 0.0	-0.101792	-0.347	-0.153098	down
AT3G10020	SVDKFEVK	AT3G10020.2	unknown protein; FUNCTIONS IN: molecular_function unknown; INVOLVED IN: response to oxidative stress, anaerobic respiration; LOCATED IN: cellular_component unknown; EXPRESSED IN: 23 plant structures; EXPRESSED DURING: 13 growth stages; Has 30201 Blast hits to 17322 proteins in 780 species: Archae - 12; Bacteria - 1396; Metazoa - 17338; Fungi - 3422; Plants - 5037; Viruses - 0; Other Eukaryotes - …	-0.29264	N-Term(iTRAQ4plex); S1(Phospho); K4(iTRAQ4plex); K8(iTRAQ4plex)	S(1): 100.0			-0.29264	down
AT1G56220	STSDAFEK	AT1G56220.1	Dormancy/auxin associated family protein	-0.695144	N-Term(iTRAQ4plex); S1(Phospho); K8(iTRAQ4plex)	S(1): 100.0; T(2): 0.0; S(3): 0.0	-0.517989	-0.695144	-0.685646	down
AT1G21380	SPEHALFTKPVYDQTEQLPPAPWETQEPR	AT1G21380.1	Target of Myb protein 1	-0.379188	N-Term(iTRAQ4plex); S1(Phospho); K9(iTRAQ4plex)	S(1): 100.0; T(8): 0.0; Y(12): 0.0; T(15): 0.0; T(25): 0.0		-0.379188	-0.182996	down
AT1G06410	SYTNLLDLASGNFPVMGR	AT1G06410.1	trehalose-phosphatase/synthase 7	-0.422245	N-Term(iTRAQ4plex); S1(Phospho); M16(Oxidation)	S(1): 95.9; Y(2): 3.9; T(3): 0.2; S(10): 0.0	-0.366246	-0.422245		down
AT1G07920	SVEMHHESLLEALPGDNVGFNVK	AT1G07920.1	GTP binding Elongation factor Tu family protein	-1.34348	N-Term(iTRAQ4plex); S1(Phospho); M4(Oxidation); K23(iTRAQ4plex)	S(1): 93.8; S(8): 6.2	-0.984876	-1.34348	-0.639866	down
AT3G55460	SYSPGYEGAAAAAPDR	AT3G55460.1	SC35-like splicing factor 30	-0.340693	N-Term(iTRAQ4plex); S1(Phospho); S3(Phospho)	S(1): 99.8; Y(2): 0.3; S(3): 99.8; Y(6): 0.0	-0.109511	-0.340693	0.113846	down
AT4G32420	SVSPGLCYR	AT4G32420.2	Cyclophilin-like peptidyl-prolyl cis-trans isomerase family protein	-0.448734	N-Term(iTRAQ4plex); S1(Phospho); S3(Phospho); C7(Carbamidomethyl)	S(1): 100.0; S(3): 100.0; Y(8): 0.0		-0.448734	0.0701962	down
AT4G14200	SLVSSPLVTR	AT4G14200.1	Pentatricopeptide repeat (PPR) superfamily protein	-0.445209	N-Term(iTRAQ4plex); S1(Phospho); S4(Phospho)	S(1): 100.0; S(4): 94.5; S(5): 5.5; T(9): 0.0		-0.445209		down
AT5G12080	SVGSPAPVTPSK	AT5G12080.1	mechanosensitive channel of small conductance-like 10	-0.290208	N-Term(iTRAQ4plex); S1(Phospho); S4(Phospho); K12(iTRAQ4plex)	S(1): 100.0; S(4): 100.0; T(9): 0.0; S(11): 0.0	0.148356	-0.290208	0.0439153	down
AT3G61050	SGSSTPVNTVPENDGAK	AT3G61050.1	Calcium-dependent lipid-binding (CaLB domain) family protein	-0.388926	N-Term(iTRAQ4plex); S1(Phospho); S4(Phospho); K17(iTRAQ4plex)	S(1): 100.0; S(3): 50.0; S(4): 50.0; T(5): 0.0; T(9): 0.0		-0.388926	0.0397458	down
AT2G35530	SRGSLGSLNMITGK	AT2G35530.1	basic region/leucine zipper transcription factor 16	-0.78677	N-Term(iTRAQ4plex); S1(Phospho); S7(Phospho); K14(iTRAQ4plex)	S(1): 99.8; S(4): 0.2; S(7): 100.0; T(12): 0.0		-0.78677	-0.475957	down
AT1G76810	SWGTVDLNLK	AT1G76810.1	eukaryotic translation initiation factor 2 (eIF-2) family protein	-0.678222	N-Term(iTRAQ4plex); S1(Phospho); T4(Phospho); K10(iTRAQ4plex)	S(1): 100.0; T(4): 100.0		-0.678222	-0.528248	down
AT4G09510	SMVDTPLSVR	AT4G09510.2	cytosolic invertase 2	-0.38684	N-Term(iTRAQ4plex); S1(Phospho); T5(Phospho); S8(Phospho)	S(1): 100.0; T(5): 100.0; S(8): 100.0		-0.38684		down
AT1G29400	SPVFGLSPTR	AT1G29400.1	MEI2-like protein 5	-0.548853	N-Term(iTRAQ4plex); S1(Phospho); T9(Phospho)	S(1): 100.0; S(7): 5.2; T(9): 94.8		-0.548853		down
AT5G03040	NSFFSPPTPSR	AT5G03040.1	IQ-domain 2	-0.448305	N-Term(iTRAQ4plex); S10(Phospho)	S(2): 0.0; S(5): 0.0; T(8): 3.1; S(10): 96.9	-0.230543	-0.448305	-0.282422	down
AT2G41900	NVVEPISPMSAR	AT2G41900.1	CCCH-type zinc finger protein with ARM repeat domain	-0.300147	N-Term(iTRAQ4plex); S10(Phospho)	S(7): 3.5; S(10): 96.5	-0.11088	-0.300147		down
AT5G38640	DFPDGSTTASPGR	AT5G38640.1	NagB/RpiA/CoA transferase-like superfamily protein	-0.37938	N-Term(iTRAQ4plex); S10(Phospho)	S(6): 0.0; T(7): 0.2; T(8): 3.7; S(10): 96.1	0.137793	-0.37938	-0.0158807	down
AT1G11310	SVENYPSSPSPR	AT1G11310.1	Seven transmembrane MLO family protein	-0.360888	N-Term(iTRAQ4plex); S10(Phospho)	S(1): 0.0; Y(5): 0.0; S(7): 0.1; S(8): 2.4; S(10): 97.5	0.06513	-0.360888	-0.0298005	down
AT5G43310	FSDSEPGSLSPLQR	AT5G43310.4	COP1-interacting protein-related	-0.459776	N-Term(iTRAQ4plex); S10(Phospho)	S(2): 0.0; S(4): 0.0; S(8): 0.1; S(10): 99.9	-0.194721	-0.459776	-0.232208	down
AT2G30710	RSDPPPYPISPTYQR	AT2G30710.1	Ypt/Rab-GAP domain of gyp1p superfamily protein	-0.580291	N-Term(iTRAQ4plex); S10(Phospho)	S(2): 0.0; Y(7): 0.0; S(10): 99.8; T(12): 0.2; Y(13): 0.0	-0.358508		-0.580291	down
AT1G17210	DLSVGGPSHSLDAENER	AT1G17210.1	IAP-like protein 1	-0.412014	N-Term(iTRAQ4plex); S10(Phospho)	S(3): 0.0; S(8): 0.0; S(10): 100.0	-0.0622688	-0.412014	-0.0745197	down
AT1G29400	NMDLLDSQLSDDDGRER	AT1G29400.1	MEI2-like protein 5	-0.396019	N-Term(iTRAQ4plex); S10(Phospho)	S(7): 50.0; S(10): 50.0	-0.396019	-0.33772	-0.240933	down
AT1G32400	AANTPAEYDSDDEYLAPR	AT1G32400.1	tobamovirus multiplication 2A	-0.648731	N-Term(iTRAQ4plex); S10(Phospho)	T(4): 0.0; Y(8): 0.2; S(10): 99.8; Y(14): 0.0	-0.282772	-0.648731	-0.485135	down
AT3G09560	FYDFQDDPPSPTSEYGSAR	AT3G09560.2	Lipin family protein	-0.353196	N-Term(iTRAQ4plex); S10(Phospho)	Y(2): 0.0; S(10): 100.0; T(12): 0.0; S(13): 0.0; Y(15): 0.0; S(17): 0.0	-0.135406	-0.353196	-0.183261	down
AT4G17950	TLESLGFDGSPSSVAATQQHSMR	AT4G17950.1	AT hook motif DNA-binding family protein	-0.501627	N-Term(iTRAQ4plex); S10(Phospho)	T(1): 0.0; S(4): 0.0; S(10): 99.8; S(12): 0.2; S(13): 0.0; T(17): 0.0; S(21): 0.0	-0.413363	-0.438795	-0.501627	down
AT1G74720	NDNHPQRPPSPPPPPSAGEVHYYPPEVR	AT1G74720.1	C2 calcium/lipid-binding plant phosphoribosyltransferase family protein	-0.411099	N-Term(iTRAQ4plex); S10(Phospho)	S(10): 100.0; S(16): 0.0; Y(22): 0.0; Y(23): 0.0	0.0896966	-0.411099	-0.0523599	down
AT4G29810	YDYSGINLASYFTDAGSPLATLGNLSGTFSV	AT4G29810.1	MAP kinase kinase 2	-0.267006	N-Term(iTRAQ4plex); S10(Phospho)	Y(1): 0.0; Y(3): 0.0; S(4): 0.0; S(10): 56.1; Y(11): 6.3; T(13): 6.3; S(17): 6.3; T(21): 6.3; S(26): 6.3; T(28): 6.3; S(30): 6.3	-0.267006		-0.111171	down
AT3G58640	TASSSPEHLSFR	AT3G58640.1	Mitogen activated protein kinase kinase kinase-related	-0.306506	N-Term(iTRAQ4plex); S10(Phospho)	T(1): 0.0; S(3): 0.0; S(4): 0.0; S(5): 0.0; S(10): 100.0		-0.306506	-0.0317976	down
AT4G00200	VEHAPAAVMSVPPPPSPPPPAASVFSPTNPDR	AT4G00200.1	AT hook motif DNA-binding family protein	-0.442253	N-Term(iTRAQ4plex); S10(Phospho)	S(10): 99.6; S(16): 0.4; S(23): 0.0; S(26): 0.0; T(28): 0.0			-0.442253	down
AT1G27595	EISSLDVPLSPCRDDEGIR	AT1G27595.1	CONTAINS InterPro DOMAIN/s: Symplekin tight junction protein C-terminal (InterPro:IPR022075); BEST Arabidopsis thaliana protein match is: HEAT repeat-containing protein (TAIR:AT5G01400.1); Has 593 Blast hits to 297 proteins in 111 species: Archae - 0; Bacteria - 3; Metazoa - 139; Fungi - 49; Plants - 57; Viruses - 0; Other Eukaryotes - 345 (source: NCBI BLink).	-0.507481	N-Term(iTRAQ4plex); S10(Phospho); C12(Carbamidomethyl)	S(3): 0.0; S(4): 0.5; S(10): 99.4		-0.507481		down
AT1G27595	EISSLDVPLSPCRDDEGIRETK	AT1G27595.1	CONTAINS InterPro DOMAIN/s: Symplekin tight junction protein C-terminal (InterPro:IPR022075); BEST Arabidopsis thaliana protein match is: HEAT repeat-containing protein (TAIR:AT5G01400.1); Has 593 Blast hits to 297 proteins in 111 species: Archae - 0; Bacteria - 3; Metazoa - 139; Fungi - 49; Plants - 57; Viruses - 0; Other Eukaryotes - 345 (source: NCBI BLink).	-0.309756	N-Term(iTRAQ4plex); S10(Phospho); C12(Carbamidomethyl); K22(iTRAQ4plex)	S(3): 0.0; S(4): 0.0; S(10): 100.0; T(21): 0.0		-0.224078	-0.309756	down
AT4G37100	LLGVEDEHPSKGR	AT4G37100.1	Pyridoxal phosphate (PLP)-dependent transferases superfamily protein	-0.487684	N-Term(iTRAQ4plex); S10(Phospho); K11(iTRAQ4plex)	S(10): 100.0	-0.295543	-0.487684		down
AT4G21160	TPAFLSSSLSKK	AT4G21160.1	Calcium-dependent ARF-type GTPase activating protein family	-0.379092	N-Term(iTRAQ4plex); S10(Phospho); K11(iTRAQ4plex); K12(iTRAQ4plex)	T(1): 0.0; S(6): 0.0; S(7): 0.0; S(8): 0.1; S(10): 99.9	-0.326838		-0.379092	down
AT5G05040	LVEEPSDDESKFSNYDSDDWETLSDDLR	AT5G05040.1	Cystatin/monellin superfamily protein	-0.295204	N-Term(iTRAQ4plex); S10(Phospho); K11(iTRAQ4plex); S13(Phospho); S17(Phospho); S24(Phospho)	S(6): 60.0; S(10): 60.0; S(13): 60.0; Y(15): 60.0; S(17): 60.0; T(22): 2.2; S(24): 97.8			-0.295204	down
AT1G72390	ISTELATPDSPK	AT1G72390.1	CONTAINS InterPro DOMAIN/s: Spt20 family (InterPro:IPR021950); Has 8778 Blast hits to 7244 proteins in 477 species: Archae - 6; Bacteria - 326; Metazoa - 4198; Fungi - 1506; Plants - 923; Viruses - 22; Other Eukaryotes - 1797 (source: NCBI BLink).	-0.520841	N-Term(iTRAQ4plex); S10(Phospho); K12(iTRAQ4plex)	S(2): 0.0; T(3): 0.0; T(7): 0.0; S(10): 100.0	-0.325304	-0.520841	0.0585697	down
AT2G03150	SGYVPTLPDSPK	AT2G03150.1	ATP/GTP-binding protein family	-0.51739	N-Term(iTRAQ4plex); S10(Phospho); K12(iTRAQ4plex)	S(1): 0.0; Y(3): 0.0; T(6): 0.0; S(10): 100.0	-0.390962	-0.51739	-0.20855	down
AT5G57120	GGLIDQESHSTKFNNSDDEE	AT5G57120.1	FUNCTIONS IN: molecular_function unknown; INVOLVED IN: biological_process unknown; LOCATED IN: nucleolus; EXPRESSED IN: 21 plant structures; EXPRESSED DURING: 13 growth stages; CONTAINS InterPro DOMAIN/s: LisH dimerisation motif (InterPro:IPR006594), SRP40, C-terminal (InterPro:IPR007718); Has 101969 Blast hits to 55488 proteins in 2506 species: Archae - 424; Bacteria - 13843; Metazoa - 37674; Fu…	-0.450637	N-Term(iTRAQ4plex); S10(Phospho); K12(iTRAQ4plex)	S(8): 6.8; S(10): 85.8; T(11): 6.8; S(16): 0.6	0.0257336	-0.450637	-0.0707149	down
AT5G48650	FGVPAVSLPSPK	AT5G48650.1	Nuclear transport factor 2 (NTF2) family protein with RNA binding (RRM-RBD-RNP motifs) domain	-0.597468	N-Term(iTRAQ4plex); S10(Phospho); K12(iTRAQ4plex)	S(7): 0.1; S(10): 99.9			-0.597468	down
AT5G65630	NMASVAEMGSAEKR	AT5G65630.1	global transcription factor group E7	-0.351149	N-Term(iTRAQ4plex); S10(Phospho); K13(iTRAQ4plex)	S(4): 0.0; S(10): 100.0			-0.351149	down
AT5G23880	SLLPMPGAASPHKPVLVGDLK	AT5G23880.1	cleavage and polyadenylation specificity factor 100	-0.3355	N-Term(iTRAQ4plex); S10(Phospho); K13(iTRAQ4plex); K21(iTRAQ4plex)	S(1): 0.0; S(10): 100.0	-0.215831		-0.3355	down
AT1G49040	QQAISAGLPSPRPK	AT1G49040.2	stomatal cytokinesis defective / SCD1 protein (SCD1)	-0.3616	N-Term(iTRAQ4plex); S10(Phospho); K14(iTRAQ4plex)	S(5): 0.0; S(10): 100.0	-0.178351		-0.3616	down
AT5G47690	ASEDELHLESDMDK	AT5G47690.3	binding	-0.309476	N-Term(iTRAQ4plex); S10(Phospho); K14(iTRAQ4plex)	S(2): 0.0; S(10): 100.0	-0.0893023	-0.309476	-0.207086	down
AT3G51880	SEINDEDEASGEEELLEK	AT3G51880.1	high mobility group B1	-0.302743	N-Term(iTRAQ4plex); S10(Phospho); K18(iTRAQ4plex)	S(1): 0.0; S(10): 100.0	-0.269616	-0.302743	0.124734	down
AT4G31880	ETEVEAAEISTPERTDAPKDESGK	AT4G31880.2	LOCATED IN: cytosol; EXPRESSED IN: 24 plant structures; EXPRESSED DURING: 14 growth stages; BEST Arabidopsis thaliana protein match is: Tudor/PWWP/MBT superfamily protein (TAIR:AT1G15940.1).	-0.422493	N-Term(iTRAQ4plex); S10(Phospho); K19(iTRAQ4plex); K24(iTRAQ4plex)	T(2): 0.0; S(10): 48.3; T(11): 48.3; T(15): 3.5; S(22): 0.0		-0.422493	-0.00687192	down
AT5G49760	GSGDPYGSESFQYSGNFPASK	AT5G49760.1	Leucine-rich repeat protein kinase family protein	-0.52805	N-Term(iTRAQ4plex); S10(Phospho); K21(iTRAQ4plex)	S(2): 0.8; Y(6): 0.8; S(8): 43.7; S(10): 43.7; Y(13): 5.6; S(14): 5.6; S(20): 0.0		-0.52805		down
AT5G60210	FAENYNQTNSPYSEDIDDELTK	AT5G60210.1	ROP interactive partner 5	-0.404927	N-Term(iTRAQ4plex); S10(Phospho); K22(iTRAQ4plex)	Y(5): 0.1; T(8): 32.7; S(10): 32.7; Y(12): 32.7; S(13): 1.8; T(21): 0.0	-0.0264195	-0.404927	-0.379418	down
AT5G13010	EGDLTNEGHSDEDRSQGAEEFKHEITETMR	AT5G13010.1	RNA helicase family protein	-0.362884	N-Term(iTRAQ4plex); S10(Phospho); K22(iTRAQ4plex)	T(5): 0.5; S(10): 92.8; S(15): 6.7; T(26): 0.0; T(28): 0.0	-0.362884		0.0197841	down
AT2G34357	NQSHLEVDESDDEPLDLMDQHK	AT2G34357.1	ARM repeat superfamily protein	-0.361075	N-Term(iTRAQ4plex); S10(Phospho); K22(iTRAQ4plex)	S(3): 0.0; S(10): 100.0		-0.361075		down
AT3G44750	TPNIEPQGYSEEEEEEEEEVPAGNAAK	AT3G44750.1	histone deacetylase 3	-0.736765	N-Term(iTRAQ4plex); S10(Phospho); K27(iTRAQ4plex)	T(1): 0.0; Y(9): 50.0; S(10): 50.0	-0.736765	-0.699839	-0.261128	down
AT5G38840	GIVEDEEDLSSDEDDFYDR	AT5G38840.1	SMAD/FHA domain-containing protein	-0.903528	N-Term(iTRAQ4plex); S10(Phospho); S11(Phospho)	S(10): 100.0; S(11): 100.0; Y(17): 0.0		-0.903528	-0.191916	down
AT3G50590	TMYGATGDGSSSDEEGVTKPK	AT3G50590.1	Transducin/WD40 repeat-like superfamily protein	-0.641777	N-Term(iTRAQ4plex); S10(Phospho); S11(Phospho); S12(Phospho); K19(iTRAQ4plex); K21(iTRAQ4plex)	T(1): 0.0; Y(3): 0.0; T(6): 0.1; S(10): 100.0; S(11): 100.0; S(12): 100.0; T(18): 0.0	0.0112401	-0.641777	0.00527116	down
AT1G78650	VNSRPDVELSSEDSGPEKPDADVSPEIK	AT1G78650.1	DNA-directed DNA polymerases	-0.675211	N-Term(iTRAQ4plex); S10(Phospho); S11(Phospho); S14(Phospho); K18(iTRAQ4plex); K28(iTRAQ4plex)	S(3): 0.0; S(10): 100.0; S(11): 100.0; S(14): 99.8; S(24): 0.3		-0.675211	-0.153042	down
AT3G09670	ANLQTEDPGSPVSPK	AT3G09670.1	Tudor/PWWP/MBT superfamily protein	-0.561878	N-Term(iTRAQ4plex); S10(Phospho); S13(Phospho); K15(iTRAQ4plex)	T(5): 0.0; S(10): 100.0; S(13): 100.0		-0.561878	-0.0783109	down
AT2G18410	GGEIIYFRDSDDEHPDSDEDPDDDLDI	AT2G18410.1	FUNCTIONS IN: molecular_function unknown; INVOLVED IN: biological_process unknown; LOCATED IN: cellular_component unknown; EXPRESSED IN: 22 plant structures; EXPRESSED DURING: 13 growth stages; CONTAINS InterPro DOMAIN/s: Histone acetylation protein 2 (InterPro:IPR019519); Has 35333 Blast hits to 34131 proteins in 2444 species: Archae - 798; Bacteria - 22429; Metazoa - 974; Fungi - 991; Plants - …	-0.671928	N-Term(iTRAQ4plex); S10(Phospho); S17(Phospho)	Y(6): 10.9; S(10): 89.1; S(17): 100.0		-0.671928		down
AT3G18230	SVAVQQPIDGSPR	AT3G18230.1	Octicosapeptide/Phox/Bem1p family protein	-0.487618	N-Term(iTRAQ4plex); S11(Phospho)	S(1): 0.0; S(11): 100.0	0.122111	-0.487618	0.0127879	down
AT3G07660	AVDSLPLPRPSSSEVR	AT3G07660.1	Kinase-related protein of unknown function (DUF1296)	-0.412818	N-Term(iTRAQ4plex); S11(Phospho)	S(4): 0.0; S(11): 96.3; S(12): 3.5; S(13): 0.1	-0.192358	-0.412818	-0.288934	down
AT1G79090	SSFVSYPPPGSISPDQR	AT1G79090.1	FUNCTIONS IN: molecular_function unknown; INVOLVED IN: biological_process unknown; LOCATED IN: cellular_component unknown; EXPRESSED IN: 25 plant structures; EXPRESSED DURING: 15 growth stages; CONTAINS InterPro DOMAIN/s: Topoisomerase II-associated protein PAT1 (InterPro:IPR019167); BEST Arabidopsis thaliana protein match is: Topoisomerase II-associated protein PAT1 (TAIR:AT3G22270.1); Has 30201…	-0.46711	N-Term(iTRAQ4plex); S11(Phospho)	S(1): 0.0; S(2): 0.0; S(5): 0.0; Y(6): 0.0; S(11): 50.0; S(13): 50.0	-0.176108	-0.46711	-0.25365	down
AT1G08420	LIHPLPPALSSPETSPER	AT1G08420.2	BRI1 suppressor 1 (BSU1)-like 2	-0.349613	N-Term(iTRAQ4plex); S11(Phospho)	S(10): 4.9; S(11): 95.1; T(14): 0.0; S(15): 0.0	-0.212215	-0.349613	-0.108212	down
AT2G27210	LIHPLPPAITSPETSPER	AT2G27210.2	BRI1 suppressor 1 (BSU1)-like 3	-0.367676	N-Term(iTRAQ4plex); S11(Phospho)	T(10): 50.0; S(11): 50.0; T(14): 0.0; S(15): 0.0	-0.233046	-0.367676	-0.273136	down
AT5G07350	IGIWQYGDIESDDEDTGPAR	AT5G07350.1	TUDOR-SN protein 1	-0.428804	N-Term(iTRAQ4plex); S11(Phospho)	Y(6): 0.0; S(11): 100.0; T(16): 0.0	-0.162147	-0.428804	-0.231289	down
AT5G61780	TGIWEYGDIQSDDEDNVPVR	AT5G61780.1	TUDOR-SN protein 2	-0.554435	N-Term(iTRAQ4plex); S11(Phospho)	T(1): 0.0; Y(6): 0.0; S(11): 100.0	-0.330408	-0.554435	-0.289867	down
AT3G50370	VFEQQGIEAPSDDDDFIEVR	AT3G50370.1	unknown protein; FUNCTIONS IN: molecular_function unknown; INVOLVED IN: biological_process unknown; LOCATED IN: cellular_component unknown; EXPRESSED IN: 26 plant structures; EXPRESSED DURING: 15 growth stages; Has 27734 Blast hits to 16708 proteins in 1259 species: Archae - 81; Bacteria - 3434; Metazoa - 10876; Fungi - 2514; Plants - 987; Viruses - 212; Other Eukaryotes - 9630 (source: NCBI BLin…	-0.467496	N-Term(iTRAQ4plex); S11(Phospho)	S(11): 100.0	-0.348364	-0.467496	-0.207517	down
AT5G63220	VPVPPHLVDVSDDEDVQNLQESLGEAR	AT5G63220.1	unknown protein; CONTAINS InterPro DOMAIN/s: Uncharacterised protein family UPF0363 (InterPro:IPR007317); Has 304 Blast hits to 301 proteins in 161 species: Archae - 0; Bacteria - 0; Metazoa - 110; Fungi - 121; Plants - 35; Viruses - 0; Other Eukaryotes - 38 (source: NCBI BLink).	-0.328374	N-Term(iTRAQ4plex); S11(Phospho)	S(11): 100.0; S(22): 0.0	-0.10423	-0.328374	-0.139458	down
AT1G36730	SLSDENDQADSEEDDDDVQWQTDTSR	AT1G36730.1	Translation initiation factor IF2/IF5	-0.512999	N-Term(iTRAQ4plex); S11(Phospho)	S(1): 0.0; S(3): 0.0; S(11): 99.9; T(22): 0.0; T(24): 0.0; S(25): 0.0	-0.129018	-0.512999		down
AT1G65440	DIYDEDVRGDSNDDEDAIEMAIEHVR	AT1G65440.1	global transcription factor group B1	-0.55563	N-Term(iTRAQ4plex); S11(Phospho)	Y(3): 0.0; S(11): 100.0	-0.201008	-0.55563	-0.300035	down
AT2G46020	LVNEPETEPSSPQR	AT2G46020.1	transcription regulatory protein SNF2, putative	-0.487321	N-Term(iTRAQ4plex); S11(Phospho)	T(7): 0.0; S(10): 4.0; S(11): 96.0		-0.487321	-0.263352	down
AT3G61480	EGELDEDNLSSDLSEREPSR	AT3G61480.1	Quinoprotein amine dehydrogenase, beta chain-like; RIC1-like guanyl-nucleotide exchange factor	-0.526976	N-Term(iTRAQ4plex); S11(Phospho)	S(10): 4.2; S(11): 45.8; S(14): 4.2; S(19): 45.8		-0.526976		down
AT1G68790	ITESEQAAGDSDEGVDSITTGGR	AT1G68790.1	little nuclei3	-0.682311	N-Term(iTRAQ4plex); S11(Phospho)	T(2): 0.0; S(4): 0.4; S(11): 99.6; S(17): 0.0; T(19): 0.0; T(20): 0.0		-0.682311	-0.411517	down
AT3G60600	VTYVAPPRPPSPVHEGSEEGSSPR	AT3G60600.1	vesicle associated protein	-0.415061	N-Term(iTRAQ4plex); S11(Phospho)	T(2): 0.0; Y(3): 0.0; S(11): 98.2; S(17): 0.6; S(21): 0.6; S(22): 0.6		-0.415061		down
AT3G25070	IMNPNDPEYNSDSQSQAPPHPPSSR	AT3G25070.1	RPM1 interacting protein 4	-0.449529	N-Term(iTRAQ4plex); S11(Phospho)	Y(9): 6.3; S(11): 92.8; S(13): 0.4; S(15): 0.4; S(23): 0.0; S(24): 0.0		-0.449529		down
AT3G51950	SPWSHQDELISPK	AT3G51950.1	Zinc finger (CCCH-type) family protein / RNA recognition motif (RRM)-containing protein	-0.265133	N-Term(iTRAQ4plex); S11(Phospho); K13(iTRAQ4plex)	S(1): 0.0; S(4): 0.0; S(11): 100.0			-0.265133	down
AT4G12780	FENVFSSISSSPTK	AT4G12780.2	Chaperone DnaJ-domain superfamily protein	-0.403583	N-Term(iTRAQ4plex); S11(Phospho); K14(iTRAQ4plex)	S(6): 0.1; S(7): 0.0; S(9): 0.0; S(10): 0.1; S(11): 99.8; T(13): 0.0	-0.17224	-0.403583	-0.249662	down
AT1G59710	QESTDSLAVGSPPKSEGR	AT1G59710.1	Protein of unknown function (DUF569)	-0.318158	N-Term(iTRAQ4plex); S11(Phospho); K14(iTRAQ4plex)	S(3): 0.0; T(4): 0.0; S(6): 0.0; S(11): 100.0; S(15): 0.0	-0.045929	-0.318158	-0.0586676	down
AT2G35430	VWAINSDGAESPSKK	AT2G35430.1	Zinc finger C-x8-C-x5-C-x3-H type family protein	-0.488499	N-Term(iTRAQ4plex); S11(Phospho); K14(iTRAQ4plex); K15(iTRAQ4plex)	S(6): 0.0; S(11): 100.0; S(13): 0.0	-0.437673		-0.488499	down
AT4G29810	IISQLEPEVLSPIKPADDQLSLSDLDMVK	AT4G29810.1	MAP kinase kinase 2	-0.45274	N-Term(iTRAQ4plex); S11(Phospho); K14(iTRAQ4plex); K29(iTRAQ4plex)	S(3): 5.5; S(11): 88.7; S(21): 5.5; S(23): 0.4	-0.233086	-0.45274	-0.105844	down
AT1G15940	ISEGQVVPSDSLEDKLNLGLSR	AT1G15940.1	Tudor/PWWP/MBT superfamily protein	-0.529595	N-Term(iTRAQ4plex); S11(Phospho); K15(iTRAQ4plex)	S(2): 0.0; S(9): 0.0; S(11): 100.0; S(21): 0.0	-0.415676	-0.529595	-0.41767	down
AT2G48160	LSGDMVNVAPSPVEK	AT2G48160.1	Tudor/PWWP/MBT domain-containing protein	-0.357584	N-Term(iTRAQ4plex); S11(Phospho); K15(iTRAQ4plex)	S(2): 0.0; S(11): 100.0		-0.357584	-0.289766	down
AT2G33000	SPAQIGDEHLSPTAK	AT2G33000.1	ubiquitin-associated (UBA)/TS-N domain-containing protein-related	-0.431073	N-Term(iTRAQ4plex); S11(Phospho); K15(iTRAQ4plex)	S(1): 0.0; S(11): 95.4; T(13): 4.6		-0.431073	-0.41196	down
AT2G28290	THLADVVPSSSPTTMEK	AT2G28290.2	P-loop containing nucleoside triphosphate hydrolases superfamily protein	-0.38529	N-Term(iTRAQ4plex); S11(Phospho); K17(iTRAQ4plex)	T(1): 0.0; S(9): 33.3; S(10): 33.3; S(11): 33.3; T(13): 0.0; T(14): 0.0	-0.0457993	-0.38529	-0.184624	down
AT5G55230	LQEIWDEVGESDDERDK	AT5G55230.1	microtubule-associated proteins 65-1	-0.720196	N-Term(iTRAQ4plex); S11(Phospho); K17(iTRAQ4plex)	S(11): 100.0		-0.720196	-0.372644	down
AT5G47690	SSALPIETEYSGEAGEEKSESEGK	AT5G47690.3	binding	-0.646424	N-Term(iTRAQ4plex); S11(Phospho); K18(iTRAQ4plex); S19(Phospho); K24(iTRAQ4plex)	S(1): 0.0; S(2): 0.0; T(8): 0.4; Y(10): 49.8; S(11): 49.8; S(19): 92.1; S(21): 7.9	-0.305323	-0.646424		down
AT4G21750	NSENDLGITGSHEEDFETK	AT4G21750.1	Homeobox-leucine zipper family protein / lipid-binding START domain-containing protein	-0.296113	N-Term(iTRAQ4plex); S11(Phospho); K19(iTRAQ4plex)	S(2): 0.0; T(9): 50.0; S(11): 50.0; T(18): 0.0	-0.296113			down
AT2G21150	LSFAEDFENGSDEDDGENK	AT2G21150.1	XAP5 family protein	-0.295279	N-Term(iTRAQ4plex); S11(Phospho); K19(iTRAQ4plex)	S(2): 0.0; S(11): 100.0		-0.295279		down
AT3G15450	AFAHPPEELNSPASHFSGK	AT3G15450.1	Aluminium induced protein with YGL and LRDR motifs	-0.580593	N-Term(iTRAQ4plex); S11(Phospho); K19(iTRAQ4plex)	S(11): 93.3; S(14): 6.7; S(17): 0.0			-0.580593	down
AT2G42590	DNLTLWTSDISEEGGDDAHK	AT2G42590.1	general regulatory factor 9	-0.387838	N-Term(iTRAQ4plex); S11(Phospho); K20(iTRAQ4plex)	T(4): 0.0; T(7): 0.1; S(8): 0.1; S(11): 99.7	-0.303382	-0.387838	-0.261192	down
AT2G47330	AVDAGMLDYDSDDNPIVVDKR	AT2G47330.1	P-loop containing nucleoside triphosphate hydrolases superfamily protein	-0.530793	N-Term(iTRAQ4plex); S11(Phospho); K20(iTRAQ4plex)	Y(9): 0.1; S(11): 99.9	-0.407307	-0.530793	-0.352032	down
AT2G47330	AVDAGMLDYDSDDNPIVVDK	AT2G47330.1	P-loop containing nucleoside triphosphate hydrolases superfamily protein	-0.425272	N-Term(iTRAQ4plex); S11(Phospho); K20(iTRAQ4plex)	Y(9): 50.0; S(11): 50.0		-0.425272	-0.183806	down
AT1G52380	DNPGLDDDDDSAELESGTFKK	AT1G52380.1	NUP50 (Nucleoporin 50 kDa) protein	-0.482141	N-Term(iTRAQ4plex); S11(Phospho); K20(iTRAQ4plex); K21(iTRAQ4plex)	S(11): 100.0; S(16): 0.0; T(18): 0.0	-0.0892246	-0.482141	0.0189713	down
AT3G18960	YPLDAVHIIDSDDDIIDITGK	AT3G18960.1	AP2/B3-like transcriptional factor family protein	-0.312944	N-Term(iTRAQ4plex); S11(Phospho); K21(iTRAQ4plex)	Y(1): 1.1; S(11): 98.8; T(19): 0.1		-0.312944		down
AT5G43830	TVANSPEALQSPHSSESAFALK	AT5G43830.1	Aluminium induced protein with YGL and LRDR motifs	-0.771873	N-Term(iTRAQ4plex); S11(Phospho); K22(iTRAQ4plex)	T(1): 0.0; S(5): 0.0; S(11): 94.7; S(14): 5.0; S(15): 0.3; S(17): 0.0	-0.403667	-0.771873	-0.411972	down
AT1G18950	GSSSDIVPDRSPADDVAPVTDTK	AT1G18950.1	DDT domain superfamily	-0.374663	N-Term(iTRAQ4plex); S11(Phospho); K23(iTRAQ4plex)	S(2): 0.0; S(3): 0.0; S(4): 0.0; S(11): 100.0; T(20): 0.0; T(22): 0.0	-0.0150288	-0.374663	-0.180195	down
AT5G06160	EGEEANTELESDDEDGLIYNPLK	AT5G06160.1	splicing factor-related	-0.385806	N-Term(iTRAQ4plex); S11(Phospho); K23(iTRAQ4plex)	T(7): 4.8; S(11): 95.0; Y(19): 0.3	-0.00732516	-0.385806	-0.0585824	down
AT2G16485	NSQDTWSQGGSLPSPTPNQITTPTAK	AT2G16485.1	nucleic acid binding;zinc ion binding;DNA binding	-0.270405	N-Term(iTRAQ4plex); S11(Phospho); K26(iTRAQ4plex)	S(2): 0.0; T(5): 0.0; S(7): 0.5; S(11): 87.0; S(14): 6.3; T(16): 6.3; T(21): 0.0; T(22): 0.0; T(24): 0.0	-0.0797475		-0.270405	down
AT1G23280	ESYLEGDDHDSDDEDDDDAEEQVVIHK	AT1G23280.1	MAK16 protein-related	-0.740767	N-Term(iTRAQ4plex); S11(Phospho); K27(iTRAQ4plex)	S(2): 0.0; Y(3): 0.0; S(11): 100.0	-0.0875734	-0.740767	0.167333	down
AT5G22120	VSSSNSAAHDSSDDDWEALADVEPSK	AT5G22120.1	unknown protein; FUNCTIONS IN: molecular_function unknown; INVOLVED IN: biological_process unknown; LOCATED IN: cellular_component unknown; EXPRESSED IN: cultured cell; Has 30201 Blast hits to 17322 proteins in 780 species: Archae - 12; Bacteria - 1396; Metazoa - 17338; Fungi - 3422; Plants - 5037; Viruses - 0; Other Eukaryotes - 2996 (source: NCBI BLink).	-0.550908	N-Term(iTRAQ4plex); S11(Phospho); S12(Phospho); K26(iTRAQ4plex)	S(2): 0.0; S(3): 0.1; S(4): 0.6; S(6): 3.4; S(11): 96.2; S(12): 96.2; S(25): 3.4		-0.550908		down
AT5G14210	GEAFLLNEMTSFGSQDGR	AT5G14210.1	Leucine-rich repeat protein kinase family protein	-0.44929	N-Term(iTRAQ4plex); S11(Phospho); S14(Phospho)	T(10): 4.5; S(11): 95.5; S(14): 100.0	0.121429	-0.44929	0.116428	down
AT1G15240	ISGHIIDDDDSDDSEDGSLTR	AT1G15240.1	Phox-associated domain;Phox-like;Sorting nexin, C-terminal	-0.563984	N-Term(iTRAQ4plex); S11(Phospho); S14(Phospho)	S(2): 0.0; S(11): 100.0; S(14): 99.9; S(18): 0.1; T(20): 0.1		-0.563984		down
AT5G65700	DQPMTESAPESELSPKSGVQSPPDLLNL	AT5G65700.1	Leucine-rich receptor-like protein kinase family protein	-0.322611	N-Term(iTRAQ4plex); S11(Phospho); S14(Phospho); K16(iTRAQ4plex); S17(Phospho)	T(5): 11.2; S(7): 78.7; S(11): 20.8; S(14): 63.1; S(17): 63.1; S(21): 63.1		-0.322611	-0.00283944	down
AT2G02170	ATTPIRSPISSEPSSPGR	AT2G02170.1	Remorin family protein	-0.440852	N-Term(iTRAQ4plex); S11(Phospho); S14(Phospho); S15(Phospho)	T(2): 0.0; T(3): 0.2; S(7): 11.7; S(10): 11.7; S(11): 80.3; S(14): 96.5; S(15): 99.5		-0.440852	-0.0326453	down
AT5G51230	AQPMALEQVLSDRDSEDEVDDDVADFEDRR	AT5G51230.2	VEFS-Box of polycomb protein	-0.593575	N-Term(iTRAQ4plex); S11(Phospho); S15(Phospho)	S(11): 100.0; S(15): 100.0		-0.593575		down
AT1G48210	ALQPLLNPPRSAPQTPHRNPY	AT1G48210.1	Protein kinase superfamily protein	-0.753831	N-Term(iTRAQ4plex); S11(Phospho); T15(Phospho)	S(11): 99.8; T(15): 99.8; Y(21): 0.5		-0.753831		down
AT1G04780	VSDLLGDDDSPSR	AT1G04780.1	Ankyrin repeat family protein	-0.328439	N-Term(iTRAQ4plex); S12(Phospho)	S(2): 0.0; S(10): 0.1; S(12): 99.9	-0.231133	-0.328439		down
AT3G60240	QVLQGPSATVNSPR	AT3G60240.2	eukaryotic translation initiation factor 4G	-0.511187	N-Term(iTRAQ4plex); S12(Phospho)	S(7): 0.0; T(9): 0.1; S(12): 99.9	-0.499866	-0.511187	-0.313977	down
AT4G24680	SSLNAWGTSSLSPR	AT4G24680.1	modifier of snc1	-0.495238	N-Term(iTRAQ4plex); S12(Phospho)	S(1): 0.0; S(2): 0.0; T(8): 0.0; S(9): 0.0; S(10): 0.1; S(12): 99.9	-0.0158214	-0.495238	-0.220797	down
AT1G30450	SMTGEQIQAPSSPR	AT1G30450.1	cation-chloride co-transporter 1	-0.342628	N-Term(iTRAQ4plex); S12(Phospho)	S(1): 0.0; T(3): 0.0; S(11): 50.0; S(12): 50.0	0.0966907	-0.342628	0.0823471	down
AT4G00752	YSLDNNPSSVLSPR	AT4G00752.1	UBX domain-containing protein	-0.527439	N-Term(iTRAQ4plex); S12(Phospho)	Y(1): 0.0; S(2): 0.0; S(8): 0.0; S(9): 0.0; S(12): 100.0	-0.416046	-0.527439	-0.36305	down
AT1G33990	ALSMAIHQAQLSQR	AT1G33990.1	methyl esterase 14	-0.315379	N-Term(iTRAQ4plex); S12(Phospho)	S(3): 0.0; S(12): 100.0	-0.315379		-0.0860494	down
AT4G34860	APDHADYVISPSFGR	AT4G34860.1	Plant neutral invertase family protein	-0.32151	N-Term(iTRAQ4plex); S12(Phospho)	Y(7): 0.0; S(10): 0.1; S(12): 99.9	0.00698751	-0.32151	-0.197644	down
AT4G10760	ASYPEIDVQPPSPPR	AT4G10760.1	mRNAadenosine methylase	-0.530049	N-Term(iTRAQ4plex); S12(Phospho)	S(2): 0.0; Y(3): 0.0; S(12): 100.0	-0.241713	-0.530049	-0.310429	down
AT2G33620	VAPTQVLMTPSSPQSR	AT2G33620.1	AT hook motif DNA-binding family protein	-0.482388	N-Term(iTRAQ4plex); S12(Phospho)	T(4): 0.0; T(9): 0.0; S(11): 3.0; S(12): 96.9; S(15): 0.1	-0.330508	-0.482388	-0.337394	down
AT5G10020	FSDQPVMLDVYSPDR	AT5G10020.2	Leucine-rich receptor-like protein kinase family protein	-0.503288	N-Term(iTRAQ4plex); S12(Phospho)	S(2): 0.0; Y(11): 0.1; S(12): 99.9	-0.46115	-0.503288		down
AT1G51600	ELPQAAPPGLGSPHQNNR	AT1G51600.1	ZIM-LIKE 2	-0.300724	N-Term(iTRAQ4plex); S12(Phospho)	S(12): 100.0	0.0848392	-0.300724	-0.204284	down
AT5G38640	VAVAGAAASAVSPSSFSYSSR	AT5G38640.1	NagB/RpiA/CoA transferase-like superfamily protein	-0.376326	N-Term(iTRAQ4plex); S12(Phospho)	S(9): 50.0; S(12): 50.0; S(14): 0.1; S(15): 0.0; S(17): 0.0; Y(18): 0.0; S(19): 0.0; S(20): 0.0	-0.16877	-0.376326	-0.190199	down
AT3G42660	ASESLDDAMGDSDDGESHHTSR	AT3G42660.1	transducin family protein / WD-40 repeat family protein	-0.334897	N-Term(iTRAQ4plex); S12(Phospho)	S(2): 0.0; S(4): 0.0; S(12): 100.0; S(17): 0.0; T(20): 0.0; S(21): 0.0	0.0252497	-0.334897	0.140571	down
AT1G14440	EVEGELAATAMSPYHQHPPHR	AT1G14440.1	homeobox protein 31	-0.440844	N-Term(iTRAQ4plex); S12(Phospho)	T(9): 0.3; S(12): 94.3; Y(14): 5.4	-0.340971	-0.440844		down
AT5G55670	AAESSYGEEAASDHQYGEVNHER	AT5G55670.2	RNA-binding (RRM/RBD/RNP motifs) family protein	-0.44754	N-Term(iTRAQ4plex); S12(Phospho)	S(4): 0.0; S(5): 0.0; Y(6): 0.0; S(12): 100.0; Y(16): 0.0	0.125555	-0.44754	-0.158136	down
AT4G21450	YLAQQQGEGADSV	AT4G21450.1	PapD-like superfamily protein	-0.271807	N-Term(iTRAQ4plex); S12(Phospho)	Y(1): 0.0; S(12): 100.0		-0.236206	-0.271807	down
AT3G14120	MSQLELQEELSSP	AT3G14120.2	FUNCTIONS IN: molecular_function unknown; INVOLVED IN: transport; LOCATED IN: nuclear pore; EXPRESSED IN: 23 plant structures; EXPRESSED DURING: 13 growth stages; CONTAINS InterPro DOMAIN/s: Nuclear pore protein 84/107 (InterPro:IPR007252); Has 271 Blast hits to 268 proteins in 107 species: Archae - 0; Bacteria - 0; Metazoa - 138; Fungi - 69; Plants - 52; Viruses - 0; Other Eukaryotes - 12 (sourc…	-0.383048	N-Term(iTRAQ4plex); S12(Phospho)	S(2): 0.0; S(11): 4.5; S(12): 95.5		-0.383048	-0.112755	down
AT1G73460	HPWLSYPYEPISA	AT1G73460.1	Protein kinase superfamily protein	-0.519204	N-Term(iTRAQ4plex); S12(Phospho)	S(5): 0.0; Y(6): 0.0; Y(8): 0.0; S(12): 100.0		-0.519204	-0.22158	down
AT3G17750	HPWLTYPYEPISA	AT3G17750.1	Protein kinase superfamily protein	-0.329897	N-Term(iTRAQ4plex); S12(Phospho)	T(5): 0.0; Y(6): 0.0; Y(8): 0.0; S(12): 100.0		-0.329897		down
AT4G39260	EGGGYGGGDGGSYGGGGGGW	AT4G39260.1	cold, circadian rhythm, and RNA binding 1	-0.524886	N-Term(iTRAQ4plex); S12(Phospho)	Y(5): 0.0; S(12): 50.0; Y(13): 50.0		-0.524886		down
AT1G25260	EDLSELYREDLSDVETS	AT1G25260.1	Ribosomal protein L10 family protein	-0.773502	N-Term(iTRAQ4plex); S12(Phospho)	S(4): 0.0; Y(7): 0.2; S(12): 91.5; T(16): 4.2; S(17): 4.2		-0.584504	-0.773502	down
AT5G40200	EASANEASLPQSPEPVSASEANPSPSR	AT5G40200.1	DegP protease 9	-0.487138	N-Term(iTRAQ4plex); S12(Phospho)	S(3): 0.0; S(8): 6.6; S(12): 93.4; S(17): 0.0; S(19): 0.0; S(24): 0.0; S(26): 0.0		-0.487138	-0.290326	down
AT4G08350	SNFIDDYAEEDSQEEDDDDEDYGSSR	AT4G08350.1	global transcription factor group A2	-0.582474	N-Term(iTRAQ4plex); S12(Phospho)	S(1): 0.0; Y(7): 0.0; S(12): 100.0; Y(22): 0.0; S(24): 0.0; S(25): 0.0		-0.582474		down
AT2G39795	VIDSEINSALQSDNIDSDEEMTPGSFPFR	AT2G39795.1	Mitochondrial glycoprotein family protein	-0.610154	N-Term(iTRAQ4plex); S12(Phospho)	S(4): 0.0; S(8): 46.4; S(12): 46.4; S(17): 3.4; T(22): 3.4; S(25): 0.3		-0.610154	-0.20366	down
AT2G02070	TPNSDAEVIALSPK	AT2G02070.1	indeterminate(ID)-domain 5	-0.284908	N-Term(iTRAQ4plex); S12(Phospho); K14(iTRAQ4plex)	T(1): 0.0; S(4): 0.0; S(12): 100.0	-0.134765	-0.284908	-0.217776	down
AT5G45190	NVDVGDALISQSPK	AT5G45190.1	Cyclin family protein	-0.357346	N-Term(iTRAQ4plex); S12(Phospho); K14(iTRAQ4plex)	S(10): 0.1; S(12): 99.9	-0.237171	-0.357346	-0.182154	down
AT1G26190	LSLDEDLVSSSSPKEALLR	AT1G26190.1	Phosphoribulokinase / Uridine kinase family	-0.375588	N-Term(iTRAQ4plex); S12(Phospho); K14(iTRAQ4plex)	S(2): 0.0; S(9): 2.9; S(10): 2.9; S(11): 47.1; S(12): 47.1			-0.375588	down
AT2G41900	FTDSALASAVFSPTHK	AT2G41900.1	CCCH-type zinc finger protein with ARM repeat domain	-0.376682	N-Term(iTRAQ4plex); S12(Phospho); K16(iTRAQ4plex)	T(2): 0.0; S(4): 0.0; S(8): 0.0; S(12): 100.0; T(14): 0.0	-0.376682	-0.148916	-0.0957772	down
AT5G23890	SSADNLAGWDDSDNDDKK	AT5G23890.1	LOCATED IN: mitochondrion, chloroplast thylakoid membrane, chloroplast, plastid, chloroplast envelope; EXPRESSED IN: 24 plant structures; EXPRESSED DURING: 14 growth stages; CONTAINS InterPro DOMAIN/s: S-layer homology domain (InterPro:IPR001119); BEST Arabidopsis thaliana protein match is: unknown protein (TAIR:AT5G52410.2); Has 1807 Blast hits to 1807 proteins in 277 species: Archae - 0; Bacter…	-0.578614	N-Term(iTRAQ4plex); S12(Phospho); K17(iTRAQ4plex); K18(iTRAQ4plex)	S(1): 0.0; S(2): 0.0; S(12): 100.0		-0.578614		down
AT4G30890	TDPIGLDNLSMSDGESDPVYK	AT4G30890.1	ubiquitin-specific protease 24	-0.381102	N-Term(iTRAQ4plex); S12(Phospho); K21(iTRAQ4plex)	T(1): 0.0; S(10): 4.9; S(12): 90.2; S(16): 4.9; Y(20): 0.0	-0.0116335	-0.381102	-0.349943	down
AT2G20190	SYDPSDAIGTSSEEGYAGASK	AT2G20190.1	CLIP-associated protein	-0.434951	N-Term(iTRAQ4plex); S12(Phospho); K21(iTRAQ4plex)	S(1): 0.0; Y(2): 0.0; S(5): 0.1; T(10): 33.3; S(11): 33.3; S(12): 33.3; Y(16): 0.1; S(20): 0.0		-0.405728	-0.434951	down
AT1G26110	STTLDGDEDDDSPTVDEAELPK	AT1G26110.2	decapping 5	-0.333595	N-Term(iTRAQ4plex); S12(Phospho); K22(iTRAQ4plex)	S(1): 0.0; T(2): 0.0; T(3): 0.0; S(12): 50.0; T(14): 50.0	-0.333595			down
AT1G74250	AHEGEDEGAGLSELEEEDDDAKRK	AT1G74250.1	DNAJ heat shock N-terminal domain-containing protein	-0.569195	N-Term(iTRAQ4plex); S12(Phospho); K22(iTRAQ4plex); K24(iTRAQ4plex)	S(12): 100.0		-0.569195	-0.203795	down
AT1G04530	DELGFEIERPPSPPMHLAAGLGIDKFDLYGSEIK	AT1G04530.1	Tetratricopeptide repeat (TPR)-like superfamily protein	-0.397349	N-Term(iTRAQ4plex); S12(Phospho); K25(iTRAQ4plex); K34(iTRAQ4plex)	S(12): 100.0; Y(29): 0.0; S(31): 0.0	-0.397349			down
AT5G63630	SLVMGDIGDLLSEDDEEEDQDYDFLK	AT5G63630.1	P-loop containing nucleoside triphosphate hydrolases superfamily protein	-0.37262	N-Term(iTRAQ4plex); S12(Phospho); K26(iTRAQ4plex)	S(1): 0.0; S(12): 94.7; Y(22): 5.3	-0.00298416	-0.37262	0.18004	down
AT1G48410	FYMEPETSDSGSMASGSMAR	AT1G48410.1	Stabilizer of iron transporter SufD / Polynucleotidyl transferase	-0.599798	N-Term(iTRAQ4plex); S12(Phospho); M13(Oxidation)	Y(2): 0.0; T(7): 6.0; S(8): 6.0; S(10): 6.0; S(12): 81.2; S(15): 0.5; S(17): 0.5		-0.599798	-0.57275	down
AT5G52200	TPYHPMMDDDGSLSPR	AT5G52200.1	phosphoprotein phosphatase inhibitors	-0.463859	N-Term(iTRAQ4plex); S12(Phospho); S14(Phospho)	T(1): 0.0; Y(3): 0.0; S(12): 100.0; S(14): 100.0	-0.22335	-0.463859	-0.189837	down
AT3G17650	TSFTLEEDPHASPLSPK	AT3G17650.1	YELLOW STRIPE like 5	-0.433052	N-Term(iTRAQ4plex); S12(Phospho); S15(Phospho); K17(iTRAQ4plex)	T(1): 0.0; S(2): 0.0; T(4): 0.0; S(12): 100.0; S(15): 100.0	-0.23172	-0.433052	-0.242188	down
AT4G00238	TLNSPSAAVAVSDDSESEKQSFVLTR	AT4G00238.1	DNA-binding storekeeper protein-related transcriptional regulator	-0.717773	N-Term(iTRAQ4plex); S12(Phospho); S15(Phospho); K19(iTRAQ4plex)	T(1): 0.0; S(4): 0.0; S(6): 0.0; S(12): 99.6; S(15): 50.1; S(17): 50.1; S(21): 0.0; T(25): 0.0	-0.34023	-0.717773	-0.317714	down
AT1G45688	TDSEVTSLAASSPARSPR	AT1G45688.2	unknown protein; FUNCTIONS IN: molecular_function unknown; INVOLVED IN: biological_process unknown; LOCATED IN: plasma membrane; EXPRESSED IN: 22 plant structures; EXPRESSED DURING: 13 growth stages; BEST Arabidopsis thaliana protein match is: unknown protein (TAIR:AT5G42860.1); Has 35333 Blast hits to 34131 proteins in 2444 species: Archae - 798; Bacteria - 22429; Metazoa - 974; Fungi - 991; Pla…	-0.583951	N-Term(iTRAQ4plex); S12(Phospho); S16(Phospho)	T(1): 0.0; S(3): 5.6; T(6): 88.8; S(7): 5.6; S(11): 0.1; S(12): 0.1; S(16): 99.9		-0.583951	-0.377922	down
AT1G25260	EDLSELYREDLSDVETS	AT1G25260.1	Ribosomal protein L10 family protein	-0.76019	N-Term(iTRAQ4plex); S12(Phospho); S17(Phospho)	S(4): 0.0; Y(7): 0.1; S(12): 95.8; T(16): 52.1; S(17): 52.1		-0.76019		down
AT1G20970	NNVEEPEVEIESDSETDVEGHQGDKIEAQEK	AT1G20970.1	FUNCTIONS IN: molecular_function unknown; INVOLVED IN: biological_process unknown; LOCATED IN: plasma membrane, vacuole; EXPRESSED IN: guard cell, cultured cell; BEST Arabidopsis thaliana protein match is: proton pump interactor 1 (TAIR:AT4G27500.1); Has 30201 Blast hits to 17322 proteins in 780 species: Archae - 12; Bacteria - 1396; Metazoa - 17338; Fungi - 3422; Plants - 5037; Viruses - 0; Othe…	-0.405512	N-Term(iTRAQ4plex); S12(Phospho); T16(Phospho); K25(iTRAQ4plex); K31(iTRAQ4plex)	S(12): 96.0; S(14): 52.0; T(16): 52.0		-0.405512	0.00425807	down
AT2G43680	AEPPTLDTPRPPSPR	AT2G43680.2	IQ-domain 14	-0.473317	N-Term(iTRAQ4plex); S13(Phospho)	T(5): 0.0; T(8): 0.0; S(13): 100.0	-0.139927	-0.473317	-0.325745	down
AT3G13290	TLSYPTPPLNPQSPR	AT3G13290.1	varicose-related	-0.376635	N-Term(iTRAQ4plex); S13(Phospho)	T(1): 0.0; S(3): 0.0; Y(4): 0.0; T(6): 0.0; S(13): 100.0	-0.298154		-0.376635	down
AT3G13300	TLSYPTPPLNLQSPR	AT3G13300.2	Transducin/WD40 repeat-like superfamily protein	-0.45482	N-Term(iTRAQ4plex); S13(Phospho)	T(1): 0.0; S(3): 0.0; Y(4): 0.0; T(6): 0.0; S(13): 100.0	-0.246233	-0.45482	-0.329146	down
AT5G09620	FSYNSYPDSAESSPR	AT5G09620.1	Octicosapeptide/Phox/Bem1p family protein	-0.33354	N-Term(iTRAQ4plex); S13(Phospho)	S(2): 0.0; Y(3): 0.0; S(5): 0.0; Y(6): 0.0; S(9): 0.1; S(12): 49.9; S(13): 49.9	0.0814631	-0.33354	-0.135819	down
AT3G01540	VPLPSSAPASELSPEAYSR	AT3G01540.1	DEAD box RNA helicase 1	-0.310361	N-Term(iTRAQ4plex); S13(Phospho)	S(5): 0.0; S(6): 0.0; S(10): 3.7; S(13): 88.9; Y(17): 3.7; S(18): 3.7	-0.0871044	-0.310361	-0.142434	down
AT1G48370	QIEEHELQETGISPDIER	AT1G48370.1	YELLOW STRIPE like 8	-0.313011	N-Term(iTRAQ4plex); S13(Phospho)	T(10): 0.0; S(13): 100.0	-0.290849		-0.313011	down
AT5G14050	QYEDVEDEEEIGSDDDLTR	AT5G14050.1	Transducin/WD40 repeat-like superfamily protein	-0.587807	N-Term(iTRAQ4plex); S13(Phospho)	Y(2): 0.0; S(13): 100.0; T(18): 0.0	-0.301825	-0.587807	-0.229519	down
AT5G28540	SGGAPGGAGGESSTEEEDESHDEL	AT5G28540.1	heat shock protein 70 (Hsp 70) family protein	-0.57071	N-Term(iTRAQ4plex); S13(Phospho)	S(1): 0.0; S(12): 33.3; S(13): 33.3; T(14): 33.3; S(20): 0.2	-0.160564	-0.57071	0.127577	down
AT5G64430	FSYNSYPDSTDSSPR	AT5G64430.1	Octicosapeptide/Phox/Bem1p family protein	-0.333323	N-Term(iTRAQ4plex); S13(Phospho)	S(2): 0.0; Y(3): 0.0; S(5): 0.3; Y(6): 0.0; S(9): 0.0; T(10): 0.0; S(12): 4.7; S(13): 95.0		-0.333323	-0.0895002	down
AT1G70180	NMGSYMSSSQGFSPPR	AT1G70180.1	Sterile alpha motif (SAM) domain-containing protein	-0.421698	N-Term(iTRAQ4plex); S13(Phospho)	S(4): 7.8; Y(5): 7.8; S(7): 7.8; S(8): 7.8; S(9): 7.8; S(13): 61.0		-0.421698		down
AT2G24590	RPPGYAFLDFEDSRDAR	AT2G24590.1	RNA recognition motif and CCHC-type zinc finger domains containing protein	-0.433211	N-Term(iTRAQ4plex); S13(Phospho)	Y(5): 0.0; S(13): 100.0		-0.433211		down
AT5G10470	SDAALLNLEEGSSPIPNPSTAAEDSR	AT5G10470.1	kinesin like protein for actin based chloroplast movement 1	-0.423357	N-Term(iTRAQ4plex); S13(Phospho)	S(1): 0.0; S(12): 48.4; S(13): 48.4; S(19): 1.1; T(20): 1.1; S(25): 1.1		-0.423357		down
AT3G10360	DAALGSQLSRPASCNTFR	AT3G10360.1	pumilio 4	-0.300919	N-Term(iTRAQ4plex); S13(Phospho); C14(Carbamidomethyl)	S(6): 0.0; S(9): 0.0; S(13): 50.0; T(16): 50.0	-0.139085		-0.300919	down
AT4G20400	GESSLEPDSTPSSPK	AT4G20400.1	JUMONJI 14	-0.518537	N-Term(iTRAQ4plex); S13(Phospho); K15(iTRAQ4plex)	S(3): 0.0; S(4): 0.0; S(9): 5.6; T(10): 5.6; S(12): 5.6; S(13): 83.3	0.100194	-0.518537		down
AT3G09670	ANLQTEDPGSPVSPK	AT3G09670.1	Tudor/PWWP/MBT superfamily protein	-0.491779	N-Term(iTRAQ4plex); S13(Phospho); K15(iTRAQ4plex)	T(5): 0.0; S(10): 0.0; S(13): 100.0	-0.183245	-0.491779	-0.30682	down
AT3G61480	DIEQAPTESDSLSPK	AT3G61480.1	Quinoprotein amine dehydrogenase, beta chain-like; RIC1-like guanyl-nucleotide exchange factor	-0.412614	N-Term(iTRAQ4plex); S13(Phospho); K15(iTRAQ4plex)	T(7): 0.0; S(9): 0.0; S(11): 0.1; S(13): 99.9	-0.146781	-0.412614	-0.284337	down
AT1G01730	LMLQLYEEMIGESPKR	AT1G01730.1	unknown protein; FUNCTIONS IN: molecular_function unknown; INVOLVED IN: biological_process unknown; LOCATED IN: chloroplast; EXPRESSED IN: 23 plant structures; EXPRESSED DURING: 13 growth stages; Has 42 Blast hits to 42 proteins in 17 species: Archae - 0; Bacteria - 2; Metazoa - 5; Fungi - 1; Plants - 34; Viruses - 0; Other Eukaryotes - 0 (source: NCBI BLink).	-0.370975	N-Term(iTRAQ4plex); S13(Phospho); K15(iTRAQ4plex)	Y(6): 0.0; S(13): 100.0	-0.294009		-0.370975	down
AT3G53500	SPIDDEAELSRPSPK	AT3G53500.1	RNA-binding (RRM/RBD/RNP motifs) family protein with retrovirus zinc finger-like domain	-0.364012	N-Term(iTRAQ4plex); S13(Phospho); K15(iTRAQ4plex)	S(1): 0.0; S(10): 50.0; S(13): 50.0		-0.364012		down
AT3G04740	LIPSLQVVEGVASPNKR	AT3G04740.1	RNA polymerase II transcription mediators	-0.300366	N-Term(iTRAQ4plex); S13(Phospho); K16(iTRAQ4plex)	S(4): 0.0; S(13): 100.0	-0.300366			down
AT4G25770	LYEQPGEVDSLDSPSKEK	AT4G25770.2	alpha/beta-Hydrolases superfamily protein	-0.429923	N-Term(iTRAQ4plex); S13(Phospho); K16(iTRAQ4plex); K18(iTRAQ4plex)	Y(2): 0.0; S(10): 0.0; S(13): 100.0; S(15): 0.0	-0.139269	-0.429923	-0.236407	down
AT3G17650	QIVEHELQETGFSPETEK	AT3G17650.1	YELLOW STRIPE like 5	-0.425023	N-Term(iTRAQ4plex); S13(Phospho); K18(iTRAQ4plex)	T(10): 0.1; S(13): 97.3; T(16): 2.6	-0.240833	-0.425023	-0.32249	down
AT2G30620	SIEEENVPTTVDSGAADTTVK	AT2G30620.2	winged-helix DNA-binding transcription factor family protein	-0.358003	N-Term(iTRAQ4plex); S13(Phospho); K21(iTRAQ4plex)	S(1): 0.0; T(9): 4.0; T(10): 4.0; S(13): 92.0; T(18): 0.0; T(19): 0.0	-0.0652273	-0.358003	0.0476838	down
AT3G54540	STSYTDGIDLPPSDEEDDGESDEEERQK	AT3G54540.1	general control non-repressible 4	-0.476545	N-Term(iTRAQ4plex); S13(Phospho); S21(Phospho); K28(iTRAQ4plex)	S(1): 0.0; T(2): 0.0; S(3): 0.0; Y(4): 0.0; T(5): 0.0; S(13): 99.9; S(21): 100.0		-0.476545		down
AT5G17920	YGAGIGPGVYDIHSPR	AT5G17920.1	Cobalamin-independent synthase family protein	-0.302106	N-Term(iTRAQ4plex); S14(Phospho)	Y(1): 0.0; Y(10): 0.0; S(14): 100.0	-0.157119	-0.292658	-0.302106	down
AT3G54610	DGALTSNDELESISAR	AT3G54610.1	histone acetyltransferase of the GNAT family 1	-0.498573	N-Term(iTRAQ4plex); S14(Phospho)	T(5): 0.0; S(6): 0.0; S(12): 0.0; S(14): 100.0	-0.065434	-0.498573	-0.255938	down
AT4G31160	VHEGAPDTEVLLASPR	AT4G31160.1	DDB1-CUL4 associated factor 1	-0.336174	N-Term(iTRAQ4plex); S14(Phospho)	T(8): 0.0; S(14): 100.0	-0.300584	-0.336174	-0.319857	down
AT3G17850	VSNSHLTEESDVLSPR	AT3G17850.1	Protein kinase superfamily protein	-0.418614	N-Term(iTRAQ4plex); S14(Phospho)	S(2): 0.0; S(4): 0.0; T(7): 0.0; S(10): 0.0; S(14): 100.0	-0.113791	-0.418614	-0.136739	down
AT1G36310	YVEEWVGPGSPMNSPR	AT1G36310.1	S-adenosyl-L-methionine-dependent methyltransferases superfamily protein	-0.39427	N-Term(iTRAQ4plex); S14(Phospho)	Y(1): 0.0; S(10): 0.0; S(14): 100.0	-0.30266		-0.39427	down
AT5G52200	TPYHPMMDDDGSLSPR	AT5G52200.1	phosphoprotein phosphatase inhibitors	-0.452656	N-Term(iTRAQ4plex); S14(Phospho)	T(1): 0.0; Y(3): 0.0; S(12): 0.1; S(14): 99.9	-0.0462211	-0.452656	-0.220361	down
AT3G48440	FNHPDPTTIGGTDSPSFR	AT3G48440.1	Zinc finger C-x8-C-x5-C-x3-H type family protein	-1.27508	N-Term(iTRAQ4plex); S14(Phospho)	T(7): 0.0; T(8): 0.0; T(12): 0.2; S(14): 95.6; S(16): 4.2	-0.533056	-1.27508	-0.85619	down
AT5G63260	FNHPDPTAIGGVDSPLYR	AT5G63260.1	Zinc finger C-x8-C-x5-C-x3-H type family protein	-0.467598	N-Term(iTRAQ4plex); S14(Phospho)	T(7): 0.0; S(14): 99.6; Y(17): 0.4	-0.113849	-0.467598	-0.141719	down
AT5G35980	YAPNQAFSQVETGSPPSNDPHAR	AT5G35980.1	yeast YAK1-related gene 1	-0.474014	N-Term(iTRAQ4plex); S14(Phospho)	Y(1): 0.0; S(8): 0.0; T(12): 0.4; S(14): 99.3; S(17): 0.4	0.0572808	-0.474014	-0.242183	down
AT5G13020	TSQSIASLAMGPPSPSLHPSMQPSSSALR	AT5G13020.1	Emsy N Terminus (ENT)/ plant Tudor-like domains-containing protein	-0.315927	N-Term(iTRAQ4plex); S14(Phospho)	T(1): 0.0; S(2): 0.0; S(4): 0.0; S(7): 0.1; S(14): 91.2; S(16): 7.9; S(20): 0.7; S(24): 0.1; S(25): 0.0; S(26): 0.0	-0.126604		-0.315927	down
AT3G14890	FFTPEEYFIPSSTSPGT	AT3G14890.2	phosphoesterase	-0.289393	N-Term(iTRAQ4plex); S14(Phospho)	T(3): 1.2; Y(7): 7.8; S(11): 7.8; S(12): 7.8; T(13): 7.8; S(14): 59.7; T(17): 7.8		-0.289393		down
AT5G07290	GVGVDGFNGGVIGSPINQGSHR	AT5G07290.1	MEI2-like 4	-0.368849	N-Term(iTRAQ4plex); S14(Phospho)	S(14): 100.0; S(20): 0.0			-0.368849	down
AT5G65700	DQPMTESAPESELSPK	AT5G65700.1	Leucine-rich receptor-like protein kinase family protein	-0.575623	N-Term(iTRAQ4plex); S14(Phospho); K16(iTRAQ4plex)	T(5): 0.0; S(7): 0.0; S(11): 50.0; S(14): 50.0	-0.575623	-0.443629	-0.144717	down
AT2G30530	AFLDEDDPNQLPQSPK	AT2G30530.1	unknown protein; LOCATED IN: cellular_component unknown; EXPRESSED IN: 25 plant structures; EXPRESSED DURING: 15 growth stages; BEST Arabidopsis thaliana protein match is: unknown protein (TAIR:AT5G01970.1); Has 5513 Blast hits to 872 proteins in 154 species: Archae - 0; Bacteria - 30; Metazoa - 615; Fungi - 144; Plants - 149; Viruses - 12; Other Eukaryotes - 4563 (source: NCBI BLink).	-0.404553	N-Term(iTRAQ4plex); S14(Phospho); K16(iTRAQ4plex)	S(14): 100.0		-0.404553		down
AT2G17410	RSFLLDDASDGNESGTEEDQSAFMK	AT2G17410.2	ARID/BRIGHT DNA-binding domain-containing protein	-0.702033	N-Term(iTRAQ4plex); S14(Phospho); K25(iTRAQ4plex)	S(2): 0.0; S(9): 32.3; S(14): 32.3; T(16): 32.3; S(21): 3.2		-0.702033	-0.685001	down
AT4G12780	SHLRPPGNISGSQSPPVESPGSYHSK	AT4G12780.2	Chaperone DnaJ-domain superfamily protein	-0.452848	N-Term(iTRAQ4plex); S14(Phospho); K26(iTRAQ4plex)	S(1): 0.0; S(10): 0.2; S(12): 49.9; S(14): 49.9; S(19): 0.0; S(22): 0.0; Y(23): 0.0; S(25): 0.0		-0.452848	-0.0635074	down
AT1G36730	NVTPFIEWLQNAESESEEE	AT1G36730.1	Translation initiation factor IF2/IF5	-0.297101	N-Term(iTRAQ4plex); S14(Phospho); S16(Phospho)	T(3): 0.0; S(14): 100.0; S(16): 100.0		-0.297101	0.0477133	down
AT4G11740	AASGSLAPPNADRSRSGSPEEEHASINPAER	AT4G11740.1	Ubiquitin-like superfamily protein	-0.52871	N-Term(iTRAQ4plex); S14(Phospho); S16(Phospho); S18(Phospho)	S(3): 0.1; S(5): 12.7; S(14): 87.8; S(16): 99.7; S(18): 99.7; S(25): 0.0	-0.0122118	-0.52871		down
AT4G12780	SHLRPPGNISGSQSPPVESPGSYHSK	AT4G12780.2	Chaperone DnaJ-domain superfamily protein	-0.523631	N-Term(iTRAQ4plex); S14(Phospho); S19(Phospho); K26(iTRAQ4plex)	S(1): 0.0; S(10): 0.9; S(12): 90.6; S(14): 8.6; S(19): 100.0; S(22): 0.0; Y(23): 0.0; S(25): 0.0	-0.0603389	-0.523631		down
AT5G47690	LESHADASVIPQTSENEVMIDGESDGNEIPLGK	AT5G47690.3	binding	-0.30541	N-Term(iTRAQ4plex); S14(Phospho); S24(Phospho); K33(iTRAQ4plex)	S(3): 0.0; S(8): 5.7; T(13): 50.0; S(14): 50.0; S(24): 94.3		-0.30541	-0.191574	down
AT4G06634	ETFEEVEREEEEDSEETEEDRDNVEDGWR	AT4G06634.2	zinc finger (C2H2 type) family protein	-0.806501	N-Term(iTRAQ4plex); S14(Phospho); T17(Phospho)	T(2): 0.0; S(14): 100.0; T(17): 100.0		-0.806501	0.0705084	down
AT1G66680	AAAAVTTTTTDSLASDDDR	AT1G66680.1	S-adenosyl-L-methionine-dependent methyltransferases superfamily protein	-0.34531	N-Term(iTRAQ4plex); S15(Phospho)	T(6): 0.0; T(7): 0.0; T(8): 0.0; T(9): 0.0; T(10): 0.0; S(12): 0.0; S(15): 100.0	-0.0337701	-0.34531	0.0127879	down
AT1G32400	YGLDTSEFTYNPSESHR	AT1G32400.1	tobamovirus multiplication 2A	-0.508104	N-Term(iTRAQ4plex); S15(Phospho)	Y(1): 0.0; T(5): 0.0; S(6): 0.0; T(9): 0.0; Y(10): 0.0; S(13): 0.1; S(15): 99.9	-0.239321	-0.508104	-0.307594	down
AT3G27530	LLEDIGDESEAQAESEED	AT3G27530.1	golgin candidate 6	-0.491038	N-Term(iTRAQ4plex); S15(Phospho)	S(9): 0.0; S(15): 100.0		-0.491038	-0.242121	down
AT4G08330	APEYALVTQNSDPTSPR	AT4G08330.2	unknown protein.	-0.377566	N-Term(iTRAQ4plex); S15(Phospho)	Y(4): 0.0; T(8): 0.0; S(11): 0.0; T(14): 7.9; S(15): 92.1			-0.377566	down
AT1G19835	IDVLGFHTSTVEIHSPDCIDK	AT1G19835.1	Plant protein of unknown function (DUF869)	-0.287957	N-Term(iTRAQ4plex); S15(Phospho); C18(Carbamidomethyl); K21(iTRAQ4plex)	T(8): 0.2; S(9): 3.7; T(10): 3.7; S(15): 92.4	-0.287957		-0.104364	down
AT1G31440	LHSEMIAEEEAIGSSPK	AT1G31440.1	SH3 domain-containing protein	-0.514816	N-Term(iTRAQ4plex); S15(Phospho); K17(iTRAQ4plex)	S(3): 0.0; S(14): 4.0; S(15): 96.0		-0.514816	-0.200653	down
AT5G04290	TGGFDGTAFEDFVSSPKSPLSPEKEWQPR	AT5G04290.1	kow domain-containing transcription factor 1	-0.541694	N-Term(iTRAQ4plex); S15(Phospho); K17(iTRAQ4plex); S18(Phospho); S21(Phospho); K24(iTRAQ4plex)	T(1): 0.0; T(7): 0.9; S(14): 52.5; S(15): 52.5; S(18): 94.1; S(21): 100.0		-0.541694		down
AT3G16310	SDFSPESGIADYSASPDAK	AT3G16310.1	mitotic phosphoprotein N' end (MPPN) family protein	-0.525123	N-Term(iTRAQ4plex); S15(Phospho); K19(iTRAQ4plex)	S(1): 0.0; S(4): 0.0; S(7): 0.0; Y(12): 0.0; S(13): 0.0; S(15): 100.0		-0.525123	-0.254862	down
AT1G76510	ITSDGGQEETTLGESNPLKGDPSSPHVPEESVK	AT1G76510.1	ARID/BRIGHT DNA-binding domain-containing protein	-0.499973	N-Term(iTRAQ4plex); S15(Phospho); K19(iTRAQ4plex); K33(iTRAQ4plex)	T(2): 0.0; S(3): 0.0; T(10): 0.9; T(11): 0.9; S(15): 0.9; S(23): 8.5; S(24): 88.9; S(31): 0.0			-0.499973	down
AT3G20020	NTSETSIASGSSSISPSGEVNQK	AT3G20020.2	protein arginine methyltransferase 6	-0.473416	N-Term(iTRAQ4plex); S15(Phospho); K23(iTRAQ4plex)	T(2): 0.0; S(3): 0.0; T(5): 0.0; S(6): 0.3; S(9): 0.0; S(11): 0.0; S(12): 0.0; S(13): 0.0; S(15): 99.2; S(17): 0.3	-0.207879	-0.473416	0.0150099	down
AT1G15440	MTEAGPIDLIDDDNSDEEGGIDK	AT1G15440.2	periodic tryptophan protein 2	-0.798056	N-Term(iTRAQ4plex); S15(Phospho); K23(iTRAQ4plex)	T(2): 0.0; S(15): 100.0		-0.798056	-0.315172	down
AT4G25340	QIVAIEGAHVPVLESEDEDEDGLPIPK	AT4G25340.2	FK506 BINDING PROTEIN 53	-0.599204	N-Term(iTRAQ4plex); S15(Phospho); K27(iTRAQ4plex)	S(15): 100.0	-0.175424	-0.599204	-0.568012	down
AT3G61690	GAAASAHMSSPDDPSSPHFPR	AT3G61690.1	nucleotidyltransferases	-0.430753	N-Term(iTRAQ4plex); S15(Phospho); S16(Phospho)	S(5): 0.5; S(9): 6.4; S(10): 6.4; S(15): 87.6; S(16): 99.1		-0.430753	-0.285115	down
AT4G29440	TTPASASASYFHTMSSDDEDEKEVHR	AT4G29440.2	Regulator of Vps4 activity in the MVB pathway protein	-0.62544	N-Term(iTRAQ4plex); S15(Phospho); S16(Phospho); K22(iTRAQ4plex)	T(1): 0.0; T(2): 0.0; S(5): 0.0; S(7): 0.0; S(9): 0.0; Y(10): 0.1; T(13): 0.2; S(15): 99.8; S(16): 99.8	-0.0640876	-0.62544		down
AT5G03280	AAPTSNFTVGSDGPPSFR	AT5G03280.1	NRAMP metal ion transporter family protein	-0.583835	N-Term(iTRAQ4plex); S16(Phospho)	T(4): 0.0; S(5): 0.0; T(8): 0.0; S(11): 0.0; S(16): 100.0	-0.372807		-0.583835	down
AT1G16520	ATLWYPSSQQSSAANSPPR	AT1G16520.1	unknown protein; FUNCTIONS IN: molecular_function unknown; INVOLVED IN: biological_process unknown; LOCATED IN: plasma membrane; EXPRESSED IN: 22 plant structures; EXPRESSED DURING: 13 growth stages; BEST Arabidopsis thaliana protein match is: unknown protein (TAIR:AT1G56080.1); Has 243 Blast hits to 234 proteins in 69 species: Archae - 2; Bacteria - 2; Metazoa - 61; Fungi - 9; Plants - 125; Viru…	-0.455256	N-Term(iTRAQ4plex); S16(Phospho)	T(2): 0.0; Y(5): 0.0; S(7): 0.0; S(8): 0.0; S(11): 0.0; S(12): 0.0; S(16): 100.0	-0.12779	-0.455256	-0.258675	down
AT1G68070	SRPGDLEAAQATNQDSEDEDNDER	AT1G68070.1	Zinc finger, C3HC4 type (RING finger) family protein	-0.874383	N-Term(iTRAQ4plex); S16(Phospho)	S(1): 0.0; T(12): 6.1; S(16): 93.9	0.105881	-0.874383		down
AT1G45688	TATSFHSTPVLSPMGSPPHSHSSMGR	AT1G45688.2	unknown protein; FUNCTIONS IN: molecular_function unknown; INVOLVED IN: biological_process unknown; LOCATED IN: plasma membrane; EXPRESSED IN: 22 plant structures; EXPRESSED DURING: 13 growth stages; BEST Arabidopsis thaliana protein match is: unknown protein (TAIR:AT5G42860.1); Has 35333 Blast hits to 34131 proteins in 2444 species: Archae - 798; Bacteria - 22429; Metazoa - 974; Fungi - 991; Pla…	-0.293114	N-Term(iTRAQ4plex); S16(Phospho)	T(1): 0.5; T(3): 0.5; S(4): 6.9; S(7): 0.5; T(8): 0.0; S(12): 0.0; S(16): 91.4; S(20): 0.0; S(22): 0.0; S(23): 0.0	-0.136365		-0.293114	down
AT1G74690	STDSQNVAPVQDHSLSDAER	AT1G74690.1	IQ-domain 31	-0.544126	N-Term(iTRAQ4plex); S16(Phospho)	S(1): 0.0; T(2): 0.0; S(4): 0.0; S(14): 6.9; S(16): 93.1		-0.544126	-0.0752352	down
AT1G14580	NQPGNPNPDAEVIALSPK	AT1G14580.1	C2H2-like zinc finger protein	-0.776697	N-Term(iTRAQ4plex); S16(Phospho); K18(iTRAQ4plex)	S(16): 100.0	-0.247353	-0.776697	-0.487395	down
AT1G55110	NQPGNPDPEAEVMALSPK	AT1G55110.1	indeterminate(ID)-domain 7	-0.557743	N-Term(iTRAQ4plex); S16(Phospho); K18(iTRAQ4plex)	S(16): 100.0	-0.501431	-0.455116	-0.557743	down
AT2G04880	LVPHTVASQSEVDVASPVSEK	AT2G04880.2	zinc-dependent activator protein-1	-0.492158	N-Term(iTRAQ4plex); S16(Phospho); K21(iTRAQ4plex)	T(5): 0.0; S(8): 0.0; S(10): 0.0; S(16): 100.0; S(19): 0.0	-0.213323	-0.492158	-0.1778	down
AT1G26170	SSIDGAEDSYDGRYDSDGEEK	AT1G26170.1	ARM repeat superfamily protein	-0.671968	N-Term(iTRAQ4plex); S16(Phospho); K21(iTRAQ4plex)	S(1): 0.0; S(2): 0.0; S(9): 0.0; Y(10): 0.0; Y(14): 0.0; S(16): 100.0	-0.35253	-0.671968		down
AT1G79350	FVEENYPLPEQPEPLSEDDSVKELQR	AT1G79350.1	RING/FYVE/PHD zinc finger superfamily protein	-0.449816	N-Term(iTRAQ4plex); S16(Phospho); K22(iTRAQ4plex)	Y(6): 0.4; S(16): 99.6; S(20): 0.0	-0.127253	-0.449816	-0.417624	down
AT1G60200	ILSGQAAIGSETVQTSPIENDHK	AT1G60200.1	splicing factor PWI domain-containing protein / RNA recognition motif (RRM)-containing protein	-0.494144	N-Term(iTRAQ4plex); S16(Phospho); K23(iTRAQ4plex)	S(3): 0.0; S(10): 0.2; T(12): 0.2; T(15): 4.3; S(16): 95.3	-0.17384	-0.494144	-0.236019	down
AT3G01810	WLTDLFGIDDEDDDSSDENSYVEK	AT3G01810.1	FUNCTIONS IN: molecular_function unknown; INVOLVED IN: biological_process unknown; LOCATED IN: plasma membrane; EXPRESSED IN: 21 plant structures; EXPRESSED DURING: 13 growth stages; BEST Arabidopsis thaliana protein match is: nucleolar protein gar2-related (TAIR:AT2G42320.2); Has 1327 Blast hits to 470 proteins in 132 species: Archae - 2; Bacteria - 131; Metazoa - 139; Fungi - 114; Plants - 114;…	-0.383002	N-Term(iTRAQ4plex); S16(Phospho); K24(iTRAQ4plex)	T(3): 0.0; S(15): 50.0; S(16): 50.0; S(20): 0.0; Y(21): 0.0		-0.383002	0.105013	down
AT1G74690	SGGMLETQNVGPEEISDDEIELPEGK	AT1G74690.1	IQ-domain 31	-0.312342	N-Term(iTRAQ4plex); S16(Phospho); K26(iTRAQ4plex)	S(1): 0.0; T(7): 0.0; S(16): 100.0	-0.215833	-0.312342	-0.305136	down
AT4G27500	TGGNTETETEEVPEASEEEIEAPVQEEKPQK	AT4G27500.1	proton pump interactor 1	-0.59152	N-Term(iTRAQ4plex); S16(Phospho); K28(iTRAQ4plex); K31(iTRAQ4plex)	T(1): 0.0; T(5): 0.0; T(7): 0.1; T(9): 9.9; S(16): 89.9		-0.59152	-0.229766	down
AT5G53310	FDGEESPPPDFDEDRSVGEVDGGDHTPFAGGK	AT5G53310.1	myosin heavy chain-related	-0.396806	N-Term(iTRAQ4plex); S16(Phospho); K32(iTRAQ4plex)	S(6): 6.9; S(16): 92.5; T(26): 0.6	-0.250935	-0.353002	-0.396806	down
AT2G43650	SGLYHSGDNVDFDILSSDDEDIKAEEEEVIR	AT2G43650.1	Sas10/U3 ribonucleoprotein (Utp) family protein	-0.466859	N-Term(iTRAQ4plex); S16(Phospho); S17(Phospho); K23(iTRAQ4plex)	S(1): 0.0; Y(4): 0.0; S(6): 0.0; S(16): 100.0; S(17): 100.0	-0.00485735	-0.466859	-0.0382366	down
AT3G04470	FEELQAAEEEFSTPPSSPVFHDAK	AT3G04470.1	Ankyrin repeat family protein	-0.399928	N-Term(iTRAQ4plex); S16(Phospho); S17(Phospho); K24(iTRAQ4plex)	S(12): 0.1; T(13): 0.1; S(16): 99.9; S(17): 100.0	-0.0398643	-0.399928	-0.101269	down
AT2G28290	TNDLSTSAVQLDEFHSSDEEEGNLQPSPK	AT2G28290.2	P-loop containing nucleoside triphosphate hydrolases superfamily protein	-0.527331	N-Term(iTRAQ4plex); S16(Phospho); S17(Phospho); K29(iTRAQ4plex)	T(1): 0.0; S(5): 90.2; T(6): 8.2; S(7): 0.9; S(16): 8.9; S(17): 90.9; S(27): 0.8	-0.159911	-0.527331		down
AT2G04880	LVPHTVASQSEVDVASPVSEKAPK	AT2G04880.2	zinc-dependent activator protein-1	-0.433514	N-Term(iTRAQ4plex); S16(Phospho); S19(Phospho); K21(iTRAQ4plex); K24(iTRAQ4plex)	T(5): 0.0; S(8): 0.0; S(10): 0.0; S(16): 100.0; S(19): 100.0		-0.433514	-0.135828	down
AT4G35890	GESEPIAAAAAVAGPSSPQSR	AT4G35890.1	winged-helix DNA-binding transcription factor family protein	-0.401686	N-Term(iTRAQ4plex); S17(Phospho)	S(3): 0.0; S(16): 0.2; S(17): 99.6; S(20): 0.2	-0.140119	-0.401686	-0.260607	down
AT1G57990	QTTAEGSANPEPDQILSPR	AT1G57990.1	purine permease 18	-0.557729	N-Term(iTRAQ4plex); S17(Phospho)	T(2): 0.0; T(3): 0.0; S(7): 0.0; S(17): 100.0	0.219253	-0.557729	-0.2763	down
AT5G13560	QQFESIARPTLEIEIPSPR	AT5G13560.1	unknown protein; BEST Arabidopsis thaliana protein match is: unknown protein (TAIR:AT2G37370.1); Has 12055 Blast hits to 8846 proteins in 811 species: Archae - 217; Bacteria - 1046; Metazoa - 6104; Fungi - 1115; Plants - 528; Viruses - 14; Other Eukaryotes - 3031 (source: NCBI BLink).	-0.429872	N-Term(iTRAQ4plex); S17(Phospho)	S(5): 0.0; T(10): 0.0; S(17): 100.0	-0.188537	-0.429872	-0.287627	down
AT1G09780	AHGTAVGLPSEDDMGNSEVGHNALGAGR	AT1G09780.1	Phosphoglycerate mutase, 2,3-bisphosphoglycerate-independent	-0.470174	N-Term(iTRAQ4plex); S17(Phospho)	T(4): 0.0; S(10): 0.0; S(17): 100.0	-0.0414267	-0.470174	-0.102011	down
AT3G27550	GTSVDNREESEPGDEDSDQEELDR	AT3G27550.1	RNA-binding CRS1 / YhbY (CRM) domain protein	-0.820576	N-Term(iTRAQ4plex); S17(Phospho)	T(2): 0.0; S(3): 0.0; S(10): 0.0; S(17): 100.0		-0.820576		down
AT3G57410	AEALAALTSAFNSSPSSKSPPRR	AT3G57410.1	villin 3	-0.337609	N-Term(iTRAQ4plex); S17(Phospho); K18(iTRAQ4plex)	T(8): 0.0; S(9): 0.0; S(13): 0.0; S(14): 0.0; S(16): 33.3; S(17): 33.3; S(19): 33.3	0.0253847	-0.337609	-0.116926	down
AT2G37080	NVNMSPYMGETDDELSSPK	AT2G37080.1	ROP interactive partner 3	-0.575432	N-Term(iTRAQ4plex); S17(Phospho); K19(iTRAQ4plex)	S(5): 0.0; Y(7): 0.0; T(11): 0.5; S(16): 6.4; S(17): 93.1	-0.0619261	-0.575432	-0.263295	down
AT3G21100	GQETSLENTLPDSFFASPSK	AT3G21100.1	RNA-binding (RRM/RBD/RNP motifs) family protein	-0.392457	N-Term(iTRAQ4plex); S17(Phospho); K20(iTRAQ4plex)	T(4): 0.0; S(5): 0.0; T(9): 0.0; S(13): 0.0; S(17): 99.2; S(19): 0.8		-0.392457		down
AT2G38610	LSGTPGMTMDWQGAPGSPSSYTVK	AT2G38610.1	RNA-binding KH domain-containing protein	-0.370599	N-Term(iTRAQ4plex); S17(Phospho); K24(iTRAQ4plex)	S(2): 0.0; T(4): 0.0; T(8): 0.0; S(17): 93.5; S(19): 6.1; S(20): 0.4; Y(21): 0.0; T(22): 0.0	-0.20774	-0.370599	-0.227674	down
AT5G65910	STTNHPFGEDEEDVSFSDLEEEDDNEGDVK	AT5G65910.1	BSD domain-containing protein	-0.287185	N-Term(iTRAQ4plex); S17(Phospho); K30(iTRAQ4plex)	S(1): 0.0; T(2): 0.0; T(3): 0.0; S(15): 50.0; S(17): 50.0			-0.287185	down
AT5G51300	MLQSGMPLDDRPEGQRSPSPEPVYDNMGIR	AT5G51300.1	splicing factor-related	-0.591738	N-Term(iTRAQ4plex); S17(Phospho); S19(Phospho)	S(4): 0.2; S(17): 98.4; S(19): 89.3; Y(24): 12.0		-0.591738	-0.462118	down
AT3G60600	VTYVAPPRPPSPVHEGSEEGSSPR	AT3G60600.1	vesicle associated protein	-0.450701	N-Term(iTRAQ4plex); S17(Phospho); S21(Phospho); S22(Phospho)	T(2): 0.0; Y(3): 0.0; S(11): 1.3; S(17): 98.7; S(21): 100.0; S(22): 100.0		-0.450701	-0.130298	down
AT5G13020	ANSLQSSVPQLVHDAPSPAVSGSR	AT5G13020.1	Emsy N Terminus (ENT)/ plant Tudor-like domains-containing protein	-0.442914	N-Term(iTRAQ4plex); S17(Phospho); S23(Phospho)	S(3): 0.0; S(6): 0.0; S(7): 0.0; S(17): 99.3; S(21): 8.3; S(23): 92.4	-0.0559142	-0.442914	0.015501	down
AT5G13260	QWSGDSGTTNAAAVAPSSPAR	AT5G13260.1	unknown protein; BEST Arabidopsis thaliana protein match is: unknown protein (TAIR:AT3G48860.2); Has 30201 Blast hits to 17322 proteins in 780 species: Archae - 12; Bacteria - 1396; Metazoa - 17338; Fungi - 3422; Plants - 5037; Viruses - 0; Other Eukaryotes - 2996 (source: NCBI BLink).	-0.365822	N-Term(iTRAQ4plex); S18(Phospho)	S(3): 0.0; S(6): 0.0; T(8): 0.0; T(9): 0.0; S(17): 4.5; S(18): 95.5	-0.242966		-0.365822	down
AT2G40430	TELGPAPVPLTIEGDTLSEDER	AT2G40430.3	FUNCTIONS IN: molecular_function unknown; INVOLVED IN: biological_process unknown; LOCATED IN: cellular_component unknown; EXPRESSED IN: 22 plant structures; EXPRESSED DURING: 13 growth stages; CONTAINS InterPro DOMAIN/s: Tumour suppressor protein Gltscr2 (InterPro:IPR011211), P60-like (InterPro:IPR011687).	-0.679027	N-Term(iTRAQ4plex); S18(Phospho)	T(1): 0.0; T(11): 0.0; T(16): 0.2; S(18): 99.8	-0.679027	-0.49636	-0.64816	down
AT1G15340	SLEANQVQQQQGAAASVSC	AT1G15340.1	methyl-CPG-binding domain 10	-0.526457	N-Term(iTRAQ4plex); S18(Phospho); C19(Carbamidomethyl)	S(1): 0.0; S(16): 6.1; S(18): 93.9	-0.025068	-0.526457		down
AT5G59010	ETDIPSHVLMGIPHGAASPK	AT5G59010.2	Protein kinase protein with tetratricopeptide repeat domain	-0.516284	N-Term(iTRAQ4plex); S18(Phospho); K20(iTRAQ4plex)	T(2): 0.0; S(6): 0.0; S(18): 100.0	-0.363737	-0.432735	-0.516284	down
AT5G09850	FNQPGDLEPPSLIADEDSPVQK	AT5G09850.1	Transcription elongation factor (TFIIS) family protein	-0.470247	N-Term(iTRAQ4plex); S18(Phospho); K22(iTRAQ4plex)	S(11): 0.4; S(18): 99.6	-0.0378313	-0.470247	-0.353451	down
AT1G73460	QPIEDEPWFLAHEIDYPSDHEK	AT1G73460.1	Protein kinase superfamily protein	-0.520436	N-Term(iTRAQ4plex); S18(Phospho); K22(iTRAQ4plex)	Y(16): 0.0; S(18): 100.0			-0.520436	down
AT1G15280	YDNDEDGEDSYEDDEEESGGGIDNDK	AT1G15280.1	CASC3/Barentsz eIF4AIII binding	-0.61038	N-Term(iTRAQ4plex); S18(Phospho); K26(iTRAQ4plex)	Y(1): 0.0; S(10): 33.3; Y(11): 33.3; S(18): 33.3		-0.61038		down
AT5G44180	SGITDVEDVDDAERDEDSESDVGEDPEVDVNLKK	AT5G44180.2	Homeodomain-like transcriptional regulator	-0.776046	N-Term(iTRAQ4plex); S18(Phospho); S20(Phospho); K33(iTRAQ4plex); K34(iTRAQ4plex)	S(1): 0.0; T(4): 0.1; S(18): 100.0; S(20): 100.0		-0.776046	-0.408636	down
AT5G55230	EEAASSPVSGAADHQVPASP	AT5G55230.1	microtubule-associated proteins 65-1	-0.525345	N-Term(iTRAQ4plex); S19(Phospho)	S(5): 0.0; S(6): 0.0; S(9): 0.0; S(19): 100.0	-0.40312	-0.525345	-0.196321	down
AT3G22380	VSPASILASPSPPAPTSPSSSSISVR	AT3G22380.1	time for coffee	-0.485235	N-Term(iTRAQ4plex); S19(Phospho)	S(2): 0.0; S(5): 0.0; S(9): 0.0; S(11): 0.0; T(16): 0.1; S(17): 7.5; S(19): 76.5; S(20): 7.5; S(21): 7.5; S(22): 0.8; S(24): 0.0		-0.425144	-0.485235	down
AT1G76970	APPPVQIVDINHDDEDDESDDEFAR	AT1G76970.1	Target of Myb protein 1	-0.376929	N-Term(iTRAQ4plex); S19(Phospho)	S(19): 100.0			-0.376929	down
AT1G79150	VIPPPLLPPDVAEEDIEFSDEDLK	AT1G79150.1	binding	-0.415073	N-Term(iTRAQ4plex); S19(Phospho); K24(iTRAQ4plex)	S(19): 100.0		-0.415073		down
AT2G02570	QNEISLSDAGVSAEATPGSPDLEGAWEK	AT2G02570.3	nucleic acid binding;RNA binding	-0.551668	N-Term(iTRAQ4plex); S19(Phospho); K28(iTRAQ4plex)	S(5): 0.0; S(7): 0.0; S(12): 0.2; T(16): 0.2; S(19): 99.5	-0.216162	-0.551668	-0.314304	down
AT2G16640	SDEVRDDNEDEVFEEAIGSENDEQEEEEDPKR	AT2G16640.1	multimeric translocon complex in the outer envelope membrane 132	-0.698589	N-Term(iTRAQ4plex); S19(Phospho); K31(iTRAQ4plex)	S(1): 0.0; S(19): 100.0		-0.698589	-0.0536152	down
AT1G12360	GSDDGYSSDSVLR	AT1G12360.1	Sec1/munc18-like (SM) proteins superfamily	-0.420475	N-Term(iTRAQ4plex); S2(Phospho)	S(2): 100.0; Y(6): 0.0; S(7): 0.0; S(8): 0.0; S(10): 0.0	0.103636	-0.420475	0.0731369	down
AT2G20190	SSSLDLGVDPPSSR	AT2G20190.1	CLIP-associated protein	-0.549174	N-Term(iTRAQ4plex); S2(Phospho)	S(1): 2.3; S(2): 48.9; S(3): 48.9; S(12): 0.0; S(13): 0.0	-0.137334	-0.549174	-0.301073	down
AT2G41140	SSPSVSSSVSSTPLR	AT2G41140.1	CDPK-related kinase 1	-0.369639	N-Term(iTRAQ4plex); S2(Phospho)	S(1): 3.2; S(2): 96.8; S(4): 0.0; S(6): 0.0; S(7): 0.0; S(8): 0.0; S(10): 0.0; S(11): 0.0; T(12): 0.0	-0.369639			down
AT5G23080	GSDEEDFVFHGTPIER	AT5G23080.2	SWAP (Suppressor-of-White-APricot)/surp domain-containing protein	-0.44371	N-Term(iTRAQ4plex); S2(Phospho)	S(2): 100.0; T(12): 0.0	-0.163476	-0.44371	-0.316626	down
AT2G38410	RSPDASPIITPPVSHPPLR	AT2G38410.1	ENTH/VHS/GAT family protein	-0.50619	N-Term(iTRAQ4plex); S2(Phospho)	S(2): 100.0; S(6): 0.0; T(10): 0.0; S(14): 0.0	-0.145926	-0.50619	-0.333973	down
AT5G58290	ASPALMDLSTADEEDLYGR	AT5G58290.1	regulatory particle triple-A ATPase 3	-0.360136	N-Term(iTRAQ4plex); S2(Phospho)	S(2): 100.0; S(9): 0.0; T(10): 0.0; Y(17): 0.0	-0.360136	-0.352062	-0.322762	down
AT1G69180	ASPQAEHLYYVR	AT1G69180.1	Plant-specific transcription factor YABBY family protein	-0.318083	N-Term(iTRAQ4plex); S2(Phospho)	S(2): 100.0; Y(9): 0.0; Y(10): 0.0		-0.318083		down
AT5G20280	SSPSLLLR	AT5G20280.1	sucrose phosphate synthase 1F	-0.279509	N-Term(iTRAQ4plex); S2(Phospho)	S(1): 0.0; S(2): 99.8; S(4): 0.2			-0.279509	down
AT1G74910	VSSFEALQPATR	AT1G74910.3	ADP-glucose pyrophosphorylase family protein	-0.357543	N-Term(iTRAQ4plex); S2(Phospho)	S(2): 97.1; S(3): 2.9; T(11): 0.0			-0.357543	down
AT4G17410	SSPAPPESSVAPVSSGR	AT4G17410.1	DWNN domain, a CCHC-type zinc finger	-0.281113	N-Term(iTRAQ4plex); S2(Phospho)	S(1): 4.4; S(2): 95.6; S(8): 0.0; S(9): 0.0; S(14): 0.0; S(15): 0.0			-0.281113	down
AT5G44180	VSPSHHFGVPLDGSVMR	AT5G44180.2	Homeodomain-like transcriptional regulator	-0.283931	N-Term(iTRAQ4plex); S2(Phospho)	S(2): 99.8; S(4): 0.2; S(14): 0.0			-0.283931	down
AT5G25590	VSSPPRPQRPPIQALLHSWHDR	AT5G25590.1	Protein of unknown function (DUF630 and DUF632)	-0.582485	N-Term(iTRAQ4plex); S2(Phospho)	S(2): 91.3; S(3): 8.7; S(18): 0.0			-0.582485	down
AT3G15095	SSCSYPAAPPIITAAAAVGEQR	AT3G15095.2	unknown protein; FUNCTIONS IN: molecular_function unknown; INVOLVED IN: biological_process unknown; EXPRESSED IN: 22 plant structures; EXPRESSED DURING: 13 growth stages; Has 9396 Blast hits to 6248 proteins in 757 species: Archae - 72; Bacteria - 1337; Metazoa - 3078; Fungi - 696; Plants - 406; Viruses - 135; Other Eukaryotes - 3672 (source: NCBI BLink).	-0.5053	N-Term(iTRAQ4plex); S2(Phospho); C3(Carbamidomethyl)	S(1): 49.9; S(2): 49.9; S(4): 0.0; Y(5): 0.2; T(13): 0.0		-0.5053		down
AT5G21160	LSSSPQCTLSGSSPPVGSLPK	AT5G21160.1	LA RNA-binding protein	-0.304412	N-Term(iTRAQ4plex); S2(Phospho); C7(Carbamidomethyl); S13(Phospho); S18(Phospho); K21(iTRAQ4plex)	S(2): 3.8; S(3): 48.8; S(4): 48.8; T(8): 3.7; S(10): 3.7; S(12): 45.7; S(13): 45.7; S(18): 100.0		-0.304412		down
AT1G48920	SSDVEMVDAEK	AT1G48920.1	nucleolin like 1	-0.372377	N-Term(iTRAQ4plex); S2(Phospho); K11(iTRAQ4plex)	S(1): 2.3; S(2): 97.7	0.0167333	-0.372377	0.081456	down
AT4G12640	SSPFIDHTVQK	AT4G12640.1	RNA recognition motif (RRM)-containing protein	-0.412541	N-Term(iTRAQ4plex); S2(Phospho); K11(iTRAQ4plex)	S(1): 3.5; S(2): 96.5; T(8): 0.0	-0.0805357	-0.412541	-0.21204	down
AT3G07810	SSSPGYVGSYSVNK	AT3G07810.1	RNA-binding (RRM/RBD/RNP motifs) family protein	-0.325244	N-Term(iTRAQ4plex); S2(Phospho); K14(iTRAQ4plex)	S(1): 3.0; S(2): 93.9; S(3): 3.0; Y(6): 0.0; S(9): 0.0; Y(10): 0.0; S(11): 0.0	-0.169454	-0.325244	-0.14501	down
AT5G04430	RSPEPHDSSEADSAEKPTHIR	AT5G04430.1	binding to TOMV RNA 1L (long form)	-0.70206	N-Term(iTRAQ4plex); S2(Phospho); K16(iTRAQ4plex)	S(2): 99.8; S(8): 0.2; S(9): 0.0; S(13): 0.0; T(18): 0.0	-0.70206	-0.0394445		down
AT5G35330	SSSPNEDRGENQLVVYDLK	AT5G35330.1	methyl-CPG-binding domain protein 02	-0.341562	N-Term(iTRAQ4plex); S2(Phospho); K19(iTRAQ4plex)	S(1): 3.7; S(2): 92.6; S(3): 3.7; Y(16): 0.0	-0.341562	-0.235102	-0.105523	down
AT4G01150	ASSEETSSIDTNELITDLK	AT4G01150.2	unknown protein; FUNCTIONS IN: molecular_function unknown; INVOLVED IN: biological_process unknown; LOCATED IN: chloroplast thylakoid membrane, chloroplast, plastoglobule; EXPRESSED IN: 22 plant structures; EXPRESSED DURING: 14 growth stages; Has 30201 Blast hits to 17322 proteins in 780 species: Archae - 12; Bacteria - 1396; Metazoa - 17338; Fungi - 3422; Plants - 5037; Viruses - 0; Other Eukary…	-0.496445	N-Term(iTRAQ4plex); S2(Phospho); K19(iTRAQ4plex)	S(2): 96.4; S(3): 3.6; T(6): 0.0; S(7): 0.0; S(8): 0.0; T(11): 0.0; T(16): 0.0		-0.496445	-0.36273	down
AT3G13300	LSSKLSGYHTPVEAIEPVIPHHELGGK	AT3G13300.2	Transducin/WD40 repeat-like superfamily protein	-0.328206	N-Term(iTRAQ4plex); S2(Phospho); K4(iTRAQ4plex); K27(iTRAQ4plex)	S(2): 49.5; S(3): 49.5; S(6): 0.5; Y(8): 0.5; T(10): 0.0		-0.328206		down
AT2G16485	WSPTKPSPQSANQSMNYSVAQSGQSQTSR	AT2G16485.1	nucleic acid binding;zinc ion binding;DNA binding	-0.755691	N-Term(iTRAQ4plex); S2(Phospho); K5(iTRAQ4plex)	S(2): 99.2; T(4): 0.4; S(7): 0.4; S(10): 0.0; S(14): 0.0; Y(17): 0.0; S(18): 0.0; S(22): 0.0; S(25): 0.0; T(27): 0.0; S(28): 0.0	-0.158175	-0.755691	0.0514344	down
AT4G00100	SSPSWLK	AT4G00100.1	ribosomal protein S13A	-0.368163	N-Term(iTRAQ4plex); S2(Phospho); K7(iTRAQ4plex)	S(1): 0.1; S(2): 99.9; S(4): 0.0	-0.166575	-0.368163	-0.254946	down
AT4G33530	ISGFGLK	AT4G33530.1	K+ uptake permease 5	-0.325808	N-Term(iTRAQ4plex); S2(Phospho); K7(iTRAQ4plex)	S(2): 100.0		-0.325808	-0.263059	down
AT4G35560	SSPSLPKETVVK	AT4G35560.1	Transducin/WD40 repeat-like superfamily protein	-0.608034	N-Term(iTRAQ4plex); S2(Phospho); K7(iTRAQ4plex); K12(iTRAQ4plex)	S(1): 4.4; S(2): 91.3; S(4): 4.4; T(9): 0.0		-0.608034		down
AT4G25500	MSPNHSPFK	AT4G25500.2	arginine/serine-rich splicing factor 35	-0.668733	N-Term(iTRAQ4plex); S2(Phospho); K9(iTRAQ4plex)	S(2): 100.0; S(6): 0.0	-0.412181	-0.668733		down
AT4G16280	QSPQELMWK	AT4G16280.1	RNA binding;abscisic acid binding	-0.448014	N-Term(iTRAQ4plex); S2(Phospho); K9(iTRAQ4plex)	S(2): 100.0	-0.448014			down
AT3G55460	RSYSPGYEGAAAAAPDR	AT3G55460.1	SC35-like splicing factor 30	-0.462245	N-Term(iTRAQ4plex); S2(Phospho); S4(Phospho)	S(2): 100.0; Y(3): 4.7; S(4): 95.3; Y(7): 0.0	-0.330218	-0.462245	-0.0688461	down
AT3G55460	RSYSPGYEGAAAAAPDRDR	AT3G55460.1	SC35-like splicing factor 30	-0.418745	N-Term(iTRAQ4plex); S2(Phospho); S4(Phospho)	S(2): 100.0; Y(3): 5.7; S(4): 94.3; Y(7): 0.0	-0.131764	-0.418745	0.124829	down
AT4G32420	RSLSRSPIQLSR	AT4G32420.2	Cyclophilin-like peptidyl-prolyl cis-trans isomerase family protein	-0.425554	N-Term(iTRAQ4plex); S2(Phospho); S4(Phospho); S6(Phospho)	S(2): 100.0; S(4): 100.0; S(6): 100.0; S(11): 0.1		-0.425554		down
AT4G35800	YSPSIAYSPSNAR	AT4G35800.1	RNA polymerase II large subunit	-0.448802	N-Term(iTRAQ4plex); S2(Phospho); S8(Phospho)	Y(1): 0.2; S(2): 99.8; S(4): 0.0; Y(7): 2.3; S(8): 48.9; S(10): 48.9	-0.156754	-0.448802	-0.137979	down
AT1G79650	LIQENQAEFLQLVNEPYEGSDGEGDMFDQPEQEMPHAINVTPAEQEAIQR	AT1G79650.2	Rad23 UV excision repair protein family	-0.951322	N-Term(iTRAQ4plex); S20(Phospho)	Y(17): 50.0; S(20): 50.0; T(41): 0.0	-0.887464	-0.951322	-0.0834022	down
AT3G12640	ISHSTGSETLDQNMVLGEVSPKDEESR	AT3G12640.1	RNA binding (RRM/RBD/RNP motifs) family protein	-0.622891	N-Term(iTRAQ4plex); S20(Phospho); K22(iTRAQ4plex)	S(2): 0.0; S(4): 0.0; T(5): 0.0; S(7): 0.0; T(9): 0.0; S(20): 100.0; S(26): 0.0	-0.196367	-0.622891	-0.298798	down
AT2G28070	MEDEAGGGDSINDATTTPVSPSLSK	AT2G28070.1	ABC-2 type transporter family protein	-0.443965	N-Term(iTRAQ4plex); S20(Phospho); K25(iTRAQ4plex)	S(10): 0.0; T(15): 0.0; T(16): 0.0; T(17): 0.0; S(20): 95.1; S(22): 4.9; S(24): 0.0	-0.0871313	-0.443965	-0.044912	down
AT2G31270	TMDFTDDIPIDQVPEEDVSSDDEILSILPDK	AT2G31270.1	homolog of yeast CDT1 A	-0.52685	N-Term(iTRAQ4plex); S20(Phospho); S26(Phospho); K31(iTRAQ4plex)	T(1): 0.0; T(5): 0.2; S(19): 66.6; S(20): 66.6; S(26): 66.6		-0.390028	-0.52685	down
AT5G14050	LNPGTDWARPDSQIVDGESSDDDDTQDGGVDDILR	AT5G14050.1	Transducin/WD40 repeat-like superfamily protein	-0.730839	N-Term(iTRAQ4plex); S20(Phospho); T25(Phospho)	T(5): 0.0; S(12): 0.0; S(19): 66.7; S(20): 66.7; T(25): 66.7		-0.730839	-0.472585	down
AT4G32551	SAAASGQPAGQVLHSTSGGMSPQVQTR	AT4G32551.1	LisH dimerisation motif;WD40/YVTN repeat-like-containing domain	-0.294403	N-Term(iTRAQ4plex); S21(Phospho)	S(1): 0.0; S(5): 0.0; S(15): 3.0; T(16): 32.3; S(17): 32.3; S(21): 32.3; T(26): 0.0	0.262363		-0.294403	down
AT3G52660	IGYVLQQPGLAAMPQPPPRHSPPYR	AT3G52660.1	RNA-binding (RRM/RBD/RNP motifs) family protein	-0.421162	N-Term(iTRAQ4plex); S21(Phospho)	Y(3): 0.0; S(21): 95.6; Y(24): 4.4		-0.421162	-0.0192815	down
AT1G60200	SDAAANDVETSGEHNRPDTSSPDWSK	AT1G60200.1	splicing factor PWI domain-containing protein / RNA recognition motif (RRM)-containing protein	-0.468345	N-Term(iTRAQ4plex); S21(Phospho); K26(iTRAQ4plex)	S(1): 0.0; T(10): 0.0; S(11): 0.0; T(19): 0.5; S(20): 0.5; S(21): 98.8; S(25): 0.0	-0.0394308	-0.468345	-0.293559	down
AT1G60200	SDAAANDVETSGEHNRPDTSSPDWSKR	AT1G60200.1	splicing factor PWI domain-containing protein / RNA recognition motif (RRM)-containing protein	-0.607373	N-Term(iTRAQ4plex); S21(Phospho); K26(iTRAQ4plex)	S(1): 0.0; T(10): 2.8; S(11): 2.8; T(19): 31.5; S(20): 31.5; S(21): 31.5; S(25): 0.0		-0.607373	-0.301326	down
AT1G33410	GTLWSSPNLMLTSNDEEVTHSPDRSPADQGSK	AT1G33410.1	SUPPRESSOR OF AUXIN RESISTANCE1	-0.391573	N-Term(iTRAQ4plex); S21(Phospho); K32(iTRAQ4plex)	T(2): 0.0; S(5): 0.0; S(6): 0.0; T(12): 5.8; S(13): 5.8; T(19): 5.8; S(21): 82.7; S(25): 0.0; S(31): 0.0	-0.299155	-0.391573	-0.279638	down
AT1G27430	LNSVASESYGSGGAGYQLSHGSPEAVR	AT1G27430.1	GYF domain-containing protein	-0.524097	N-Term(iTRAQ4plex); S22(Phospho)	S(3): 0.0; S(6): 0.0; S(8): 0.0; Y(9): 0.0; S(11): 0.0; Y(16): 0.0; S(19): 0.0; S(22): 100.0	-0.0572141	-0.524097	-0.247496	down
AT5G61150	DLRPDDMVLDDIIPEEDPQYESEAEHVEAR	AT5G61150.1	leo1-like family protein	-0.292767	N-Term(iTRAQ4plex); S22(Phospho)	Y(20): 0.5; S(22): 99.5		-0.292767		down
AT1G48620	RVDAGGASSVAPPPPPPTNVESGGEEVAVK	AT1G48620.1	high mobility group A5	-0.84571	N-Term(iTRAQ4plex); S22(Phospho); K30(iTRAQ4plex)	S(8): 0.0; S(9): 0.0; T(18): 50.0; S(22): 50.0	-0.0640813	-0.84571	-0.302131	down
AT2G07360	VNEFIAGVGTDAPDVEEENVFSRPSVGYDDMWAK	AT2G07360.1	SH3 domain-containing protein	-0.323055	N-Term(iTRAQ4plex); S22(Phospho); K34(iTRAQ4plex)	T(10): 4.6; S(22): 47.4; S(25): 47.4; Y(28): 0.5	0.202112	-0.323055	-0.192095	down
AT5G13020	ANSLQSSVPQLVHDAPSPAVSGSR	AT5G13020.1	Emsy N Terminus (ENT)/ plant Tudor-like domains-containing protein	-0.60959	N-Term(iTRAQ4plex); S23(Phospho)	S(3): 0.0; S(6): 0.0; S(7): 0.0; S(17): 0.6; S(21): 0.6; S(23): 98.8	-0.114295	-0.60959	-0.232718	down
AT5G06160	QSLTYEEMEGEREGEEANTELESDDEDGLIYNPLK	AT5G06160.1	splicing factor-related	-0.542806	N-Term(iTRAQ4plex); S23(Phospho); K35(iTRAQ4plex)	S(2): 0.0; T(4): 0.0; Y(5): 0.0; T(19): 49.8; S(23): 49.8; Y(31): 0.3	-0.486276	-0.510427	-0.542806	down
AT5G48240	IFSDANMGPNYEEIGEEDNDENSDGEDHGEIESGITK	AT5G48240.2	unknown protein; FUNCTIONS IN: molecular_function unknown; INVOLVED IN: biological_process unknown; EXPRESSED IN: cultured cell; CONTAINS InterPro DOMAIN/s: Protein of unknown function DUF1665 (InterPro:IPR012459); Has 30201 Blast hits to 17322 proteins in 780 species: Archae - 12; Bacteria - 1396; Metazoa - 17338; Fungi - 3422; Plants - 5037; Viruses - 0; Other Eukaryotes - 2996 (source: NCBI BL…	-0.336704	N-Term(iTRAQ4plex); S23(Phospho); K37(iTRAQ4plex)	S(3): 0.0; Y(11): 50.0; S(23): 50.0; S(33): 0.0; T(36): 0.0		-0.336704	-0.326379	down
AT3G13300	TSGLPSQTSGAGSAYATLPQLPLSPR	AT3G13300.2	Transducin/WD40 repeat-like superfamily protein	-0.70153	N-Term(iTRAQ4plex); S24(Phospho)	T(1): 0.0; S(2): 0.0; S(6): 0.0; T(8): 0.0; S(9): 0.0; S(13): 0.0; Y(15): 0.0; T(17): 0.0; S(24): 100.0	-0.22435	-0.70153	-0.274203	down
AT3G13290	TSGMPSETSDVDSAYAPSPQLPLSPR	AT3G13290.1	varicose-related	-0.483663	N-Term(iTRAQ4plex); S24(Phospho)	T(1): 0.0; S(2): 0.0; S(6): 0.0; T(8): 0.0; S(9): 0.0; S(13): 0.0; Y(15): 0.0; S(18): 0.0; S(24): 100.0		-0.483663	-0.417197	down
AT5G47690	LESHADASVIPQTSENEVMIDGESDGNEIPLGK	AT5G47690.3	binding	-0.613072	N-Term(iTRAQ4plex); S24(Phospho); K33(iTRAQ4plex)	S(3): 0.0; S(8): 49.4; T(13): 0.6; S(14): 0.6; S(24): 49.4			-0.613072	down
AT4G17950	AQNTPEPASAPANMLSFGGVGGPGSPR	AT4G17950.1	AT hook motif DNA-binding family protein	-0.407099	N-Term(iTRAQ4plex); S25(Phospho)	T(4): 0.0; S(9): 0.0; S(16): 0.0; S(25): 100.0	-0.151724	-0.407099	-0.204972	down
AT5G21160	NVEDLSNDFSNTFLLDEELDLEHRSPR	AT5G21160.1	LA RNA-binding protein	-0.387314	N-Term(iTRAQ4plex); S25(Phospho)	S(6): 0.0; S(10): 0.0; T(12): 0.0; S(25): 100.0		-0.387314	0.0627316	down
AT4G11380	TEDEDFAEGSEAGYSSSNPVDSAASPPGNIPQPSGR	AT4G11380.1	Adaptin family protein	-0.420277	N-Term(iTRAQ4plex); S25(Phospho)	T(1): 0.0; S(10): 14.3; Y(14): 14.3; S(15): 14.3; S(16): 14.3; S(17): 14.3; S(22): 14.3; S(25): 14.3; S(34): 0.0			-0.420277	down
AT4G21180	DVEGENAEEGLEEEDDEIEEEDYESEYSEDEEDKKR	AT4G21180.1	DnaJ / Sec63 Brl domains-containing protein	-0.579552	N-Term(iTRAQ4plex); S25(Phospho); S28(Phospho); K34(iTRAQ4plex); K35(iTRAQ4plex)	Y(23): 8.9; S(25): 83.4; Y(27): 16.6; S(28): 91.1		-0.579552		down
AT2G32120	LMPEPTAIALLYAQQQQMTTHDNMGSGSER	AT2G32120.1	heat-shock protein 70T-2	-0.301087	N-Term(iTRAQ4plex); S26(Phospho)	T(6): 0.0; Y(12): 0.0; T(19): 0.0; T(20): 0.0; S(26): 50.0; S(28): 50.0		-0.301087	-0.108616	down
AT1G21380	GNSVPATAPTPIPLVSINHDDDDDESDDDFLQLAHR	AT1G21380.1	Target of Myb protein 1	-0.519912	N-Term(iTRAQ4plex); S26(Phospho)	S(3): 0.0; T(7): 0.0; T(10): 0.0; S(16): 0.0; S(26): 100.0		-0.519912	-0.388864	down
AT4G31200	EIGEVNPSEGPMGSESQDDYDNYERDSPQRK	AT4G31200.2	SWAP (Suppressor-of-White-APricot)/surp RNA-binding domain-containing protein	-0.618074	N-Term(iTRAQ4plex); S27(Phospho); K31(iTRAQ4plex)	S(8): 0.0; S(14): 0.0; S(16): 0.0; Y(20): 1.0; Y(23): 1.0; S(27): 97.9	-0.335989	-0.618074	-0.377224	down
AT1G30880	QAPVSPFMEVATPSSESASASTTIANDSDEEMDDEKK	AT1G30880.1	unknown protein; Has 24 Blast hits to 24 proteins in 8 species: Archae - 0; Bacteria - 0; Metazoa - 2; Fungi - 0; Plants - 22; Viruses - 0; Other Eukaryotes - 0 (source: NCBI BLink).	-0.529927	N-Term(iTRAQ4plex); S28(Phospho); K36(iTRAQ4plex); K37(iTRAQ4plex)	S(5): 0.0; T(12): 6.0; S(14): 6.0; S(15): 6.0; S(17): 6.0; S(19): 6.0; S(21): 6.0; T(22): 6.0; T(23): 6.0; S(28): 52.4	-0.175825	-0.529927	-0.0343824	down
AT4G23460	TEDEDYVEGSETGYPEASGNPVDGAASPSATTGYVTK	AT4G23460.1	Adaptin family protein	-0.507958	N-Term(iTRAQ4plex); S29(Phospho); K37(iTRAQ4plex)	T(1): 1.3; Y(6): 0.3; S(10): 6.4; T(12): 6.4; Y(14): 6.4; S(18): 6.4; S(27): 35.1; S(29): 35.1; T(31): 1.3; T(32): 0.3; Y(34): 1.3; T(36): 0.1		-0.507958		down
AT2G29210	LPSPPVAQR	AT2G29210.1	splicing factor PWI domain-containing protein	-0.418221	N-Term(iTRAQ4plex); S3(Phospho)	S(3): 100.0	-0.330964	-0.373626	-0.418221	down
AT5G47490	SVSEPDFGR	AT5G47490.1	RGPR-related	-0.291652	N-Term(iTRAQ4plex); S3(Phospho)	S(1): 0.0; S(3): 100.0	-0.163048	-0.291652		down
AT3G42628	MASIDAQLR	AT3G42628.1	phosphoenolpyruvate carboxylase-related / PEP carboxylase-related	-0.447981	N-Term(iTRAQ4plex); S3(Phospho)	S(3): 100.0	-0.268661	-0.447981	-0.322097	down
AT5G21940	SFSVADFPR	AT5G21940.1	unknown protein; BEST Arabidopsis thaliana protein match is: unknown protein (TAIR:AT3G43850.1); Has 30201 Blast hits to 17322 proteins in 780 species: Archae - 12; Bacteria - 1396; Metazoa - 17338; Fungi - 3422; Plants - 5037; Viruses - 0; Other Eukaryotes - 2996 (source: NCBI BLink).	-1.15388	N-Term(iTRAQ4plex); S3(Phospho)	S(1): 0.0; S(3): 100.0	-1.11494	-1.02691	-1.15388	down
AT2G29210	LPSPSIEQR	AT2G29210.1	splicing factor PWI domain-containing protein	-0.490748	N-Term(iTRAQ4plex); S3(Phospho)	S(3): 100.0; S(5): 0.0	-0.235194	-0.490748	-0.486298	down
AT1G07650	SLSFSTSGPR	AT1G07650.1	Leucine-rich repeat transmembrane protein kinase	-0.398877	N-Term(iTRAQ4plex); S3(Phospho)	S(1): 0.1; S(3): 99.9; S(5): 0.0; T(6): 0.0; S(7): 0.0	-0.368278	-0.398877	-0.294487	down
AT5G25590	AISLPSMAVR	AT5G25590.1	Protein of unknown function (DUF630 and DUF632)	-0.329896	N-Term(iTRAQ4plex); S3(Phospho)	S(3): 100.0; S(6): 0.0	-0.306052		-0.329896	down
AT4G30160	NLSTPPPVVR	AT4G30160.1	villin 4	-0.416804	N-Term(iTRAQ4plex); S3(Phospho)	S(3): 99.9; T(4): 0.1	-0.0905632	-0.416804		down
AT5G04510	LASIDSFDSR	AT5G04510.2	3'-phosphoinositide-dependent protein kinase 1	-0.332248	N-Term(iTRAQ4plex); S3(Phospho)	S(3): 100.0; S(6): 0.0; S(9): 0.0	-0.146611	-0.332248	-0.280433	down
AT3G13910	SWSFSDPESR	AT3G13910.1	Protein of unknown function (DUF3511)	-0.421026	N-Term(iTRAQ4plex); S3(Phospho)	S(1): 0.0; S(3): 100.0; S(5): 0.0; S(9): 0.0	-0.300962	-0.421026		down
AT5G43830	VDSSQNWAGHI	AT5G43830.1	Aluminium induced protein with YGL and LRDR motifs	-0.764485	N-Term(iTRAQ4plex); S3(Phospho)	S(3): 96.3; S(4): 3.7	-0.764485	-0.739959	-0.571985	down
AT3G51950	ELSPTGLDSSPR	AT3G51950.1	Zinc finger (CCCH-type) family protein / RNA recognition motif (RRM)-containing protein	-0.599466	N-Term(iTRAQ4plex); S3(Phospho)	S(3): 96.0; T(5): 4.0; S(9): 0.0; S(10): 0.0	-0.280327	-0.599466	-0.0179389	down
AT3G10360	SGSAPPTVEGLLR	AT3G10360.1	pumilio 4	-0.428787	N-Term(iTRAQ4plex); S3(Phospho)	S(1): 0.0; S(3): 100.0; T(7): 0.0	-0.0631981		-0.428787	down
AT1G60890	SLSELTTTSGLTR	AT1G60890.1	Phosphatidylinositol-4-phosphate 5-kinase family protein	-0.3078	N-Term(iTRAQ4plex); S3(Phospho)	S(1): 0.0; S(3): 100.0; T(6): 0.0; T(7): 0.0; T(8): 0.0; S(9): 0.0; T(12): 0.0	-0.3078			down
AT3G22270	SDSRDLYNFVR	AT3G22270.1	Topoisomerase II-associated protein PAT1	-0.431744	N-Term(iTRAQ4plex); S3(Phospho)	S(1): 0.2; S(3): 99.8; Y(7): 0.0	-0.0483061	-0.431744	-0.0537889	down
AT4G32285	SRSFGDVNEIGAR	AT4G32285.1	ENTH/ANTH/VHS superfamily protein	-0.715861	N-Term(iTRAQ4plex); S3(Phospho)	S(1): 0.1; S(3): 99.9	-0.499596		-0.715861	down
AT3G15450	RGSEANWALANSR	AT3G15450.1	Aluminium induced protein with YGL and LRDR motifs	-0.417376	N-Term(iTRAQ4plex); S3(Phospho)	S(3): 100.0; S(12): 0.0	-0.230471	-0.417376	-0.361333	down
AT3G20740	ENSPGEGASDVLLR	AT3G20740.1	Transducin/WD40 repeat-like superfamily protein	-0.437328	N-Term(iTRAQ4plex); S3(Phospho)	S(3): 100.0; S(9): 0.0	0.00920928	-0.437328	-0.283966	down
AT3G20550	GGSEEPNVEEDSVAR	AT3G20550.1	SMAD/FHA domain-containing protein	-0.309746	N-Term(iTRAQ4plex); S3(Phospho)	S(3): 100.0; S(12): 0.0	0.00591779	-0.309746	0.228523	down
AT4G11860	TRSFDDSPPAAAELR	AT4G11860.1	Protein of unknown function (DUF544)	-0.555878	N-Term(iTRAQ4plex); S3(Phospho)	T(1): 0.2; S(3): 99.8; S(7): 0.0	-0.284915	-0.555878	-0.245483	down
AT3G20250	SESAPPSMEGSFAALR	AT3G20250.1	pumilio 5	-0.578085	N-Term(iTRAQ4plex); S3(Phospho)	S(1): 0.1; S(3): 99.9; S(7): 0.0; S(11): 0.0	-0.360951	-0.578085	-0.487727	down
AT3G01310	QGSGIIGTFGQSEELR	AT3G01310.2	Phosphoglycerate mutase-like family protein	-0.365168	N-Term(iTRAQ4plex); S3(Phospho)	S(3): 100.0; T(8): 0.0; S(12): 0.0	-0.139776	-0.365168	-0.216758	down
AT5G42950	SPSSDLLSILQGVTDR	AT5G42950.1	GYF domain-containing protein	-0.526488	N-Term(iTRAQ4plex); S3(Phospho)	S(1): 3.4; S(3): 93.2; S(4): 3.4; S(8): 0.0; T(14): 0.0	-0.526488	-0.480213	-0.251282	down
AT4G11740	SGSPEEEHASINPAER	AT4G11740.1	Ubiquitin-like superfamily protein	-0.287944	N-Term(iTRAQ4plex); S3(Phospho)	S(1): 0.0; S(3): 100.0; S(10): 0.0	0.115556	-0.287944	0.0288431	down
AT5G59010	SYSTNLAFTPPEYLR	AT5G59010.2	Protein kinase protein with tetratricopeptide repeat domain	-0.53975	N-Term(iTRAQ4plex); S3(Phospho)	S(1): 0.1; Y(2): 2.5; S(3): 94.9; T(4): 2.5; T(9): 0.0; Y(13): 0.0	-0.180177	-0.53975	-0.301715	down
AT4G35230	SYSTNLAYTPPEYLR	AT4G35230.1	BR-signaling kinase 1	-0.404299	N-Term(iTRAQ4plex); S3(Phospho)	S(1): 0.1; Y(2): 2.9; S(3): 94.1; T(4): 2.9; Y(8): 0.0; T(9): 0.0; Y(13): 0.0	-0.150007	-0.404299	-0.16087	down
AT1G16860	SGSFAGTAQSGPGAPMATGR	AT1G16860.1	Ubiquitin-specific protease family C19-related protein	-0.319635	N-Term(iTRAQ4plex); S3(Phospho)	S(1): 0.0; S(3): 100.0; T(7): 0.0; S(10): 0.0; T(18): 0.0	0.0929301	-0.319635	-0.0470865	down
AT3G14120	RESVGILNDDDEALFR	AT3G14120.2	FUNCTIONS IN: molecular_function unknown; INVOLVED IN: transport; LOCATED IN: nuclear pore; EXPRESSED IN: 23 plant structures; EXPRESSED DURING: 13 growth stages; CONTAINS InterPro DOMAIN/s: Nuclear pore protein 84/107 (InterPro:IPR007252); Has 271 Blast hits to 268 proteins in 107 species: Archae - 0; Bacteria - 0; Metazoa - 138; Fungi - 69; Plants - 52; Viruses - 0; Other Eukaryotes - 12 (sourc…	-0.28029	N-Term(iTRAQ4plex); S3(Phospho)	S(3): 100.0	-0.28029			down
AT5G54440	TNSSPGNFESPLDRPMR	AT5G54440.1	CLUB	-0.482364	N-Term(iTRAQ4plex); S3(Phospho)	T(1): 5.0; S(3): 94.7; S(4): 0.3; S(10): 0.0	-0.185847	-0.442702	-0.482364	down
AT5G65410	ERSEDPMETSSAEAGGGIR	AT5G65410.1	homeobox protein 25	-0.505044	N-Term(iTRAQ4plex); S3(Phospho)	S(3): 100.0; T(9): 0.0; S(10): 0.0; S(11): 0.0	-0.345477	-0.505044	-0.349771	down
AT4G30160	GRSPAFNALAATFESQNAR	AT4G30160.1	villin 4	-0.409308	N-Term(iTRAQ4plex); S3(Phospho)	S(3): 100.0; T(12): 0.0; S(15): 0.0	-0.34184	-0.409308	-0.369022	down
AT1G01960	SDSQSELSSGNSDALAIEQR	AT1G01960.1	SEC7-like guanine nucleotide exchange family protein	-0.713346	N-Term(iTRAQ4plex); S3(Phospho)	S(1): 0.1; S(3): 99.7; S(5): 0.1; S(8): 0.0; S(9): 0.0; S(12): 0.0	-0.547947	-0.713346	-0.611946	down
AT2G38280	SHSVSGDLHGVQPDPIAADILR	AT2G38280.1	AMP deaminase, putative / myoadenylate deaminase, putative	-0.506814	N-Term(iTRAQ4plex); S3(Phospho)	S(1): 4.6; S(3): 95.2; S(5): 0.2	-0.419919	-0.506814	-0.502813	down
AT5G02550	RPSQSVFPISLDDLSDISLAANPPSTVPTNPPR	AT5G02550.1	unknown protein; Has 3 Blast hits to 3 proteins in 1 species: Archae - 0; Bacteria - 0; Metazoa - 0; Fungi - 0; Plants - 3; Viruses - 0; Other Eukaryotes - 0 (source: NCBI BLink).	-0.603713	N-Term(iTRAQ4plex); S3(Phospho)	S(3): 100.0; S(5): 0.0; S(10): 0.0; S(15): 0.0; S(18): 0.0; S(25): 0.0; T(26): 0.0; T(29): 0.0	0.115168	-0.603713	-0.237499	down
AT4G27450	VNSIPR	AT4G27450.1	Aluminium induced protein with YGL and LRDR motifs	-0.964394	N-Term(iTRAQ4plex); S3(Phospho)	S(3): 100.0		-0.672758	-0.964394	down
AT5G56980	APSIIDR	AT5G56980.1	unknown protein; FUNCTIONS IN: molecular_function unknown; INVOLVED IN: biological_process unknown; LOCATED IN: endomembrane system; EXPRESSED IN: 18 plant structures; EXPRESSED DURING: 12 growth stages; BEST Arabidopsis thaliana protein match is: unknown protein (TAIR:AT4G26130.1); Has 30201 Blast hits to 17322 proteins in 780 species: Archae - 12; Bacteria - 1396; Metazoa - 17338; Fungi - 3422;…	-1.08589	N-Term(iTRAQ4plex); S3(Phospho)	S(3): 100.0		-1.08589	-1.04984	down
AT5G56980	APSILER	AT5G56980.1	unknown protein; FUNCTIONS IN: molecular_function unknown; INVOLVED IN: biological_process unknown; LOCATED IN: endomembrane system; EXPRESSED IN: 18 plant structures; EXPRESSED DURING: 12 growth stages; BEST Arabidopsis thaliana protein match is: unknown protein (TAIR:AT4G26130.1); Has 30201 Blast hits to 17322 proteins in 780 species: Archae - 12; Bacteria - 1396; Metazoa - 17338; Fungi - 3422;…	-0.801406	N-Term(iTRAQ4plex); S3(Phospho)	S(3): 100.0		-0.801406		down
AT5G47480	FPSVDNIR	AT5G47480.1	RGPR-related	-0.535467	N-Term(iTRAQ4plex); S3(Phospho)	S(3): 100.0		-0.535467	-0.479941	down
AT4G27450	RGSEANWSL	AT4G27450.1	Aluminium induced protein with YGL and LRDR motifs	-0.790679	N-Term(iTRAQ4plex); S3(Phospho)	S(3): 100.0; S(8): 0.0		-0.790679	-0.62381	down
AT1G21630	FDSFNYQR	AT1G21630.1	Calcium-binding EF hand family protein	-0.478784	N-Term(iTRAQ4plex); S3(Phospho)	S(3): 100.0; Y(6): 0.0		-0.478784		down
AT3G63400	NFSPGDVSDR	AT3G63400.1	Cyclophilin-like peptidyl-prolyl cis-trans isomerase family protein	-0.333446	N-Term(iTRAQ4plex); S3(Phospho)	S(3): 100.0; S(8): 0.0		-0.333446		down
AT3G52250	SHSFSLSDTER	AT3G52250.1	Duplicated homeodomain-like superfamily protein	-0.30828	N-Term(iTRAQ4plex); S3(Phospho)	S(1): 0.2; S(3): 99.8; S(5): 0.0; S(7): 0.0; T(9): 0.0		-0.30828		down
AT4G35980	AASPDPLGESSSSGTAR	AT4G35980.1	unknown protein; FUNCTIONS IN: molecular_function unknown; INVOLVED IN: biological_process unknown; LOCATED IN: cellular_component unknown; EXPRESSED IN: 24 plant structures; EXPRESSED DURING: 15 growth stages; Has 30201 Blast hits to 17322 proteins in 780 species: Archae - 12; Bacteria - 1396; Metazoa - 17338; Fungi - 3422; Plants - 5037; Viruses - 0; Other Eukaryotes - 2996 (source: NCBI BLink).	-0.625128	N-Term(iTRAQ4plex); S3(Phospho)	S(3): 100.0; S(10): 0.0; S(11): 0.0; S(12): 0.0; S(13): 0.0; T(15): 0.0		-0.625128	-0.219269	down
AT2G34680	VSSPSAGSSPSVSSSIR	AT2G34680.1	Outer arm dynein light chain 1 protein	-0.804765	N-Term(iTRAQ4plex); S3(Phospho)	S(2): 0.4; S(3): 99.5; S(5): 0.0; S(8): 0.0; S(9): 0.0; S(11): 0.0; S(13): 0.0; S(14): 0.0; S(15): 0.0		-0.804765		down
AT5G47480	SGSGTSLNGDLPQSVSR	AT5G47480.1	RGPR-related	-0.516187	N-Term(iTRAQ4plex); S3(Phospho)	S(1): 0.6; S(3): 98.8; T(5): 0.6; S(6): 0.0; S(14): 0.0; S(16): 0.0		-0.516187		down
AT3G07790	QISSPSPSSYSDDTLR	AT3G07790.1	DGCR14-related	-0.495766	N-Term(iTRAQ4plex); S3(Phospho)	S(3): 99.6; S(4): 0.4; S(6): 0.0; S(8): 0.0; S(9): 0.0; Y(10): 0.0; S(11): 0.0; T(14): 0.0		-0.495766		down
AT5G37710	SNSGEFVLNDNVVPER	AT5G37710.1	alpha/beta-Hydrolases superfamily protein	-0.457806	N-Term(iTRAQ4plex); S3(Phospho)	S(1): 0.1; S(3): 99.9		-0.457806	-0.297961	down
AT4G25880	IPSPPIYYPTEYQFIDNR	AT4G25880.2	pumilio 6	-0.459725	N-Term(iTRAQ4plex); S3(Phospho)	S(3): 100.0; Y(7): 0.0; Y(8): 0.0; T(10): 0.0; Y(12): 0.0		-0.459725	-0.0543616	down
AT2G34970	EASEEEDEDDEDEEEEEDN	AT2G34970.1	Trimeric LpxA-like enzyme	-0.269703	N-Term(iTRAQ4plex); S3(Phospho)	S(3): 100.0		-0.269703		down
AT1G01050	ILSSLSR	AT1G01050.1	pyrophosphorylase 1	-0.538057	N-Term(iTRAQ4plex); S3(Phospho)	S(3): 99.8; S(4): 0.2; S(6): 0.0			-0.538057	down
AT3G12100	SISFNPR	AT3G12100.2	Cation efflux family protein	-0.292435	N-Term(iTRAQ4plex); S3(Phospho)	S(1): 0.1; S(3): 99.9			-0.292435	down
AT3G29575	STSVLDLVVNDR	AT3G29575.1	ABI five binding protein 3	-0.356273	N-Term(iTRAQ4plex); S3(Phospho)	S(1): 2.5; T(2): 48.8; S(3): 48.8			-0.356273	down
AT2G21230	SVSMDSCFMGK	AT2G21230.2	Basic-leucine zipper (bZIP) transcription factor family protein	-0.360509	N-Term(iTRAQ4plex); S3(Phospho); C7(Carbamidomethyl); K11(iTRAQ4plex)	S(1): 0.1; S(3): 99.9; S(6): 0.0		-0.360509	-0.236664	down
AT4G38900	SVSVDSCFMEK	AT4G38900.2	Basic-leucine zipper (bZIP) transcription factor family protein	-0.469226	N-Term(iTRAQ4plex); S3(Phospho); C7(Carbamidomethyl); K11(iTRAQ4plex)	S(1): 0.1; S(3): 99.9; S(6): 0.0		-0.469226	-0.306321	down
AT5G43830	VDSSGDVCGATFK	AT5G43830.1	Aluminium induced protein with YGL and LRDR motifs	-0.305462	N-Term(iTRAQ4plex); S3(Phospho); C8(Carbamidomethyl); K13(iTRAQ4plex)	S(3): 98.0; S(4): 2.0; T(11): 0.0	-0.251116	-0.305462	-0.248277	down
AT3G15450	IDSEGVLCGASFK	AT3G15450.1	Aluminium induced protein with YGL and LRDR motifs	-2.03347	N-Term(iTRAQ4plex); S3(Phospho); C8(Carbamidomethyl); K13(iTRAQ4plex)	S(3): 100.0; S(11): 0.0	-1.79153	-1.91819	-2.03347	down
AT4G27450	VDSEGVLCGANFK	AT4G27450.1	Aluminium induced protein with YGL and LRDR motifs	-1.08404	N-Term(iTRAQ4plex); S3(Phospho); C8(Carbamidomethyl); K13(iTRAQ4plex)	S(3): 100.0	-0.854626	-1.01327	-1.08404	down
AT4G35600	VGSGMIVAIK	AT4G35600.1	Protein kinase superfamily protein	-0.280885	N-Term(iTRAQ4plex); S3(Phospho); K10(iTRAQ4plex)	S(3): 100.0	-0.280885			down
AT3G26560	MSSPERWEAK	AT3G26560.1	ATP-dependent RNA helicase, putative	-0.440857	N-Term(iTRAQ4plex); S3(Phospho); K10(iTRAQ4plex)	S(2): 3.8; S(3): 96.2		-0.440857	-0.212946	down
AT4G11270	SLSGISLNEPK	AT4G11270.1	Transducin/WD40 repeat-like superfamily protein	-0.523048	N-Term(iTRAQ4plex); S3(Phospho); K11(iTRAQ4plex)	S(1): 0.0; S(3): 100.0; S(6): 0.0	-0.257903	-0.523048	-0.370129	down
AT4G32180	SGSRPQLDLSK	AT4G32180.2	pantothenate kinase 2	-0.57915	N-Term(iTRAQ4plex); S3(Phospho); K11(iTRAQ4plex)	S(1): 0.0; S(3): 100.0; S(10): 0.0	-0.411343	-0.529568	-0.57915	down
AT1G27540	TSSIPDFEPVK	AT1G27540.1	Protein of unknown function (DUF295)	-0.673863	N-Term(iTRAQ4plex); S3(Phospho); K11(iTRAQ4plex)	T(1): 0.1; S(2): 2.9; S(3): 97.0	-0.442329	-0.673863	-0.62056	down
AT1G07110	SLSASSFLIDTK	AT1G07110.1	fructose-2,6-bisphosphatase	-0.40583	N-Term(iTRAQ4plex); S3(Phospho); K12(iTRAQ4plex)	S(1): 0.0; S(3): 99.9; S(5): 0.1; S(6): 0.0; T(11): 0.0	-0.395455		-0.40583	down
AT1G37130	SVSTPFMNTTAK	AT1G37130.1	nitrate reductase 2	-0.372161	N-Term(iTRAQ4plex); S3(Phospho); K12(iTRAQ4plex)	S(1): 0.1; S(3): 96.9; T(4): 3.0; T(9): 0.0; T(10): 0.0	-0.372161		-0.192061	down
AT4G24100	SASVGNWILEPK	AT4G24100.1	Protein kinase superfamily protein	-0.360163	N-Term(iTRAQ4plex); S3(Phospho); K12(iTRAQ4plex)	S(1): 0.2; S(3): 99.8	-0.360163			down
AT3G60240	TTSAPPNMDDQK	AT3G60240.2	eukaryotic translation initiation factor 4G	-0.319825	N-Term(iTRAQ4plex); S3(Phospho); K12(iTRAQ4plex)	T(1): 0.2; T(2): 4.4; S(3): 95.4	-0.0479953	-0.319825	-0.261345	down
AT4G10730	SASVGNWILDSK	AT4G10730.1	Protein kinase superfamily protein	-0.539009	N-Term(iTRAQ4plex); S3(Phospho); K12(iTRAQ4plex)	S(1): 0.1; S(3): 99.9; S(11): 0.0			-0.539009	down
AT1G09730	LSSPTGEAEEMEK	AT1G09730.2	Cysteine proteinases superfamily protein	-0.561216	N-Term(iTRAQ4plex); S3(Phospho); K13(iTRAQ4plex)	S(2): 0.2; S(3): 99.7; T(5): 0.2	-0.0495466	-0.561216	-0.400415	down
AT5G52310	AASEEGEAVEEEVK	AT5G52310.1	low-temperature-responsive protein 78 (LTI78) / desiccation-responsive protein 29A (RD29A)	-0.68894	N-Term(iTRAQ4plex); S3(Phospho); K14(iTRAQ4plex)	S(3): 100.0		-0.68894		down
AT5G15970	SISDAAVGGVNFVK	AT5G15970.1	stress-responsive protein (KIN2) / stress-induced protein (KIN2) / cold-responsive protein (COR6.6) / cold-regulated protein (COR6.6)	-0.409504	N-Term(iTRAQ4plex); S3(Phospho); K14(iTRAQ4plex)	S(1): 0.4; S(3): 99.6			-0.409504	down
AT3G55270	FSSLSLLPSQTSPK	AT3G55270.1	mitogen-activated protein kinase phosphatase 1	-0.291643	N-Term(iTRAQ4plex); S3(Phospho); K14(iTRAQ4plex)	S(2): 6.3; S(3): 80.0; S(5): 6.3; S(9): 0.6; T(11): 0.6; S(12): 6.3			-0.291643	down
AT1G15750	APSPVNNPLLGGIPK	AT1G15750.1	Transducin family protein / WD-40 repeat family protein	-0.567644	N-Term(iTRAQ4plex); S3(Phospho); K15(iTRAQ4plex)	S(3): 100.0	-0.41781	-0.484827	-0.567644	down
AT1G80490	APSPVNNPLLGSLPK	AT1G80490.1	TOPLESS-related 1	-0.413743	N-Term(iTRAQ4plex); S3(Phospho); K15(iTRAQ4plex)	S(3): 100.0; S(12): 0.0	-0.27609	-0.413743	-0.188854	down
AT5G58950	SVSPSPQMAVPDVFK	AT5G58950.1	Protein kinase superfamily protein	-0.408642	N-Term(iTRAQ4plex); S3(Phospho); K15(iTRAQ4plex)	S(1): 33.3; S(3): 33.3; S(5): 33.3	-0.257019		-0.408642	down
AT5G09960	DPSRASLGNEEELIKPPESATSTAELTTVQSENQR	AT5G09960.1	FUNCTIONS IN: molecular_function unknown; INVOLVED IN: biological_process unknown; LOCATED IN: plasma membrane; EXPRESSED IN: 22 plant structures; EXPRESSED DURING: 13 growth stages; CONTAINS InterPro DOMAIN/s: RPM1-interacting protein 4, defence response (InterPro:IPR008700); BEST Arabidopsis thaliana protein match is: unknown protein (TAIR:AT5G64850.1); Has 30201 Blast hits to 17322 proteins in…	-0.575375	N-Term(iTRAQ4plex); S3(Phospho); K15(iTRAQ4plex)	S(3): 86.9; S(6): 13.1; S(19): 0.0; T(21): 0.0; S(22): 0.0; T(23): 0.0; T(27): 0.0; T(28): 0.0; S(31): 0.0		-0.575375	-0.255761	down
AT5G41970	VYSTATSPSPSEISVK	AT5G41970.1	Metal-dependent protein hydrolase	-0.509503	N-Term(iTRAQ4plex); S3(Phospho); K16(iTRAQ4plex)	Y(2): 32.6; S(3): 32.6; T(4): 32.6; T(6): 1.0; S(7): 1.0; S(9): 0.0; S(11): 0.0; S(14): 0.0	-0.354354	-0.509503	-0.325908	down
AT2G40980	MPSPVYASSSNALEAK	AT2G40980.1	Protein kinase superfamily protein	-0.264685	N-Term(iTRAQ4plex); S3(Phospho); K16(iTRAQ4plex)	S(3): 100.0; Y(6): 0.0; S(8): 0.0; S(9): 0.0; S(10): 0.0		-0.264685	-0.0847865	down
AT1G67230	DISPTAAGLGLPVTGGK	AT1G67230.1	little nuclei1	-0.394571	N-Term(iTRAQ4plex); S3(Phospho); K17(iTRAQ4plex)	S(3): 99.9; T(5): 0.1; T(14): 0.0	-0.212664	-0.394571	-0.252707	down
AT3G13990	SDSPVSAVSEPQLPEQK	AT3G13990.2	Kinase-related protein of unknown function (DUF1296)	-0.303703	N-Term(iTRAQ4plex); S3(Phospho); K17(iTRAQ4plex)	S(1): 50.0; S(3): 50.0; S(6): 0.0; S(9): 0.0	-0.0911939		-0.303703	down
AT5G03640	SNSFVGTHEYLAPEIIK	AT5G03640.1	Protein kinase superfamily protein	-0.503524	N-Term(iTRAQ4plex); S3(Phospho); K17(iTRAQ4plex)	S(1): 4.8; S(3): 95.2; T(7): 0.0; Y(10): 0.0	-0.282288	-0.503524	-0.304824	down
AT5G55910	SMSFVGTHEYLAPEIIK	AT5G55910.1	D6 protein kinase	-0.366514	N-Term(iTRAQ4plex); S3(Phospho); K17(iTRAQ4plex)	S(1): 0.1; S(3): 99.9; T(7): 0.0; Y(10): 0.0	-0.191187	-0.366514	-0.172715	down
AT3G09670	EISPSTTLSSPHAASVTK	AT3G09670.1	Tudor/PWWP/MBT superfamily protein	-0.292156	N-Term(iTRAQ4plex); S3(Phospho); K18(iTRAQ4plex)	S(3): 99.7; S(5): 0.2; T(6): 0.2; T(7): 0.0; S(9): 0.0; S(10): 0.0; S(15): 0.0; T(17): 0.0	-0.12599	-0.292156	-0.252304	down
AT5G16260	ASSPPEGEDEFTDDDGTK	AT5G16260.1	RNA binding (RRM/RBD/RNP motifs) family protein	-0.506214	N-Term(iTRAQ4plex); S3(Phospho); K18(iTRAQ4plex)	S(2): 4.9; S(3): 95.1; T(12): 0.0; T(17): 0.0	-0.48173	-0.502682	-0.506214	down
AT5G15020	AESEGEAEGMESHLIEDK	AT5G15020.2	SIN3-like 2	-0.556489	N-Term(iTRAQ4plex); S3(Phospho); K18(iTRAQ4plex)	S(3): 100.0; S(12): 0.0	-0.330537	-0.556489	-0.198355	down
AT3G04740	SWSPASQTLSTAVSTSTK	AT3G04740.1	RNA polymerase II transcription mediators	-0.263842	N-Term(iTRAQ4plex); S3(Phospho); K18(iTRAQ4plex)	S(1): 0.4; S(3): 99.6; S(6): 0.0; T(8): 0.0; S(10): 0.0; T(11): 0.0; S(14): 0.0; T(15): 0.0; S(16): 0.0; T(17): 0.0		-0.263842	-0.239305	down
AT2G25430	SRSYGDMTEMGGGGGGGGRDEK	AT2G25430.1	epsin N-terminal homology (ENTH) domain-containing protein / clathrin assembly protein-related	-0.92938	N-Term(iTRAQ4plex); S3(Phospho); K22(iTRAQ4plex)	S(1): 0.2; S(3): 95.4; Y(4): 4.4; T(8): 0.0	-0.719087	-0.92938	-0.576988	down
AT4G13350	SMSAPSLQPLQGVPSGGLQSSEVKPSGR	AT4G13350.1	NSP (nuclear shuttle protein)-interacting GTPase	-0.528233	N-Term(iTRAQ4plex); S3(Phospho); K24(iTRAQ4plex)	S(1): 0.6; S(3): 99.4; S(6): 0.0; S(15): 0.0; S(20): 0.0; S(21): 0.0; S(26): 0.0	-0.528233			down
AT4G26450	ADSTGDENDQVEDFALVQYIENSK	AT4G26450.1	unknown protein; Has 614 Blast hits to 492 proteins in 137 species: Archae - 0; Bacteria - 94; Metazoa - 255; Fungi - 76; Plants - 69; Viruses - 0; Other Eukaryotes - 120 (source: NCBI BLink).	-0.364554	N-Term(iTRAQ4plex); S3(Phospho); K24(iTRAQ4plex)	S(3): 95.1; T(4): 4.9; Y(19): 0.0; S(23): 0.0		-0.364554	-0.0868564	down
AT1G17210	ADSVEGTVVDRDGDEVNDDSAGPSK	AT1G17210.1	IAP-like protein 1	-0.300021	N-Term(iTRAQ4plex); S3(Phospho); K25(iTRAQ4plex)	S(3): 99.9; T(7): 0.1; S(20): 0.0; S(24): 0.0	-0.0721297	-0.300021	-0.00385864	down
AT1G17210	ADSVEGTVVDRDGDEVNDDSAGPSKR	AT1G17210.1	IAP-like protein 1	-0.362979	N-Term(iTRAQ4plex); S3(Phospho); K25(iTRAQ4plex)	S(3): 100.0; T(7): 0.0; S(20): 0.0; S(24): 0.0	-0.188333	-0.362979	-0.229711	down
AT5G55040	HASDYEEEDEEDDEAEEEEEEVSEKR	AT5G55040.1	DNA-binding bromodomain-containing protein	-0.381024	N-Term(iTRAQ4plex); S3(Phospho); K25(iTRAQ4plex)	S(3): 100.0; Y(5): 0.0; S(23): 0.0		-0.381024		down
AT2G33810	ELSEEEEEEEETEDEDTFEEEEALEK	AT2G33810.1	squamosa promoter binding protein-like 3	-0.468554	N-Term(iTRAQ4plex); S3(Phospho); K26(iTRAQ4plex)	S(3): 100.0; T(12): 0.0; T(17): 0.0		-0.468554		down
AT5G64850	DASRASLGNEEELINPFHDQPPVDTAKPK	AT5G64850.1	FUNCTIONS IN: molecular_function unknown; INVOLVED IN: biological_process unknown; LOCATED IN: plasma membrane; EXPRESSED IN: 22 plant structures; EXPRESSED DURING: 13 growth stages; CONTAINS InterPro DOMAIN/s: RPM1-interacting protein 4, defence response (InterPro:IPR008700); BEST Arabidopsis thaliana protein match is: unknown protein (TAIR:AT5G09960.1); Has 30201 Blast hits to 17322 proteins in…	-1.10658	N-Term(iTRAQ4plex); S3(Phospho); K27(iTRAQ4plex); K29(iTRAQ4plex)	S(3): 99.7; S(6): 0.3; T(25): 0.0	-0.857052	-1.10658	-1.08578	down
AT4G22285	SDSPPPPLGFNNPLLPLANTYDDDDEEEENEQKK	AT4G22285.1	Ubiquitin C-terminal hydrolases superfamily protein	-0.447414	N-Term(iTRAQ4plex); S3(Phospho); K33(iTRAQ4plex); K34(iTRAQ4plex)	S(1): 5.2; S(3): 94.8; T(20): 0.0; Y(21): 0.0	-0.224676	-0.447414	-0.419374	down
AT1G79820	VPSKEFLSALDK	AT1G79820.3	Major facilitator superfamily protein	-0.624458	N-Term(iTRAQ4plex); S3(Phospho); K4(iTRAQ4plex); K12(iTRAQ4plex)	S(3): 100.0; S(8): 0.0	-0.624458			down
AT5G41950	NLSGKAETMSTNVER	AT5G41950.1	Tetratricopeptide repeat (TPR)-like superfamily protein	-0.396581	N-Term(iTRAQ4plex); S3(Phospho); K5(iTRAQ4plex)	S(3): 100.0; T(8): 0.0; S(10): 0.0; T(11): 0.0	-0.342376	-0.396581	-0.340422	down
AT4G14200	SDSFKEETATNFPAK	AT4G14200.1	Pentatricopeptide repeat (PPR) superfamily protein	-0.394539	N-Term(iTRAQ4plex); S3(Phospho); K5(iTRAQ4plex); K15(iTRAQ4plex)	S(1): 0.2; S(3): 99.8; T(8): 0.0; T(10): 0.0	-0.364848	-0.394539	-0.336043	down
AT1G01320	SPSYKEVALAPPGSIAK	AT1G01320.2	Tetratricopeptide repeat (TPR)-like superfamily protein	-0.598968	N-Term(iTRAQ4plex); S3(Phospho); K5(iTRAQ4plex); K17(iTRAQ4plex)	S(1): 1.8; S(3): 49.1; Y(4): 49.1; S(14): 0.0	-0.377301	-0.598968		down
AT1G16610	VSSPPKPVSAAPK	AT1G16610.1	arginine/serine-rich 45	-0.430147	N-Term(iTRAQ4plex); S3(Phospho); K6(iTRAQ4plex); K13(iTRAQ4plex)	S(2): 4.7; S(3): 95.3; S(9): 0.0	-0.0161578	-0.430147	-0.117659	down
AT2G04410	SDSPGKDEPGYNKNGEVLEKPAK	AT2G04410.1	RPM1-interacting protein 4 (RIN4) family protein	-0.384986	N-Term(iTRAQ4plex); S3(Phospho); K6(iTRAQ4plex); K13(iTRAQ4plex); K20(iTRAQ4plex); K23(iTRAQ4plex)	S(1): 0.5; S(3): 99.5; Y(11): 0.0			-0.384986	down
AT3G22380	SSSPEKEKFEIDLMAPPPVR	AT3G22380.1	time for coffee	-0.387742	N-Term(iTRAQ4plex); S3(Phospho); K6(iTRAQ4plex); K8(iTRAQ4plex)	S(1): 3.0; S(2): 48.5; S(3): 48.5	-0.387742			down
AT1G19835	LSSPSDKDTPSMNTMK	AT1G19835.1	Plant protein of unknown function (DUF869)	-0.313097	N-Term(iTRAQ4plex); S3(Phospho); K7(iTRAQ4plex); K16(iTRAQ4plex)	S(2): 2.0; S(3): 49.0; S(5): 49.0; T(9): 0.0; S(11): 0.0; T(14): 0.0	-0.0296239		-0.313097	down
AT1G20760	FDSMNSTK	AT1G20760.1	Calcium-binding EF hand family protein	-0.344203	N-Term(iTRAQ4plex); S3(Phospho); K8(iTRAQ4plex)	S(3): 100.0; S(6): 0.0; T(7): 0.0		-0.344203	-0.137213	down
AT5G52530	RFSPPNYK	AT5G52530.1	dentin sialophosphoprotein-related	-0.290837	N-Term(iTRAQ4plex); S3(Phospho); K8(iTRAQ4plex)	S(3): 100.0; Y(7): 0.0			-0.290837	down
AT3G20890	ARSSDDGKEDIEHTGILR	AT3G20890.1	RNA-binding (RRM/RBD/RNP motifs) family protein	-0.628366	N-Term(iTRAQ4plex); S3(Phospho); K8(iTRAQ4plex)	S(3): 50.0; S(4): 50.0; T(14): 0.0			-0.628366	down
AT2G29210	HTSPSHIKQDGSMSPVR	AT2G29210.1	splicing factor PWI domain-containing protein	-0.349164	N-Term(iTRAQ4plex); S3(Phospho); K8(iTRAQ4plex); S12(Phospho); S14(Phospho)	T(2): 8.4; S(3): 91.6; S(5): 0.1; S(12): 100.0; S(14): 100.0	0.164813	-0.349164	0.115139	down
AT5G43310	SISPLPLSK	AT5G43310.4	COP1-interacting protein-related	-0.521865	N-Term(iTRAQ4plex); S3(Phospho); K9(iTRAQ4plex)	S(1): 0.0; S(3): 100.0; S(8): 0.0	-0.426404		-0.521865	down
AT5G22030	SNSLSFLGK	AT5G22030.2	ubiquitin-specific protease 8	-0.458927	N-Term(iTRAQ4plex); S3(Phospho); K9(iTRAQ4plex)	S(1): 0.0; S(3): 100.0; S(5): 0.0	-0.458927		-0.399489	down
AT1G79280	VPSSTPLIK	AT1G79280.1	nuclear pore anchor	-0.8494	N-Term(iTRAQ4plex); S3(Phospho); K9(iTRAQ4plex)	S(3): 94.8; S(4): 4.9; T(5): 0.3			-0.8494	down
AT1G09730	LSSPTGEAEEMEK	AT1G09730.2	Cysteine proteinases superfamily protein	-0.323222	N-Term(iTRAQ4plex); S3(Phospho); M11(Oxidation); K13(iTRAQ4plex)	S(2): 33.3; S(3): 33.3; T(5): 33.3		-0.323222	-0.103392	down
AT5G65410	ERSEDPMETSSAEAGGGIR	AT5G65410.1	homeobox protein 25	-0.794151	N-Term(iTRAQ4plex); S3(Phospho); S10(Phospho); S11(Phospho)	S(3): 100.0; T(9): 9.9; S(10): 95.0; S(11): 95.0	-0.289211	-0.794151	-0.250953	down
AT5G21170	RPSSDSMSSSPPGSPAR	AT5G21170.1	5'-AMP-activated protein kinase beta-2 subunit protein	-0.723434	N-Term(iTRAQ4plex); S3(Phospho); S10(Phospho); S14(Phospho)	S(3): 93.7; S(4): 6.4; S(6): 2.2; S(8): 32.6; S(9): 32.6; S(10): 32.6; S(14): 100.0		-0.723434		down
AT1G31870	SDSVELDDDLSPPR	AT1G31870.1	unknown protein; FUNCTIONS IN: molecular_function unknown; INVOLVED IN: biological_process unknown; LOCATED IN: cytosol, nucleus; EXPRESSED IN: 25 plant structures; EXPRESSED DURING: 15 growth stages; CONTAINS InterPro DOMAIN/s: Protein of unknown function DUF2050, pre-mRNA-splicing factor (InterPro:IPR018609); Has 13303 Blast hits to 9618 proteins in 489 species: Archae - 8; Bacteria - 444; Meta…	-0.455158	N-Term(iTRAQ4plex); S3(Phospho); S11(Phospho)	S(1): 4.5; S(3): 95.5; S(11): 100.0		-0.455158		down
AT5G65410	ERSEDPMETSSAEAGGGIR	AT5G65410.1	homeobox protein 25	-0.544032	N-Term(iTRAQ4plex); S3(Phospho); S11(Phospho)	S(3): 100.0; T(9): 7.3; S(10): 7.3; S(11): 85.3		-0.544032	-0.12125	down
AT1G36730	SLSDENDQADSEEDDDDVQWQTDTSR	AT1G36730.1	Translation initiation factor IF2/IF5	-0.509016	N-Term(iTRAQ4plex); S3(Phospho); S11(Phospho)	S(1): 9.6; S(3): 90.4; S(11): 100.0; T(22): 0.0; T(24): 0.0; S(25): 0.0		-0.509016		down
AT2G37340	DRSPVLDDEGSPKIIDGSPPPSPK	AT2G37340.3	arginine/serine-rich zinc knuckle-containing protein 33	-0.276643	N-Term(iTRAQ4plex); S3(Phospho); S11(Phospho); K13(iTRAQ4plex); S18(Phospho); S22(Phospho); K24(iTRAQ4plex)	S(3): 100.0; S(11): 100.0; S(18): 100.0; S(22): 100.0		-0.276643	0.108084	down
AT1G18950	GSSSDIVPDRSPADDVAPVTDTK	AT1G18950.1	DDT domain superfamily	-0.367627	N-Term(iTRAQ4plex); S3(Phospho); S11(Phospho); K23(iTRAQ4plex)	S(2): 0.4; S(3): 94.0; S(4): 11.2; S(11): 94.4; T(20): 0.0; T(22): 0.0		-0.367627	-0.116934	down
AT1G33990	ALSMAIHQAQLSQR	AT1G33990.1	methyl esterase 14	-0.575539	N-Term(iTRAQ4plex); S3(Phospho); S12(Phospho)	S(3): 100.0; S(12): 100.0		-0.575539	-0.350714	down
AT4G25500	RDSDGGYDGAESPMQK	AT4G25500.2	arginine/serine-rich splicing factor 35	-0.334831	N-Term(iTRAQ4plex); S3(Phospho); S12(Phospho); K16(iTRAQ4plex)	S(3): 100.0; Y(7): 0.0; S(12): 100.0	0.236863	-0.334831	0.161938	down
AT2G27100	STSSSPPPPPPSSSLPQQEQEQDQQQLPLR	AT2G27100.1	C2H2 zinc-finger protein SERRATE (SE)	-0.710522	N-Term(iTRAQ4plex); S3(Phospho); S4(Phospho)	S(1): 0.1; T(2): 1.0; S(3): 94.3; S(4): 52.3; S(5): 52.3; S(12): 0.0; S(13): 0.0; S(14): 0.0		-0.710522	-0.000688179	down
AT4G31580	RRSPSPPPAR	AT4G31580.1	serine/arginine-rich 22	-1.51297	N-Term(iTRAQ4plex); S3(Phospho); S5(Phospho)	S(3): 100.0; S(5): 100.0	-0.108412	-1.51297	-0.664827	down
AT2G46610	RRSPSPVYR	AT2G46610.2	RNA-binding (RRM/RBD/RNP motifs) family protein	-0.428178	N-Term(iTRAQ4plex); S3(Phospho); S5(Phospho)	S(3): 100.0; S(5): 99.8; Y(8): 0.2		-0.428178	-0.185061	down
AT2G28910	SLSESEDEEEGR	AT2G28910.1	CAX interacting protein 4	-0.318473	N-Term(iTRAQ4plex); S3(Phospho); S5(Phospho)	S(1): 0.0; S(3): 100.0; S(5): 100.0		-0.318473		down
AT4G37090	AESDSEEEEIIDELPR	AT4G37090.2	unknown protein; FUNCTIONS IN: molecular_function unknown; INVOLVED IN: biological_process unknown; LOCATED IN: cellular_component unknown; EXPRESSED IN: 23 plant structures; EXPRESSED DURING: 13 growth stages; Has 35333 Blast hits to 34131 proteins in 2444 species: Archae - 798; Bacteria - 22429; Metazoa - 974; Fungi - 991; Plants - 531; Viruses - 0; Other Eukaryotes - 9610 (source: NCBI BLink).	-0.343764	N-Term(iTRAQ4plex); S3(Phospho); S5(Phospho)	S(3): 100.0; S(5): 100.0		-0.343764		down
AT1G16610	GRSPSSPPPRR	AT1G16610.1	arginine/serine-rich 45	-0.992457	N-Term(iTRAQ4plex); S3(Phospho); S6(Phospho)	S(3): 100.0; S(5): 50.0; S(6): 50.0		-0.992457	-0.217849	down
AT3G58640	AISLPSSPQNYR	AT3G58640.1	Mitogen activated protein kinase kinase kinase-related	-0.395699	N-Term(iTRAQ4plex); S3(Phospho); S6(Phospho)	S(3): 100.0; S(6): 99.9; S(7): 0.1; Y(11): 0.0		-0.395699	-0.36053	down
AT4G11270	SLSGISLNEPK	AT4G11270.1	Transducin/WD40 repeat-like superfamily protein	-0.428315	N-Term(iTRAQ4plex); S3(Phospho); S6(Phospho); K11(iTRAQ4plex)	S(1): 0.0; S(3): 100.0; S(6): 100.0		-0.428315	-0.35706	down
AT3G13990	SDSPVSAVSEPQLPEQK	AT3G13990.2	Kinase-related protein of unknown function (DUF1296)	-0.547545	N-Term(iTRAQ4plex); S3(Phospho); S6(Phospho); S9(Phospho); K17(iTRAQ4plex)	S(1): 0.2; S(3): 99.8; S(6): 100.0; S(9): 100.0	-0.0859299	-0.547545	-0.292832	down
AT1G08680	ASSFVYSPGR	AT1G08680.2	ARF GAP-like zinc finger-containing protein ZIGA4	-0.584271	N-Term(iTRAQ4plex); S3(Phospho); S7(Phospho)	S(2): 0.3; S(3): 99.7; Y(6): 4.6; S(7): 95.4	-0.240461	-0.584271	-0.199287	down
AT1G31870	YLSEDLSPPR	AT1G31870.1	unknown protein; FUNCTIONS IN: molecular_function unknown; INVOLVED IN: biological_process unknown; LOCATED IN: cytosol, nucleus; EXPRESSED IN: 25 plant structures; EXPRESSED DURING: 15 growth stages; CONTAINS InterPro DOMAIN/s: Protein of unknown function DUF2050, pre-mRNA-splicing factor (InterPro:IPR018609); Has 13303 Blast hits to 9618 proteins in 489 species: Archae - 8; Bacteria - 444; Meta…	-0.529824	N-Term(iTRAQ4plex); S3(Phospho); S7(Phospho)	Y(1): 0.0; S(3): 100.0; S(7): 100.0		-0.529824	-0.16203	down
AT3G50670	ERSRELSHEQPR	AT3G50670.1	U1 small nuclear ribonucleoprotein-70K	-0.983792	N-Term(iTRAQ4plex); S3(Phospho); S7(Phospho)	S(3): 100.0; S(7): 100.0		-0.983792		down
AT3G55020	GASDIDSEDEFYDVER	AT3G55020.1	Ypt/Rab-GAP domain of gyp1p superfamily protein	-0.761295	N-Term(iTRAQ4plex); S3(Phospho); S7(Phospho)	S(3): 100.0; S(7): 100.0; Y(12): 0.0		-0.761295	-0.175689	down
AT3G55460	RYSPPYYSPPR	AT3G55460.1	SC35-like splicing factor 30	-0.336184	N-Term(iTRAQ4plex); S3(Phospho); S8(Phospho)	Y(2): 0.1; S(3): 99.9; Y(6): 0.0; Y(7): 50.0; S(8): 50.0	-0.0835397	-0.336184	-0.132897	down
AT2G01190	VYSDDERSDHGVQAGYR	AT2G01190.1	Octicosapeptide/Phox/Bem1p family protein	-0.45982	N-Term(iTRAQ4plex); S3(Phospho); S8(Phospho)	Y(2): 50.0; S(3): 50.0; S(8): 100.0; Y(16): 0.0	0.231909	-0.45982	0.0430626	down
AT3G63400	NFSPGDVSDR	AT3G63400.1	Cyclophilin-like peptidyl-prolyl cis-trans isomerase family protein	-0.431216	N-Term(iTRAQ4plex); S3(Phospho); S8(Phospho)	S(3): 100.0; S(8): 100.0		-0.431216	-0.115206	down
AT4G14200	EVSEEWNSPAKYPVDLK	AT4G14200.1	Pentatricopeptide repeat (PPR) superfamily protein	-0.568531	N-Term(iTRAQ4plex); S3(Phospho); S8(Phospho); K11(iTRAQ4plex); K17(iTRAQ4plex)	S(3): 100.0; S(8): 100.0; Y(12): 0.0		-0.568531	-0.416508	down
AT2G43680	GASPQAISSKPPSPR	AT2G43680.2	IQ-domain 14	-0.511727	N-Term(iTRAQ4plex); S3(Phospho); S9(Phospho); K10(iTRAQ4plex); S13(Phospho)	S(3): 99.8; S(8): 0.4; S(9): 99.8; S(13): 100.0		-0.511727		down
AT2G33810	ELSEEEEEEEETEDEDTFEEEEALEKK	AT2G33810.1	squamosa promoter binding protein-like 3	-0.554077	N-Term(iTRAQ4plex); S3(Phospho); T12(Phospho); K26(iTRAQ4plex); K27(iTRAQ4plex)	S(3): 100.0; T(12): 89.5; T(17): 10.5		-0.554077		down
AT5G09960	EFSPSHHHQPHSPSTR	AT5G09960.1	FUNCTIONS IN: molecular_function unknown; INVOLVED IN: biological_process unknown; LOCATED IN: plasma membrane; EXPRESSED IN: 22 plant structures; EXPRESSED DURING: 13 growth stages; CONTAINS InterPro DOMAIN/s: RPM1-interacting protein 4, defence response (InterPro:IPR008700); BEST Arabidopsis thaliana protein match is: unknown protein (TAIR:AT5G64850.1); Has 30201 Blast hits to 17322 proteins in…	-0.357683	N-Term(iTRAQ4plex); S3(Phospho); T15(Phospho)	S(3): 99.6; S(5): 0.4; S(12): 2.8; S(14): 48.6; T(15): 48.6	0.219733	-0.357683	0.00395509	down
AT2G33810	ELSEEEEEEEETEDEDTFEEEEALEK	AT2G33810.1	squamosa promoter binding protein-like 3	-0.594332	N-Term(iTRAQ4plex); S3(Phospho); T17(Phospho); K26(iTRAQ4plex)	S(3): 100.0; T(12): 0.5; T(17): 99.5	0.141887	-0.594332	0.212796	down
AT2G46630	HMSPPTPPKAATPPPPPPR	AT2G46630.1	unknown protein; LOCATED IN: chloroplast; EXPRESSED IN: 22 plant structures; EXPRESSED DURING: 13 growth stages; Has 110095 Blast hits to 59224 proteins in 2216 species: Archae - 177; Bacteria - 15429; Metazoa - 38345; Fungi - 18843; Plants - 13341; Viruses - 3084; Other Eukaryotes - 20876 (source: NCBI BLink).	-0.370643	N-Term(iTRAQ4plex); S3(Phospho); T6(Phospho); K9(iTRAQ4plex); T12(Phospho)	S(3): 100.0; T(6): 100.0; T(12): 100.0		-0.370643		down
AT1G47670	FLSPIGTPMKR	AT1G47670.1	Transmembrane amino acid transporter family protein	-0.360767	N-Term(iTRAQ4plex); S3(Phospho); T7(Phospho); K10(iTRAQ4plex)	S(3): 100.0; T(7): 100.0	-0.234639	-0.360767	-0.239108	down
AT1G35580	GRSVLDTPLSSAR	AT1G35580.1	cytosolic invertase 1	-0.658249	N-Term(iTRAQ4plex); S3(Phospho); T7(Phospho); S10(Phospho)	S(3): 100.0; T(7): 100.0; S(10): 50.0; S(11): 50.0		-0.658249	-0.0776109	down
AT3G08510	EVPSFIQR	AT3G08510.3	phospholipase C 2	-0.504372	N-Term(iTRAQ4plex); S4(Phospho)	S(4): 100.0	-0.36799	-0.504372	-0.42991	down
AT1G74910	RVSSFEALQPATR	AT1G74910.3	ADP-glucose pyrophosphorylase family protein	-0.390216	N-Term(iTRAQ4plex); S4(Phospho)	S(3): 2.1; S(4): 97.9; T(12): 0.0	-0.154975	-0.390216	-0.0363614	down
AT3G05420	DIESEVEVSQEGR	AT3G05420.1	acyl-CoA binding protein 4	-0.5427	N-Term(iTRAQ4plex); S4(Phospho)	S(4): 100.0; S(9): 0.0	-0.121781	-0.5427	-0.126197	down
AT4G24100	RAPSFSGPLNLSTR	AT4G24100.1	Protein kinase superfamily protein	-0.277781	N-Term(iTRAQ4plex); S4(Phospho)	S(4): 100.0; S(6): 0.0; S(12): 0.0; T(13): 0.0	-0.207683		-0.277781	down
AT3G28690	SLSSLNLPQASPYR	AT3G28690.1	Protein kinase superfamily protein	-0.439858	N-Term(iTRAQ4plex); S4(Phospho)	S(1): 0.0; S(3): 3.2; S(4): 96.8; S(11): 0.0; Y(13): 0.0	-0.141951		-0.439858	down
AT4G01290	IGSSEMLIEGEDVR	AT4G01290.2	unknown protein; FUNCTIONS IN: molecular_function unknown; INVOLVED IN: biological_process unknown; LOCATED IN: cellular_component unknown; EXPRESSED IN: 24 plant structures; EXPRESSED DURING: 15 growth stages; Has 1797 Blast hits to 1352 proteins in 216 species: Archae - 0; Bacteria - 202; Metazoa - 850; Fungi - 267; Plants - 109; Viruses - 0; Other Eukaryotes - 369 (source: NCBI BLink).	-0.552462	N-Term(iTRAQ4plex); S4(Phospho)	S(3): 50.0; S(4): 50.0	-0.552462			down
AT5G58140	APPSPLNDAESLSER	AT5G58140.4	phototropin 2	-0.372958	N-Term(iTRAQ4plex); S4(Phospho)	S(4): 100.0; S(11): 0.0; S(13): 0.0	-0.362696	-0.372958	-0.232675	down
AT1G79280	RAPSPGGGSSTIVTLADR	AT1G79280.1	nuclear pore anchor	-0.630662	N-Term(iTRAQ4plex); S4(Phospho)	S(4): 100.0; S(9): 0.0; S(10): 0.0; T(11): 0.0; T(14): 0.0	-0.313797	-0.630662	-0.175462	down
AT3G53390	AAPSTPTGTSSGYSASSGFR	AT3G53390.1	Transducin/WD40 repeat-like superfamily protein	-0.327464	N-Term(iTRAQ4plex); S4(Phospho)	S(4): 95.3; T(5): 4.7; T(7): 0.0; T(9): 0.0; S(10): 0.0; S(11): 0.0; Y(13): 0.0; S(14): 0.0; S(16): 0.0; S(17): 0.0	-0.00209665	-0.327464	-0.210014	down
AT4G00752	DADSPVHSNDAEEEMIR	AT4G00752.1	UBX domain-containing protein	-0.854785	N-Term(iTRAQ4plex); S4(Phospho)	S(4): 100.0; S(8): 0.0	-0.0751958	-0.854785	-0.602882	down
AT3G15040	YPQSAPVQVPLVSSAMMNR	AT3G15040.1	Protein of unknown function, DUF584	-0.572016	N-Term(iTRAQ4plex); S4(Phospho)	Y(1): 4.3; S(4): 95.7; S(13): 0.0; S(14): 0.0	-0.0764164	-0.572016	-0.225554	down
AT2G40730	TVQSDDEDPWAAIAAPPPTTR	AT2G40730.1	Protein kinase family protein with ARM repeat domain	-0.616721	N-Term(iTRAQ4plex); S4(Phospho)	T(1): 5.8; S(4): 94.2; T(19): 0.0; T(20): 0.0	-0.400657	-0.437835	-0.616721	down
AT1G07990	TRDSDEEDRDYDVAALANNLSQAFR	AT1G07990.1	SIT4 phosphatase-associated family protein	-0.302507	N-Term(iTRAQ4plex); S4(Phospho)	T(1): 0.0; S(4): 100.0; Y(11): 0.0; S(21): 0.0	0.0887137	-0.302507	0.122302	down
AT5G54440	ASLSTGNIPEMFDGRPSFTEGSGLEASPR	AT5G54440.1	CLUB	-0.563065	N-Term(iTRAQ4plex); S4(Phospho)	S(2): 7.3; S(4): 85.4; T(5): 7.3; S(17): 0.0; T(19): 0.0; S(22): 0.0; S(27): 0.0	-0.494633		-0.563065	down
AT3G45190	TRDSDDDEVHDRDYDLAGLANNLNQFR	AT3G45190.1	SIT4 phosphatase-associated family protein	-0.412154	N-Term(iTRAQ4plex); S4(Phospho)	T(1): 0.5; S(4): 99.5; Y(14): 0.0	-0.077847	-0.412154	-0.366661	down
AT2G37050	GGISDEFSR	AT2G37050.1	Leucine-rich repeat protein kinase family protein	-0.314249	N-Term(iTRAQ4plex); S4(Phospho)	S(4): 100.0; S(8): 0.0		-0.314249		down
AT4G14200	NLLSEARSPR	AT4G14200.1	Pentatricopeptide repeat (PPR) superfamily protein	-1.0948	N-Term(iTRAQ4plex); S4(Phospho)	S(4): 100.0; S(8): 0.0		-0.808282	-1.0948	down
AT5G03280	TPGSIDSLYGLQR	AT5G03280.1	NRAMP metal ion transporter family protein	-0.47187	N-Term(iTRAQ4plex); S4(Phospho)	T(1): 0.0; S(4): 100.0; S(7): 0.0; Y(9): 0.0		-0.47187	-0.426539	down
AT1G32360	TRGSPSSSSATTTSAASNR	AT1G32360.1	Zinc finger (CCCH-type) family protein	-1.2205	N-Term(iTRAQ4plex); S4(Phospho)	T(1): 0.0; S(4): 99.1; S(6): 0.4; S(7): 0.4; S(8): 0.0; S(9): 0.0; T(11): 0.0; T(12): 0.0; T(13): 0.0; S(14): 0.0; S(17): 0.0		-1.2205		down
AT1G01840	RPLSPSSAVVETSATEER	AT1G01840.1	unknown protein; Has 23 Blast hits to 23 proteins in 9 species: Archae - 0; Bacteria - 0; Metazoa - 0; Fungi - 0; Plants - 23; Viruses - 0; Other Eukaryotes - 0 (source: NCBI BLink).	-0.426678	N-Term(iTRAQ4plex); S4(Phospho)	S(4): 100.0; S(6): 0.0; S(7): 0.0; T(12): 0.0; S(13): 0.0; T(15): 0.0		-0.426678		down
AT5G12440	FWSSSPGR	AT5G12440.1	CCCH-type zinc fingerfamily protein with RNA-binding domain	-0.26648	N-Term(iTRAQ4plex); S4(Phospho)	S(3): 0.2; S(4): 99.6; S(5): 0.2			-0.26648	down
AT5G64070	RVPSTVAMEEVR	AT5G64070.1	phosphatidylinositol 4-OH kinase beta1	-0.317357	N-Term(iTRAQ4plex); S4(Phospho)	S(4): 100.0; T(5): 0.0			-0.317357	down
AT3G48200	IIASDDENEDAEAPCIQK	AT3G48200.1	unknown protein; FUNCTIONS IN: molecular_function unknown; INVOLVED IN: biological_process unknown; LOCATED IN: endomembrane system; EXPRESSED IN: 21 plant structures; EXPRESSED DURING: 13 growth stages; Has 210 Blast hits to 148 proteins in 42 species: Archae - 0; Bacteria - 118; Metazoa - 0; Fungi - 0; Plants - 48; Viruses - 0; Other Eukaryotes - 44 (source: NCBI BLink).	-0.351303	N-Term(iTRAQ4plex); S4(Phospho); C15(Carbamidomethyl); K18(iTRAQ4plex)	S(4): 100.0	0.00225162	-0.351303		down
AT1G35580	AVGSHCSLSEMDDLDLTR	AT1G35580.1	cytosolic invertase 1	-0.452167	N-Term(iTRAQ4plex); S4(Phospho); C6(Carbamidomethyl)	S(4): 99.9; S(7): 0.1; S(9): 0.0; T(17): 0.0	-0.335789	-0.452167	-0.341298	down
AT1G35580	AVGSHCSLSEMDDLDLTR	AT1G35580.1	cytosolic invertase 1	-0.792325	N-Term(iTRAQ4plex); S4(Phospho); C6(Carbamidomethyl); S7(Phospho)	S(4): 100.0; S(7): 100.0; S(9): 0.0; T(17): 0.0	-0.700119	-0.678275	-0.792325	down
AT1G16610	RGRSPPPPPSK	AT1G16610.1	arginine/serine-rich 45	-0.416885	N-Term(iTRAQ4plex); S4(Phospho); K11(iTRAQ4plex)	S(4): 100.0; S(10): 0.0	0.0130859	-0.361651	-0.416885	down
AT2G43680	GPGSPGGVVLEK	AT2G43680.2	IQ-domain 14	-0.501796	N-Term(iTRAQ4plex); S4(Phospho); K12(iTRAQ4plex)	S(4): 100.0	-0.285955	-0.501796	-0.439581	down
AT5G14540	SYGSMDSLEPSK	AT5G14540.1	Protein of unknown function (DUF1421)	-0.525795	N-Term(iTRAQ4plex); S4(Phospho); K12(iTRAQ4plex)	S(1): 0.0; Y(2): 0.1; S(4): 99.9; S(7): 0.0; S(11): 0.0	-0.298517	-0.525795	-0.200201	down
AT1G27540	RTSSIPDFEPVK	AT1G27540.1	Protein of unknown function (DUF295)	-0.706928	N-Term(iTRAQ4plex); S4(Phospho); K12(iTRAQ4plex)	T(2): 33.3; S(3): 33.3; S(4): 33.3		-0.706928	-0.608714	down
AT2G20960	GSRSPLASYFAK	AT2G20960.1	Arabidopsis phospholipase-like protein (PEARLI 4) family	-0.292681	N-Term(iTRAQ4plex); S4(Phospho); K12(iTRAQ4plex)	S(2): 4.5; S(4): 95.5; S(8): 0.0; Y(9): 0.0			-0.292681	down
AT5G03630	AQPSVESLEVLSK	AT5G03630.1	Pyridine nucleotide-disulphide oxidoreductase family protein	-0.384883	N-Term(iTRAQ4plex); S4(Phospho); K13(iTRAQ4plex)	S(4): 100.0; S(7): 0.0; S(12): 0.0	-0.384883		-0.172691	down
AT3G50370	NPLSPNSGQANLKR	AT3G50370.1	unknown protein; FUNCTIONS IN: molecular_function unknown; INVOLVED IN: biological_process unknown; LOCATED IN: cellular_component unknown; EXPRESSED IN: 26 plant structures; EXPRESSED DURING: 15 growth stages; Has 27734 Blast hits to 16708 proteins in 1259 species: Archae - 81; Bacteria - 3434; Metazoa - 10876; Fungi - 2514; Plants - 987; Viruses - 212; Other Eukaryotes - 9630 (source: NCBI BLin…	-0.445624	N-Term(iTRAQ4plex); S4(Phospho); K13(iTRAQ4plex)	S(4): 100.0; S(7): 0.0			-0.445624	down
AT2G35530	SRGSLGSLNMITGK	AT2G35530.1	basic region/leucine zipper transcription factor 16	-0.82994	N-Term(iTRAQ4plex); S4(Phospho); K14(iTRAQ4plex)	S(1): 3.3; S(4): 96.7; S(7): 0.0; T(12): 0.0	-0.82994		-0.598721	down
AT5G36880	HVESMSQLPSGAGK	AT5G36880.1	acetyl-CoA synthetase	-0.353949	N-Term(iTRAQ4plex); S4(Phospho); K14(iTRAQ4plex)	S(4): 100.0; S(6): 0.0; S(10): 0.0	-0.353949			down
AT1G76510	GDPSSPHVPEESVK	AT1G76510.1	ARID/BRIGHT DNA-binding domain-containing protein	-0.561904	N-Term(iTRAQ4plex); S4(Phospho); K14(iTRAQ4plex)	S(4): 95.8; S(5): 4.2; S(12): 0.0	-0.1205	-0.561904		down
AT5G48240	DYNSDDDEEEDDESKKQPEVTIR	AT5G48240.2	unknown protein; FUNCTIONS IN: molecular_function unknown; INVOLVED IN: biological_process unknown; EXPRESSED IN: cultured cell; CONTAINS InterPro DOMAIN/s: Protein of unknown function DUF1665 (InterPro:IPR012459); Has 30201 Blast hits to 17322 proteins in 780 species: Archae - 12; Bacteria - 1396; Metazoa - 17338; Fungi - 3422; Plants - 5037; Viruses - 0; Other Eukaryotes - 2996 (source: NCBI BL…	-0.449849	N-Term(iTRAQ4plex); S4(Phospho); K15(iTRAQ4plex); K16(iTRAQ4plex)	Y(2): 50.0; S(4): 50.0; S(14): 0.0; T(21): 0.0	-0.0330477	-0.449849	0.245923	down
AT3G49590	SGESPSGLMNQYPTQK	AT3G49590.2	Autophagy-related protein 13	-0.471228	N-Term(iTRAQ4plex); S4(Phospho); K16(iTRAQ4plex)	S(1): 4.5; S(4): 91.1; S(6): 4.5; Y(12): 0.0; T(14): 0.0		-0.471228		down
AT1G78430	FVGSPGMADDSDDGSGK	AT1G78430.1	ROP interactive partner 2	-0.550378	N-Term(iTRAQ4plex); S4(Phospho); K17(iTRAQ4plex)	S(4): 100.0; S(11): 0.0; S(15): 0.0	-0.105745	-0.550378	-0.240825	down
AT2G40620	HSLSVDGSSTLESIEAK	AT2G40620.1	Basic-leucine zipper (bZIP) transcription factor family protein	-0.440277	N-Term(iTRAQ4plex); S4(Phospho); K17(iTRAQ4plex)	S(2): 0.1; S(4): 99.9; S(8): 0.0; S(9): 0.0; T(10): 0.0; S(13): 0.0	-0.201342	-0.440277	-0.125154	down
AT1G78430	FVGSPGMADDSDDGSGKR	AT1G78430.1	ROP interactive partner 2	-0.35213	N-Term(iTRAQ4plex); S4(Phospho); K17(iTRAQ4plex)	S(4): 100.0; S(11): 0.0; S(15): 0.0	-0.196275		-0.35213	down
AT5G57330	LELSAVPSSYSSGQLDPK	AT5G57330.1	Galactose mutarotase-like superfamily protein	-0.397696	N-Term(iTRAQ4plex); S4(Phospho); K18(iTRAQ4plex)	S(4): 87.8; S(8): 3.9; S(9): 3.9; Y(10): 3.9; S(11): 0.2; S(12): 0.2	-0.240868	-0.226311	-0.397696	down
AT1G42550	SGESVDDESENYLSDLGK	AT1G42550.1	plastid movement impaired1	-0.313999	N-Term(iTRAQ4plex); S4(Phospho); K18(iTRAQ4plex)	S(1): 3.8; S(4): 96.2; S(9): 0.0; Y(12): 0.0; S(14): 0.0	-0.0150067	-0.313999	-0.0120532	down
AT1G70320	VSGSEHGFSLNEPLGISENK	AT1G70320.1	ubiquitin-protein ligase 2	-0.301029	N-Term(iTRAQ4plex); S4(Phospho); K20(iTRAQ4plex)	S(2): 50.0; S(4): 50.0; S(9): 0.0; S(17): 0.0	-0.183323		-0.301029	down
AT1G65010	SEVSPERETELDSVEEEVDSK	AT1G65010.1	Plant protein of unknown function (DUF827)	-0.641237	N-Term(iTRAQ4plex); S4(Phospho); K21(iTRAQ4plex)	S(1): 0.2; S(4): 99.6; T(9): 0.2; S(13): 0.0; S(20): 0.0	-0.448732	-0.641237	-0.40172	down
AT3G01160	NDASDDEDEEEEEDEDVINQK	AT3G01160.1	FUNCTIONS IN: molecular_function unknown; INVOLVED IN: biological_process unknown; LOCATED IN: cytosol, nucleus; EXPRESSED IN: 22 plant structures; EXPRESSED DURING: 13 growth stages; CONTAINS InterPro DOMAIN/s: NUC153 (InterPro:IPR012580); Has 36638 Blast hits to 21323 proteins in 1057 species: Archae - 109; Bacteria - 2369; Metazoa - 13796; Fungi - 4858; Plants - 1657; Viruses - 489; Other Euka…	-0.893288	N-Term(iTRAQ4plex); S4(Phospho); K21(iTRAQ4plex)	S(4): 100.0	-0.236043	-0.893288		down
AT2G42320	GYTSDEELEELDSPLTSIVDK	AT2G42320.1	nucleolar protein gar2-related	-0.269162	N-Term(iTRAQ4plex); S4(Phospho); K21(iTRAQ4plex)	Y(2): 0.5; T(3): 47.3; S(4): 47.3; S(13): 4.4; T(16): 0.5; S(17): 0.1		-0.269162		down
AT3G05090	TVGSSNNISVQSSPSHGYTPTIAK	AT3G05090.1	Transducin/WD40 repeat-like superfamily protein	-0.456903	N-Term(iTRAQ4plex); S4(Phospho); K24(iTRAQ4plex)	T(1): 0.1; S(4): 92.0; S(5): 7.9; S(9): 0.0; S(12): 0.0; S(13): 0.0; S(15): 0.0; Y(18): 0.0; T(19): 0.0; T(21): 0.0		-0.456903	0.0014377	down
AT1G44900	MEDSDPEDGIQGSSGSTDPEVLPQNLLK	AT1G44900.1	minichromosome maintenance (MCM2/3/5) family protein	-0.559261	N-Term(iTRAQ4plex); S4(Phospho); K28(iTRAQ4plex)	S(4): 100.0; S(13): 0.0; S(14): 0.0; S(16): 0.0; T(17): 0.0		-0.559261		down
AT2G40100	FGFSFGK	AT2G40100.2	light harvesting complex photosystem II	-0.598183	N-Term(iTRAQ4plex); S4(Phospho); K7(iTRAQ4plex)	S(4): 100.0	-0.552363		-0.598183	down
AT3G25070	ADESPEKVTVVPK	AT3G25070.1	RPM1 interacting protein 4	-0.726054	N-Term(iTRAQ4plex); S4(Phospho); K7(iTRAQ4plex); K13(iTRAQ4plex)	S(4): 100.0; T(9): 0.0	-0.375871	-0.726054	-0.481383	down
AT2G35920	RPDSASKLPDSLEK	AT2G35920.1	RNA helicase family protein	-0.372347	N-Term(iTRAQ4plex); S4(Phospho); K7(iTRAQ4plex); K14(iTRAQ4plex)	S(4): 100.0; S(6): 0.0; S(11): 0.0			-0.372347	down
AT2G43680	GQDSPFKDDDSLTSCPPFPSYMAPTVSAK	AT2G43680.2	IQ-domain 14	-0.433497	N-Term(iTRAQ4plex); S4(Phospho); K7(iTRAQ4plex); S11(Phospho); T13(Phospho); C15(Carbamidomethyl); K29(iTRAQ4plex)	S(4): 100.0; S(11): 99.7; T(13): 44.4; S(14): 44.4; S(20): 5.7; Y(21): 5.7; T(25): 0.1; S(27): 0.0		-0.433497	0.184081	down
AT1G44910	ANLSPAGDKANVEEPMVYATK	AT1G44910.2	pre-mRNA-processing protein 40A	-0.366969	N-Term(iTRAQ4plex); S4(Phospho); K9(iTRAQ4plex); K21(iTRAQ4plex)	S(4): 100.0; Y(18): 0.0; T(20): 0.0	-0.351846	-0.366969	-0.23099	down
AT1G77180	ASGSPPVPVMHSPPRPVTVK	AT1G77180.3	chromatin protein family	-6.65739	N-Term(iTRAQ4plex); S4(Phospho); M10(Oxidation); S12(Phospho); K20(iTRAQ4plex)	S(2): 0.5; S(4): 99.5; S(12): 100.0; T(18): 0.0	-0.0847987	-0.299019	-6.65739	down
AT1G52500	TEESDDDGDDSEAEEEVVKPK	AT1G52500.2	MUTM homolog-1	-0.739215	N-Term(iTRAQ4plex); S4(Phospho); S11(Phospho); K19(iTRAQ4plex); K21(iTRAQ4plex)	T(1): 50.0; S(4): 50.0; S(11): 100.0		-0.739215		down
AT1G77180	ASGSPPVPVMHSPPRPVTVK	AT1G77180.3	chromatin protein family	-0.425436	N-Term(iTRAQ4plex); S4(Phospho); S12(Phospho); K20(iTRAQ4plex)	S(2): 0.3; S(4): 99.7; S(12): 100.0; T(18): 0.0	-0.308828	-0.425436	-0.366092	down
AT1G65010	SEVSPERETELDSVEEEVDSK	AT1G65010.1	Plant protein of unknown function (DUF827)	-0.792754	N-Term(iTRAQ4plex); S4(Phospho); S13(Phospho); K21(iTRAQ4plex)	S(1): 0.0; S(4): 100.0; T(9): 0.0; S(13): 100.0; S(20): 0.0	-0.322693	-0.792754	-0.416669	down
AT1G64080	FTLSSCSGGEDRVDPDSLDDVFFK	AT1G64080.1	unknown protein; FUNCTIONS IN: molecular_function unknown; INVOLVED IN: biological_process unknown; LOCATED IN: plasma membrane; BEST Arabidopsis thaliana protein match is: unknown protein (TAIR:AT5G52870.1); Has 1546 Blast hits to 738 proteins in 176 species: Archae - 0; Bacteria - 143; Metazoa - 278; Fungi - 131; Plants - 95; Viruses - 4; Other Eukaryotes - 895 (source: NCBI BLink).	-0.399918	N-Term(iTRAQ4plex); S4(Phospho); S5(Phospho); C6(Carbamidomethyl); S7(Phospho); K24(iTRAQ4plex)	T(2): 11.1; S(4): 90.2; S(5): 98.8; S(7): 99.7; S(17): 0.2		-0.399918		down
AT3G13220	NQYSSEIDIDEEFVSTYPLEDAPLPIFLK	AT3G13220.1	ABC-2 type transporter family protein	-0.359591	N-Term(iTRAQ4plex); S4(Phospho); S5(Phospho); K29(iTRAQ4plex)	Y(3): 50.2; S(4): 50.2; S(5): 99.7; S(15): 0.0; T(16): 0.0; Y(17): 0.0	-0.358842		-0.359591	down
AT5G47690	MLESISPR	AT5G47690.3	binding	-0.451326	N-Term(iTRAQ4plex); S4(Phospho); S6(Phospho)	S(4): 100.0; S(6): 100.0		-0.451326		down
AT2G27100	RRPSLSPPPPYR	AT2G27100.1	C2H2 zinc-finger protein SERRATE (SE)	-0.453831	N-Term(iTRAQ4plex); S4(Phospho); S6(Phospho)	S(4): 100.0; S(6): 100.0; Y(11): 0.0		-0.453831	-0.162024	down
AT3G63400	SFRSPSPSGVPK	AT3G63400.1	Cyclophilin-like peptidyl-prolyl cis-trans isomerase family protein	-0.440282	N-Term(iTRAQ4plex); S4(Phospho); S6(Phospho); K12(iTRAQ4plex)	S(1): 0.0; S(4): 100.0; S(6): 100.0; S(8): 0.0		-0.440282	-0.433617	down
AT4G11560	GRNSASPEESLGK	AT4G11560.1	bromo-adjacent homology (BAH) domain-containing protein	-0.294944	N-Term(iTRAQ4plex); S4(Phospho); S6(Phospho); K13(iTRAQ4plex)	S(4): 100.0; S(6): 100.0; S(10): 0.0		-0.294944	0.150869	down
AT4G02510	VDGSESEEETEEMIFGSSEAAK	AT4G02510.1	translocon at the outer envelope membrane of chloroplasts 159	-0.43847	N-Term(iTRAQ4plex); S4(Phospho); S6(Phospho); K22(iTRAQ4plex)	S(4): 100.0; S(6): 100.0; T(10): 0.0; S(17): 0.0; S(18): 0.0	0.090659	-0.43847	-0.0940275	down
AT4G02510	VDGSESEEETEEMIFGSSEAAK	AT4G02510.1	translocon at the outer envelope membrane of chloroplasts 159	-0.489844	N-Term(iTRAQ4plex); S4(Phospho); S6(Phospho); M13(Oxidation); K22(iTRAQ4plex)	S(4): 100.0; S(6): 100.0; T(10): 0.0; S(17): 0.0; S(18): 0.0		-0.489844		down
AT3G54820	ALGSFRSQPHV	AT3G54820.1	plasma membrane intrinsic protein 2;5	-0.52653	N-Term(iTRAQ4plex); S4(Phospho); S7(Phospho)	S(4): 100.0; S(7): 100.0		-0.52653		down
AT1G50120	TFGSSLSLNSGPR	AT1G50120.1	FUNCTIONS IN: molecular_function unknown; INVOLVED IN: biological_process unknown; LOCATED IN: cellular_component unknown; EXPRESSED IN: 23 plant structures; EXPRESSED DURING: 13 growth stages; CONTAINS InterPro DOMAIN/s: Rgp1 (InterPro:IPR014848), Immunoglobulin E-set (InterPro:IPR014756); Has 144 Blast hits to 140 proteins in 61 species: Archae - 0; Bacteria - 0; Metazoa - 86; Fungi - 10; Plant…	-0.489323	N-Term(iTRAQ4plex); S4(Phospho); S7(Phospho)	T(1): 0.0; S(4): 99.8; S(5): 0.2; S(7): 95.7; S(10): 4.3		-0.489323	-0.317122	down
AT3G21100	GNFSPGSSPSGMDSR	AT3G21100.1	RNA-binding (RRM/RBD/RNP motifs) family protein	-0.512459	N-Term(iTRAQ4plex); S4(Phospho); S7(Phospho)	S(4): 99.7; S(7): 88.0; S(8): 10.7; S(10): 1.4; S(14): 0.2		-0.512459		down
AT5G09960	RDPSRASLGNEEELIKPPESATSTAELTTVQSENQR	AT5G09960.1	FUNCTIONS IN: molecular_function unknown; INVOLVED IN: biological_process unknown; LOCATED IN: plasma membrane; EXPRESSED IN: 22 plant structures; EXPRESSED DURING: 13 growth stages; CONTAINS InterPro DOMAIN/s: RPM1-interacting protein 4, defence response (InterPro:IPR008700); BEST Arabidopsis thaliana protein match is: unknown protein (TAIR:AT5G64850.1); Has 30201 Blast hits to 17322 proteins in…	-0.43635	N-Term(iTRAQ4plex); S4(Phospho); S7(Phospho); K16(iTRAQ4plex)	S(4): 100.0; S(7): 100.0; S(20): 0.0; T(22): 0.0; S(23): 0.0; T(24): 0.0; T(28): 0.0; T(29): 0.0; S(32): 0.0		-0.43635		down
AT3G49590	FFPSPGRSVEGHSFTGR	AT3G49590.2	Autophagy-related protein 13	-0.408324	N-Term(iTRAQ4plex); S4(Phospho); S8(Phospho)	S(4): 100.0; S(8): 100.0; S(13): 0.0; T(15): 0.0		-0.408324	-0.202824	down
AT5G61150	GIESDEEESPPR	AT5G61150.1	leo1-like family protein	-0.306851	N-Term(iTRAQ4plex); S4(Phospho); S9(Phospho)	S(4): 100.0; S(9): 100.0	0.244198	-0.306851	0.132104	down
AT5G16590	SPASPGPLSD	AT5G16590.1	Leucine-rich repeat protein kinase family protein	-0.424251	N-Term(iTRAQ4plex); S4(Phospho); S9(Phospho)	S(1): 0.2; S(4): 99.8; S(9): 100.0		-0.424251		down
AT2G16850	ALASFRSNPTN	AT2G16850.1	plasma membrane intrinsic protein 2;8	-0.570251	N-Term(iTRAQ4plex); S4(Phospho); T10(Phospho)	S(4): 99.9; S(7): 50.1; T(10): 50.1		-0.570251	-0.142045	down
AT2G29210	QELSDTSEGEVEARPK	AT2G29210.1	splicing factor PWI domain-containing protein	-0.364608	N-Term(iTRAQ4plex); S4(Phospho); T6(Phospho); K16(iTRAQ4plex)	S(4): 99.8; T(6): 96.0; S(7): 4.2	-0.0584548	-0.364608	0.0743989	down
AT4G30160	SMSFSPDR	AT4G30160.1	villin 4	-0.62619	N-Term(iTRAQ4plex); S5(Phospho)	S(1): 0.0; S(3): 50.0; S(5): 50.0	-0.378066	-0.62619		down
AT4G14200	SLVSSPLVTR	AT4G14200.1	Pentatricopeptide repeat (PPR) superfamily protein	-0.334653	N-Term(iTRAQ4plex); S5(Phospho)	S(1): 0.3; S(4): 4.8; S(5): 94.9; T(9): 0.0	-0.334653		-0.219816	down
AT5G10540	GREPSPEPLLR	AT5G10540.1	Zincin-like metalloproteases family protein	-0.280362	N-Term(iTRAQ4plex); S5(Phospho)	S(5): 100.0	0.106736	-0.116391	-0.280362	down
AT1G11480	TRHPSPETWR	AT1G11480.2	eukaryotic translation initiation factor-related	-0.740685	N-Term(iTRAQ4plex); S5(Phospho)	T(1): 0.0; S(5): 100.0; T(8): 0.0	-0.740685	-0.449359	-0.740146	down
AT2G44440	LGDISDGENEGAFR	AT2G44440.1	Emsy N Terminus (ENT) domain-containing protein	-0.509663	N-Term(iTRAQ4plex); S5(Phospho)	S(5): 100.0	-0.250733	-0.509663	-0.37667	down
AT1G79950	LVELSDDEETPVER	AT1G79950.1	RAD3-like DNA-binding helicase protein	-0.514015	N-Term(iTRAQ4plex); S5(Phospho)	S(5): 100.0; T(10): 0.0	-0.514015			down
AT2G32910	TYMVSPGRQDDDLYSR	AT2G32910.1	DCD (Development and Cell Death) domain protein	-0.448955	N-Term(iTRAQ4plex); S5(Phospho)	T(1): 0.1; Y(2): 3.3; S(5): 96.6; Y(14): 0.0; S(15): 0.0	-0.0616206	-0.448955	-0.23319	down
AT5G61150	SNRYSDEDEEEEEVAGGR	AT5G61150.1	leo1-like family protein	-0.855467	N-Term(iTRAQ4plex); S5(Phospho)	S(1): 0.0; Y(4): 0.1; S(5): 99.9	-0.179707	-0.855467	-0.125051	down
AT1G03910	LEQLSEGEDDVEVNPGLTR	AT1G03910.1	EXPRESSED IN: 25 plant structures; EXPRESSED DURING: 13 growth stages; CONTAINS InterPro DOMAIN/s: Cactin protein, cactus-binding domain, C-terminal (InterPro:IPR019134), Cactin, central region (InterPro:IPR018816); BEST Arabidopsis thaliana protein match is: unknown protein (TAIR:AT2G36815.2); Has 11711 Blast hits to 7382 proteins in 452 species: Archae - 31; Bacteria - 352; Metazoa - 6006; Fung…	-0.42926	N-Term(iTRAQ4plex); S5(Phospho)	S(5): 100.0; T(18): 0.0	-0.215324	-0.372912	-0.42926	down
AT5G53440	DGRRSPDYQDYQDVITGSR	AT5G53440.1	unknown protein; FUNCTIONS IN: molecular_function unknown; INVOLVED IN: biological_process unknown; LOCATED IN: cytosol; EXPRESSED IN: 25 plant structures; EXPRESSED DURING: 15 growth stages; Has 1807 Blast hits to 1807 proteins in 277 species: Archae - 0; Bacteria - 0; Metazoa - 736; Fungi - 347; Plants - 385; Viruses - 0; Other Eukaryotes - 339 (source: NCBI BLink).	-0.503515	N-Term(iTRAQ4plex); S5(Phospho)	S(5): 100.0; Y(8): 0.0; Y(11): 0.0; T(16): 0.0; S(18): 0.0	-0.503515			down
AT4G12780	ASVNSPTASQMDELDDFSIGR	AT4G12780.2	Chaperone DnaJ-domain superfamily protein	-0.378834	N-Term(iTRAQ4plex); S5(Phospho)	S(2): 0.2; S(5): 92.0; T(7): 3.9; S(9): 3.9; S(18): 0.0	0.0890061	-0.378834	0.0957626	down
AT4G11740	LAAPSSPFDDDSDDVDEQPLVR	AT4G11740.1	Ubiquitin-like superfamily protein	-0.366959	N-Term(iTRAQ4plex); S5(Phospho)	S(5): 50.0; S(6): 50.0; S(12): 0.0	-0.0494413	-0.366959	-0.219722	down
AT1G42550	NFANSFGR	AT1G42550.1	plastid movement impaired1	-0.275559	N-Term(iTRAQ4plex); S5(Phospho)	S(5): 100.0		-0.275559	-0.024211	down
AT4G28990	RPPLSPPR	AT4G28990.1	RNA-binding protein-related	-0.275306	N-Term(iTRAQ4plex); S5(Phospho)	S(5): 100.0		0.129563	-0.275306	down
AT5G13020	LEEISDGESGNI	AT5G13020.1	Emsy N Terminus (ENT)/ plant Tudor-like domains-containing protein	-0.37953	N-Term(iTRAQ4plex); S5(Phospho)	S(5): 100.0; S(9): 0.0		-0.37953	-0.137122	down
AT5G26610	VAIASVFGNDSDED	AT5G26610.1	D111/G-patch domain-containing protein	-0.541823	N-Term(iTRAQ4plex); S5(Phospho)	S(5): 100.0; S(11): 0.0		-0.541823	-0.025795	down
AT2G44440	LGDISDGENEGAFRR	AT2G44440.1	Emsy N Terminus (ENT) domain-containing protein	-0.284138	N-Term(iTRAQ4plex); S5(Phospho)	S(5): 100.0		-0.284138		down
AT3G13990	ESDRSSPVTCPEASADGPGVLPITIDDHVR	AT3G13990.2	Kinase-related protein of unknown function (DUF1296)	-0.449041	N-Term(iTRAQ4plex); S5(Phospho); C10(Carbamidomethyl)	S(2): 0.7; S(5): 49.6; S(6): 49.6; T(9): 0.0; S(14): 0.0; T(24): 0.0	-0.449041	-0.318249	-0.267087	down
AT2G42190	EDRGSGDEEKIPAYR	AT2G42190.1	unknown protein; BEST Arabidopsis thaliana protein match is: unknown protein (TAIR:AT3G57930.2); Has 1381 Blast hits to 1230 proteins in 175 species: Archae - 3; Bacteria - 25; Metazoa - 672; Fungi - 135; Plants - 127; Viruses - 30; Other Eukaryotes - 389 (source: NCBI BLink).	-0.370645	N-Term(iTRAQ4plex); S5(Phospho); K10(iTRAQ4plex)	S(5): 100.0; Y(14): 0.0		-0.370645		down
AT3G61260	IALESESPAKVTTPAPADTPAPAPAEIPAPAPAPTPADVTK	AT3G61260.1	Remorin family protein	-0.449401	N-Term(iTRAQ4plex); S5(Phospho); K10(iTRAQ4plex); K41(iTRAQ4plex)	S(5): 49.2; S(7): 49.2; T(12): 0.5; T(13): 0.5; T(19): 0.5; T(35): 0.0; T(40): 0.0		-0.449401	-0.334568	down
AT5G18620	QANESPSSLLK	AT5G18620.1	chromatin remodeling factor17	-0.569163	N-Term(iTRAQ4plex); S5(Phospho); K11(iTRAQ4plex)	S(5): 49.3; S(7): 49.3; S(8): 1.4	-0.29032	-0.569163	-0.193229	down
AT5G18620	QANESPSSLLKK	AT5G18620.1	chromatin remodeling factor17	-0.326784	N-Term(iTRAQ4plex); S5(Phospho); K11(iTRAQ4plex); K12(iTRAQ4plex)	S(5): 100.0; S(7): 0.0; S(8): 0.0			-0.326784	down
AT5G64130	AYFDSADWALGK	AT5G64130.1	cAMP-regulated phosphoprotein 19-related protein	-0.311546	N-Term(iTRAQ4plex); S5(Phospho); K12(iTRAQ4plex)	Y(2): 0.0; S(5): 100.0	-0.277621	-0.311546	-0.208088	down
AT4G16146	AFFDSADWALLK	AT4G16146.1	cAMP-regulated phosphoprotein 19-related protein	-0.40129	N-Term(iTRAQ4plex); S5(Phospho); K12(iTRAQ4plex)	S(5): 100.0	-0.40129		-0.266893	down
AT2G39800	QLVNSSFADLQKPQTELDGK	AT2G39800.3	delta1-pyrroline-5-carboxylate synthase 1	-0.462785	N-Term(iTRAQ4plex); S5(Phospho); K12(iTRAQ4plex); K20(iTRAQ4plex)	S(5): 48.5; S(6): 48.5; T(15): 3.1	-0.459825	-0.462785	-0.388038	down
AT3G55610	QLVNSSFADLQKPQMELDGK	AT3G55610.2	delta 1-pyrroline-5-carboxylate synthase 2	-0.426353	N-Term(iTRAQ4plex); S5(Phospho); K12(iTRAQ4plex); K20(iTRAQ4plex)	S(5): 95.8; S(6): 4.2	-0.426353	-0.420572	-0.363533	down
AT2G45710	RLVQSPNSFFMDVK	AT2G45710.1	Zinc-binding ribosomal protein family protein	-0.457365	N-Term(iTRAQ4plex); S5(Phospho); K14(iTRAQ4plex)	S(5): 100.0; S(8): 0.0	-0.457365			down
AT4G38130	WDPDSDMDVDDDRKPIPSR	AT4G38130.2	histone deacetylase 1	-0.680722	N-Term(iTRAQ4plex); S5(Phospho); K14(iTRAQ4plex)	S(5): 100.0; S(18): 0.0	-0.345782	-0.680722	-0.12652	down
AT5G65687	SNEVSEDDEVEEDKLESK	AT5G65687.1	Major facilitator superfamily protein	-0.282596	N-Term(iTRAQ4plex); S5(Phospho); K14(iTRAQ4plex); K18(iTRAQ4plex)	S(1): 0.0; S(5): 100.0; S(17): 0.0	-0.282596			down
AT5G27640	DGEVSDVEEDEYEAK	AT5G27640.1	translation initiation factor 3B1	-0.662257	N-Term(iTRAQ4plex); S5(Phospho); K15(iTRAQ4plex)	S(5): 100.0; Y(12): 0.0	-0.662257	-0.565318	-0.415028	down
AT4G17060	SEFDSDHDSGSGFGLK	AT4G17060.1	FRIGIDA interacting protein 2	-0.520476	N-Term(iTRAQ4plex); S5(Phospho); K16(iTRAQ4plex)	S(1): 0.0; S(5): 100.0; S(9): 0.0; S(11): 0.0	-0.195509	-0.520476	-0.255823	down
AT5G23880	ASHGSDDNSSEPMIIDTK	AT5G23880.1	cleavage and polyadenylation specificity factor 100	-0.372167	N-Term(iTRAQ4plex); S5(Phospho); K18(iTRAQ4plex)	S(2): 0.1; S(5): 99.9; S(9): 0.0; S(10): 0.0; T(17): 0.0			-0.372167	down
AT3G01780	IEEESENEEEEEGEEEDDDEEVKEK	AT3G01780.1	ARM repeat superfamily protein	-1.2509	N-Term(iTRAQ4plex); S5(Phospho); K23(iTRAQ4plex); K25(iTRAQ4plex)	S(5): 100.0	-0.133005	-1.2509	-0.265908	down
AT3G01780	IEEESENEEEEEGEEEDDDEEVKEKK	AT3G01780.1	ARM repeat superfamily protein	-0.701988	N-Term(iTRAQ4plex); S5(Phospho); K23(iTRAQ4plex); K25(iTRAQ4plex); K26(iTRAQ4plex)	S(5): 100.0		-0.701988	-0.170421	down
AT3G15880	ERPRSPPTNSLSMDYQTADSESVLK	AT3G15880.3	WUS-interacting protein 2	-0.880315	N-Term(iTRAQ4plex); S5(Phospho); K25(iTRAQ4plex)	S(5): 44.5; T(8): 3.7; S(10): 44.5; S(12): 3.7; Y(15): 3.7; T(17): 0.0; S(20): 0.0; S(22): 0.0			-0.880315	down
AT2G20840	YQSHSFDDGEINPFANPTSVPAATSK	AT2G20840.1	Secretory carrier membrane protein (SCAMP) family protein	-0.27502	N-Term(iTRAQ4plex); S5(Phospho); K26(iTRAQ4plex)	Y(1): 0.5; S(3): 0.5; S(5): 99.1; T(18): 0.0; S(19): 0.0; T(24): 0.0; S(25): 0.0			-0.27502	down
AT5G16270	DVIGSDDEGVPGIDHNAYLDAAAPGIK	AT5G16270.1	sister chromatid cohesion 1 protein 4	-0.404542	N-Term(iTRAQ4plex); S5(Phospho); K27(iTRAQ4plex)	S(5): 100.0; Y(18): 0.0	-0.297675	-0.404542	-0.376858	down
AT4G18905	NVEGSNEDEEEEIEEDGEEISEVDHAK	AT4G18905.1	Transducin/WD40 repeat-like superfamily protein	-0.72777	N-Term(iTRAQ4plex); S5(Phospho); K27(iTRAQ4plex)	S(5): 100.0; S(21): 0.0	-0.313928	-0.72777	-0.151479	down
AT1G18840	HEDVSDDEIQVSEVQPTDSQDVASVPDDSLSESEK	AT1G18840.1	IQ-domain 30	-0.453438	N-Term(iTRAQ4plex); S5(Phospho); K35(iTRAQ4plex)	S(5): 100.0; S(12): 0.0; T(17): 0.0; S(19): 0.0; S(24): 0.0; S(29): 0.0; S(31): 0.0; S(33): 0.0	-0.115802	-0.453438		down
AT5G25520	TNVISPKPDAGDQLDGDVSKPENTSLVDSIKEDR	AT5G25520.1	SPOC domain / Transcription elongation factor S-II protein	-0.429759	N-Term(iTRAQ4plex); S5(Phospho); K7(iTRAQ4plex); K20(iTRAQ4plex); K31(iTRAQ4plex)	T(1): 0.4; S(5): 99.6; S(19): 0.0; T(24): 0.0; S(25): 0.0; S(29): 0.0			-0.429759	down
AT1G55340	SFMASPEKEDR	AT1G55340.2	Protein of unknown function (DUF1639)	-0.318309	N-Term(iTRAQ4plex); S5(Phospho); K8(iTRAQ4plex)	S(1): 0.0; S(5): 100.0		-0.318309		down
AT5G20890	VRVDSMTK	AT5G20890.1	TCP-1/cpn60 chaperonin family protein	-0.811087	N-Term(iTRAQ4plex); S5(Phospho); K8(iTRAQ4plex)	S(5): 100.0; T(7): 0.0			-0.811087	down
AT4G32720	TMEESETKPADTPDADKENTGEVQAEGAEDEDDEKEEK	AT4G32720.2	La protein 1	-0.946003	N-Term(iTRAQ4plex); S5(Phospho); K8(iTRAQ4plex); K17(iTRAQ4plex); K35(iTRAQ4plex); K38(iTRAQ4plex)	T(1): 0.0; S(5): 0.9; T(7): 0.1; T(12): 90.0; T(20): 9.0		-0.946003	0.104964	down
AT5G43070	SNVASPPPKDGDGIESAVDSK	AT5G43070.1	WPP domain protein 1	-0.353367	N-Term(iTRAQ4plex); S5(Phospho); K9(iTRAQ4plex); K21(iTRAQ4plex)	S(1): 0.0; S(5): 100.0; S(16): 0.0; S(20): 0.0	-0.353367		-0.286382	down
AT4G38130	WDPDSDMDVDDDRKPIPSR	AT4G38130.2	histone deacetylase 1	-0.50439	N-Term(iTRAQ4plex); S5(Phospho); M7(Oxidation); K14(iTRAQ4plex)	S(5): 100.0; S(18): 0.0		-0.50439	-0.0607637	down
AT4G13350	YGDRSSPGGRSPGFETGSR	AT4G13350.1	NSP (nuclear shuttle protein)-interacting GTPase	-0.517993	N-Term(iTRAQ4plex); S5(Phospho); S11(Phospho)	Y(1): 0.0; S(5): 94.9; S(6): 10.2; S(11): 94.9; T(16): 0.0; S(18): 0.0	-0.17679	-0.517993	-0.181404	down
AT1G51580	QYPASPDRYHSPVGPFHER	AT1G51580.1	RNA-binding KH domain-containing protein	-0.293802	N-Term(iTRAQ4plex); S5(Phospho); S11(Phospho)	Y(2): 0.0; S(5): 100.0; Y(9): 0.1; S(11): 99.9	-0.189332	-0.293802	-0.280537	down
AT5G09620	FSYNSYPDSAESSPR	AT5G09620.1	Octicosapeptide/Phox/Bem1p family protein	-0.592711	N-Term(iTRAQ4plex); S5(Phospho); S13(Phospho)	S(2): 0.0; Y(3): 0.0; S(5): 95.7; Y(6): 4.3; S(9): 0.0; S(12): 4.3; S(13): 95.7	-0.082594	-0.592711	-0.197419	down
AT4G14200	LQNLSEAHIRSLVSSPLVTR	AT4G14200.1	Pentatricopeptide repeat (PPR) superfamily protein	-0.270937	N-Term(iTRAQ4plex); S5(Phospho); S14(Phospho)	S(5): 99.5; S(11): 6.8; S(14): 86.9; S(15): 6.3; T(19): 0.5	-0.202129	-0.270937	-0.139238	down
AT4G11560	FAQVSSDEEDDVPITR	AT4G11560.1	bromo-adjacent homology (BAH) domain-containing protein	-0.50592	N-Term(iTRAQ4plex); S5(Phospho); S6(Phospho)	S(5): 100.0; S(6): 100.0; T(15): 0.0	-0.214425	-0.50592	-0.183067	down
AT5G61150	NVFGSSDDEDAEEYVR	AT5G61150.1	leo1-like family protein	-0.578364	N-Term(iTRAQ4plex); S5(Phospho); S6(Phospho)	S(5): 100.0; S(6): 100.0; Y(14): 0.0	0.0555428	-0.578364	0.01146	down
AT5G55230	EEAASSPVSGAADHQVPASP	AT5G55230.1	microtubule-associated proteins 65-1	-0.691062	N-Term(iTRAQ4plex); S5(Phospho); S6(Phospho)	S(5): 99.5; S(6): 93.2; S(9): 0.5; S(19): 6.8	-0.227566	-0.691062	-0.325814	down
AT4G11740	LAAPSSPFDDDSDDVDEQPLVR	AT4G11740.1	Ubiquitin-like superfamily protein	-0.423399	N-Term(iTRAQ4plex); S5(Phospho); S6(Phospho)	S(5): 93.7; S(6): 93.7; S(12): 12.6		-0.423399	-0.352271	down
AT2G15270	VGEISSDEGEDEVEEESVLEPLRPMFNIK	AT2G15270.1	unknown protein; CONTAINS InterPro DOMAIN/s: Protein of unknown function DUF1168 (InterPro:IPR009548); Has 1930 Blast hits to 1364 proteins in 219 species: Archae - 0; Bacteria - 44; Metazoa - 762; Fungi - 280; Plants - 96; Viruses - 3; Other Eukaryotes - 745 (source: NCBI BLink).	-0.465762	N-Term(iTRAQ4plex); S5(Phospho); S6(Phospho); K29(iTRAQ4plex)	S(5): 100.0; S(6): 100.0; S(17): 0.0	-0.310295	-0.465762	-0.182441	down
[truncated: 409 more rows]
