# Supplementary material for: CLE19 suppresses brassinosteroid signaling output via the BSL‐BIN2 module to maintain BES1 activity and pollen exine patterning in Arabidopsis
Source: J Integr Plant Biol. 2025 Aug 28;67(12):3216–30. doi: 10.1111/jipb.70024 (PMC12678687; doi:10.1111/jipb.70024)
Supplement: Supplementary file 2 — Dataset S2. The 1,071 proteins with significantly different phosphorylation levels in CLE19‐OX [file JIPB-67-3216-s005.xlsx]

## Sheet: sheet1
Supplementary Dataset 2. The 1071 proteins that showed significantly differentially changed phosphorylation levels in CLE19-OX.
gene_id	Sequence	Protein Group Accessions	Description	logFC	Modifications	phosphoRS Site Probabilities	logFC-A	logFC-B	logFC-C	diff
AT4G02510	VDGSESEEETEEMIFGSSEAAK	AT4G02510.1	translocon at the outer envelope membrane of chloroplasts 159	0.353479	N-Term(iTRAQ4plex); S4(Phospho); S6(Phospho); K22(iTRAQ4plex)	S(4): 100.0; S(6): 100.0; T(10): 0.0; S(17): 0.0; S(18): 0.0	0.353479	0.128527	-0.028849	up
AT4G18905	NVEGSNEDEEEEIEEDGEEISEVDHAK	AT4G18905.1	Transducin/WD40 repeat-like superfamily protein	0.309468	N-Term(iTRAQ4plex); S5(Phospho); K27(iTRAQ4plex)	S(5): 100.0; S(21): 0.0	0.309468	0.220745	-0.0289011	up
AT1G23190	ATGAFILTASHNPGGPTEDFGIK	AT1G23190.1	Phosphoglucomutase/phosphomannomutase family protein	0.357348	N-Term(iTRAQ4plex); T8(Phospho); K23(iTRAQ4plex)	T(2): 0.0; T(8): 95.0; S(10): 5.0; T(17): 0.0	0.357348	0.323236	0.271455	up
AT3G17850	VSNSHLTEESDVLSPR	AT3G17850.1	Protein kinase superfamily protein	0.322056	N-Term(iTRAQ4plex); S14(Phospho)	S(2): 0.0; S(4): 0.0; T(7): 0.0; S(10): 0.0; S(14): 100.0	0.322056	0.246133	0.149266	up
AT5G28040	DTDFSAESPDLEEDGGGGGGGR	AT5G28040.1	DNA-binding storekeeper protein-related transcriptional regulator	0.331122	N-Term(iTRAQ4plex); S5(Phospho); S8(Phospho)	T(2): 5.5; S(5): 94.5; S(8): 100.0	0.331122	0.136021	0.016894	up
AT5G61150	SNRYSDEDEEEEEVAGGR	AT5G61150.1	leo1-like family protein	0.297986	N-Term(iTRAQ4plex); S5(Phospho)	S(1): 0.0; Y(4): 0.1; S(5): 99.9	0.26388	0.297986	0.0351915	up
AT1G15280	AVVDSDLSDEEVGTVK	AT1G15280.1	CASC3/Barentsz eIF4AIII binding	0.271756	N-Term(iTRAQ4plex); S5(Phospho); S8(Phospho); K16(iTRAQ4plex)	S(5): 100.0; S(8): 100.0; T(14): 0.0	0.271756	0.14177	-0.0613472	up
AT4G32330	DAETVNQTSHPTEEEAQVTVSSNADVEDSHETVSPR	AT4G32330.1	TPX2 (targeting protein for Xklp2) protein family	0.423505	N-Term(iTRAQ4plex); S34(Phospho)	T(4): 0.0; T(8): 0.0; S(9): 0.0; T(12): 0.0; T(19): 0.0; S(21): 0.0; S(22): 0.0; S(29): 0.0; T(32): 5.8; S(34): 94.2	0.423505			up
AT3G07020	TVVASIADETVAESSGTGNKSFSR	AT3G07020.1	UDP-Glycosyltransferase superfamily protein	0.378822	N-Term(iTRAQ4plex); K20(iTRAQ4plex); S21(Phospho)	T(1): 0.0; S(5): 0.0; T(10): 0.0; S(14): 0.0; S(15): 0.0; T(17): 0.4; S(21): 93.6; S(23): 5.9	0.378822	0.133614		up
AT3G55020	GASDIDSEDEFYDVER	AT3G55020.1	Ypt/Rab-GAP domain of gyp1p superfamily protein	0.274142	N-Term(iTRAQ4plex); S7(Phospho)	S(3): 0.0; S(7): 100.0; Y(12): 0.0	0.274142	0.0788082	-0.000773794	up
AT4G35890	GESEPIAAAAAVAGPSSPQSR	AT4G35890.1	winged-helix DNA-binding transcription factor family protein	0.344453	N-Term(iTRAQ4plex); S17(Phospho)	S(3): 0.0; S(16): 0.3; S(17): 99.5; S(20): 0.3	0.344453	0.109163	0.114459	up
AT1G16860	SGSFAGTAQSGPGAPMATGR	AT1G16860.1	Ubiquitin-specific protease family C19-related protein	0.441002	N-Term(iTRAQ4plex); S3(Phospho)	S(1): 0.0; S(3): 100.0; T(7): 0.0; S(10): 0.0; T(18): 0.0	0.441002	0.135701	0.15702	up
AT1G57990	QTTAEGSANPEPDQILSPR	AT1G57990.1	purine permease 18	0.528034	N-Term(iTRAQ4plex); S17(Phospho)	T(2): 0.0; T(3): 0.0; S(7): 0.0; S(17): 100.0	0.528034	0.219391	0.248483	up
AT5G67220	DGQIEETVDTAPASLGSPSR	AT5G67220.1	FMN-linked oxidoreductases superfamily protein	0.34092	N-Term(iTRAQ4plex); S17(Phospho)	T(7): 0.0; T(10): 0.0; S(14): 0.0; S(17): 50.0; S(19): 50.0	0.34092	0.25377	0.242746	up
AT3G05420	TLEAPLPGSLSAVNNATTR	AT3G05420.1	acyl-CoA binding protein 4	0.303965	N-Term(iTRAQ4plex); S9(Phospho)	T(1): 0.0; S(9): 96.7; S(11): 3.3; T(17): 0.0; T(18): 0.0	0.303965	0.221433	0.212893	up
AT5G28040	DTDFSAESPDLEEDGGGGGGGR	AT5G28040.1	DNA-binding storekeeper protein-related transcriptional regulator	0.30612	N-Term(iTRAQ4plex); S8(Phospho)	T(2): 0.0; S(5): 50.0; S(8): 50.0	0.30612	0.168451	0.0858333	up
AT2G27720	LASVPSGGGGGVAVASATSGGGGGGGAPAAESK	AT2G27720.1	60S acidic ribosomal protein family	0.265316	N-Term(iTRAQ4plex); S16(Phospho); K33(iTRAQ4plex)	S(3): 0.0; S(6): 0.1; S(16): 84.8; T(18): 7.6; S(19): 7.6; S(32): 0.0	0.265316	0.0639866	-0.0513497	up
AT2G40650	KSVLEDDFEEEEEKEENEGIADGSEDEMDQR	AT2G40650.1	PRP38 family protein	0.371153	N-Term(iTRAQ4plex); K1(iTRAQ4plex); K14(iTRAQ4plex); S24(Phospho)	S(2): 0.0; S(24): 100.0	0.371153	0.318068	0.347255	up
AT3G06670	ALEKEEEDYFNEDSDEEDSASASNTQK	AT3G06670.1	binding	0.462041	N-Term(iTRAQ4plex); K4(iTRAQ4plex); S19(Phospho); K27(iTRAQ4plex)	Y(9): 0.0; S(14): 0.0; S(19): 99.7; S(21): 0.2; S(23): 0.0; T(25): 0.0	0.462041	0.128897	0.0287445	up
AT4G02510	ASSGIEAHSDEANISNNMSDR	AT4G02510.1	translocon at the outer envelope membrane of chloroplasts 159	0.361408	N-Term(iTRAQ4plex); S9(Phospho)	S(2): 0.0; S(3): 0.0; S(9): 100.0; S(15): 0.0; S(19): 0.0	0.361408	0.0582473	-0.0727723	up
AT3G10360	SGSAPPTVEGLLR	AT3G10360.1	pumilio 4	0.30436	N-Term(iTRAQ4plex); S3(Phospho)	S(1): 0.0; S(3): 100.0; T(7): 0.0	0.30436	0.0859969	0.17215	up
AT1G09780	AHGTAVGLPSEDDMGNSEVGHNALGAGR	AT1G09780.1	Phosphoglycerate mutase, 2,3-bisphosphoglycerate-independent	0.266278	N-Term(iTRAQ4plex); S17(Phospho)	T(4): 0.0; S(10): 0.0; S(17): 100.0	0.266278	0.113715	-0.00536748	up
AT4G25340	QIVAIEGAHVPVLESEDEDEDGLPIPK	AT4G25340.2	FK506 BINDING PROTEIN 53	0.299948	N-Term(iTRAQ4plex); S15(Phospho); K27(iTRAQ4plex)	S(15): 100.0	0.299948	0.166817	0.1313	up
AT4G31420	GSIDDDSEDEWVEVDSDEELAAEEASDSLSK	AT4G31420.1	Zinc finger protein 622	0.302688	N-Term(iTRAQ4plex); S7(Phospho); S26(Phospho); K31(iTRAQ4plex)	S(2): 0.0; S(7): 100.0; S(16): 7.9; S(26): 91.3; S(28): 0.7; S(30): 0.1	0.302688	-0.251324	0.0372434	up
AT2G39730	GLAYDTSDDQQDITR	AT2G39730.1	rubisco activase	0.29602	N-Term(iTRAQ4plex); T6(Phospho)	Y(4): 0.0; T(6): 96.9; S(7): 3.1; T(14): 0.0	0.29602	-0.0745518	-0.146651	up
AT2G47330	AVDAGMLDYDSDDNPIVVDKR	AT2G47330.1	P-loop containing nucleoside triphosphate hydrolases superfamily protein	0.305885	N-Term(iTRAQ4plex); S11(Phospho); K20(iTRAQ4plex)	Y(9): 3.1; S(11): 96.9	0.305885	0.203946	0.109114	up
AT5G09390	SAANDTEMDDDSGNEKAGDDLSQDEIGVR	AT5G09390.2	CD2-binding protein-related	0.454895	N-Term(iTRAQ4plex); S12(Phospho); K16(iTRAQ4plex)	S(1): 0.0; T(6): 5.3; S(12): 94.7; S(22): 0.0	0.454895		0.244247	up
AT5G14270	GSSVGGLDQLESASPEK	AT5G14270.1	bromodomain and extraterminal domain protein 9	0.426276	N-Term(iTRAQ4plex); S14(Phospho); K17(iTRAQ4plex)	S(2): 0.0; S(3): 0.0; S(12): 0.2; S(14): 99.8	0.426276	0.19537	0.0864232	up
AT5G61150	GKDSEDEYEEDAEEDEEERGK	AT5G61150.1	leo1-like family protein	0.540748	N-Term(iTRAQ4plex); K2(iTRAQ4plex); S4(Phospho); K21(iTRAQ4plex)	S(4): 100.0; Y(8): 0.0	0.540748	0.351249	-0.0770486	up
AT5G10950	AVDEMSDGEPLVSFLK	AT5G10950.1	Tudor/PWWP/MBT superfamily protein	0.281672	N-Term(iTRAQ4plex); S6(Phospho); K16(iTRAQ4plex)	S(6): 100.0; S(13): 0.0	-0.042247	0.281672	-0.0935681	up
AT1G05805	SQLSFTNHDSLAR	AT1G05805.1	basic helix-loop-helix (bHLH) DNA-binding superfamily protein	0.384809	N-Term(iTRAQ4plex); S4(Phospho)	S(1): 0.0; S(4): 100.0; T(6): 0.0; S(10): 0.0	0.384809	0.384195	0.252711	up
AT5G19050	SSSMAGGGSGSGDYGGPIK	AT5G19050.1	alpha/beta-Hydrolases superfamily protein	0.309839	N-Term(iTRAQ4plex); S3(Phospho); K19(iTRAQ4plex)	S(1): 2.3; S(2): 48.9; S(3): 48.9; S(9): 0.0; S(11): 0.0; Y(14): 0.0	0.309839	0.236313		up
AT1G36730	SLSDENDQADSEEDDDDVQWQTDTSR	AT1G36730.1	Translation initiation factor IF2/IF5	0.51916	N-Term(iTRAQ4plex); S11(Phospho)	S(1): 0.0; S(3): 0.0; S(11): 100.0; T(22): 0.0; T(24): 0.0; S(25): 0.0	0.51916	0.196636	0.0522686	up
AT1G35580	GRSVLDTPLSSAR	AT1G35580.1	cytosolic invertase 1	0.380301	N-Term(iTRAQ4plex); S3(Phospho); T7(Phospho)	S(3): 100.0; T(7): 100.0; S(10): 0.0; S(11): 0.0	0.380301	0.191338	0.147572	up
AT4G10070	LISAVIAEAEAGGSPALVAR	AT4G10070.1	KH domain-containing protein	0.474182	N-Term(iTRAQ4plex); S14(Phospho)	S(3): 0.0; S(14): 100.0	0.277779	0.474182		up
AT1G22280	TDQAILSNSSDLGR	AT1G22280.2	phytochrome-associated protein phosphatase type 2C	0.312847	N-Term(iTRAQ4plex); S9(Phospho)	T(1): 0.0; S(7): 3.2; S(9): 93.6; S(10): 3.2	0.299302	0.312847	0.220931	up
AT3G22850	VDSSGEVCGVTFK	AT3G22850.1	Aluminium induced protein with YGL and LRDR motifs	0.292486	N-Term(iTRAQ4plex); S3(Phospho); C8(Carbamidomethyl); K13(iTRAQ4plex)	S(3): 97.7; S(4): 2.3; T(11): 0.0	0.274286	0.292486	0.101443	up
AT5G14050	KQYEDVEDEEEIGSDDDLTR	AT5G14050.1	Transducin/WD40 repeat-like superfamily protein	0.380928	N-Term(iTRAQ4plex); K1(iTRAQ4plex); S14(Phospho)	Y(3): 0.0; S(14): 100.0; T(19): 0.0	0.380928	0.232371		up
AT5G47430	EIEVADYESSDEDRHFK	AT5G47430.2	DWNN domain, a CCHC-type zinc finger	0.315041	N-Term(iTRAQ4plex); S9(Phospho); S10(Phospho); K17(iTRAQ4plex)	Y(7): 0.0; S(9): 100.0; S(10): 100.0	0.315041	0.0355321	-0.254193	up
AT2G28070	MEDEAGGGDSINDATTTPVSPSLSK	AT2G28070.1	ABC-2 type transporter family protein	0.341496	N-Term(iTRAQ4plex); S20(Phospho); K25(iTRAQ4plex)	S(10): 0.0; T(15): 0.0; T(16): 0.0; T(17): 0.0; S(20): 95.4; S(22): 4.6; S(24): 0.0	0.341496	0.125359	0.0219274	up
AT3G13300	TSGLPSQTSGAGSAYATLPQLPLSPR	AT3G13300.2	Transducin/WD40 repeat-like superfamily protein	0.374665	N-Term(iTRAQ4plex); S24(Phospho)	T(1): 0.0; S(2): 0.0; S(6): 0.0; T(8): 0.0; S(9): 0.0; S(13): 0.0; Y(15): 0.0; T(17): 0.0; S(24): 100.0	0.260808	0.374665	0.19173	up
AT1G19990	KKNSDDDDSDDDFLASR	AT1G19990.1	unknown protein; FUNCTIONS IN: molecular_function unknown; INVOLVED IN: biological_process unknown; LOCATED IN: cellular_component unknown; EXPRESSED IN: cultured cell; BEST Arabidopsis thaliana protein match is: unknown protein (TAIR:AT5G11600.1); Has 11256 Blast hits to 7192 proteins in 541 species: Archae - 6; Bacteria - 629; Metazoa - 4714; Fungi - 936; Plants - 545; Viruses - 34; Other Eukar…	0.280175	N-Term(iTRAQ4plex); K1(iTRAQ4plex); K2(iTRAQ4plex); S4(Phospho); S9(Phospho)	S(4): 100.0; S(9): 100.0; S(16): 0.0	0.280175		-0.206238	up
AT5G58140	APPSPLNDAESLSER	AT5G58140.4	phototropin 2	0.303295	N-Term(iTRAQ4plex); S4(Phospho)	S(4): 100.0; S(11): 0.0; S(13): 0.0	0.21484	0.303295	0.209157	up
AT3G17650	TSFTLEEDPHASPLSPK	AT3G17650.1	YELLOW STRIPE like 5	0.290694	N-Term(iTRAQ4plex); S12(Phospho); S15(Phospho); K17(iTRAQ4plex)	T(1): 0.0; S(2): 0.0; T(4): 0.0; S(12): 100.0; S(15): 100.0	0.290694	0.0266832	0.220654	up
AT1G72390	LSAGGPPQSPLSSK	AT1G72390.1	CONTAINS InterPro DOMAIN/s: Spt20 family (InterPro:IPR021950); Has 8778 Blast hits to 7244 proteins in 477 species: Archae - 6; Bacteria - 326; Metazoa - 4198; Fungi - 1506; Plants - 923; Viruses - 22; Other Eukaryotes - 1797 (source: NCBI BLink).	0.35359	N-Term(iTRAQ4plex); S9(Phospho); K14(iTRAQ4plex)	S(2): 0.0; S(9): 100.0; S(12): 0.0; S(13): 0.0	0.35359	0.254862	0.213463	up
AT2G40430	TELGPAPVPLTIEGDTLSEDER	AT2G40430.3	FUNCTIONS IN: molecular_function unknown; INVOLVED IN: biological_process unknown; LOCATED IN: cellular_component unknown; EXPRESSED IN: 22 plant structures; EXPRESSED DURING: 13 growth stages; CONTAINS InterPro DOMAIN/s: Tumour suppressor protein Gltscr2 (InterPro:IPR011211), P60-like (InterPro:IPR011687).	0.279294	N-Term(iTRAQ4plex); S18(Phospho)	T(1): 0.0; T(11): 0.0; T(16): 0.2; S(18): 99.8	0.00461195	0.279294	0.238306	up
AT2G26910	STSFKDEIEDEEELR	AT2G26910.1	pleiotropic drug resistance 4	0.285428	N-Term(iTRAQ4plex); T2(Phospho); K5(iTRAQ4plex)	S(1): 2.9; T(2): 97.0; S(3): 0.1	0.285428	0.272093	0.113732	up
AT3G08710	VTSIIDSVPESPQRP	AT3G08710.1	thioredoxin H-type 9	0.464104	N-Term(iTRAQ4plex); S11(Phospho)	T(2): 0.0; S(3): 0.0; S(7): 0.0; S(11): 100.0	0.464104	0.0331924	0.271408	up
AT4G17330	KPEDQNISGFMSAGSPVLNR	AT4G17330.1	G2484-1 protein	0.303857	N-Term(iTRAQ4plex); K1(iTRAQ4plex); S15(Phospho)	S(8): 0.0; S(12): 0.0; S(15): 100.0	0.303857	0.137596	0.171673	up
AT2G42975	TQLDLLEQLTSTSDGYLSDGGGSR	AT2G42975.1	unknown protein; FUNCTIONS IN: molecular_function unknown; INVOLVED IN: biological_process unknown; LOCATED IN: chloroplast thylakoid membrane, chloroplast; Has 32 Blast hits to 32 proteins in 16 species: Archae - 0; Bacteria - 0; Metazoa - 2; Fungi - 2; Plants - 28; Viruses - 0; Other Eukaryotes - 0 (source: NCBI BLink).	0.276932	N-Term(iTRAQ4plex); S18(Phospho)	T(1): 0.0; T(10): 0.0; S(11): 0.0; T(12): 0.0; S(13): 0.0; Y(16): 0.0; S(18): 100.0; S(23): 0.0	0.276932	0.251011	0.234737	up
AT5G63630	SLVMGDIGDLLSEDDEEEDQDYDFLK	AT5G63630.1	P-loop containing nucleoside triphosphate hydrolases superfamily protein	0.490081	N-Term(iTRAQ4plex); S12(Phospho); K26(iTRAQ4plex)	S(1): 0.0; S(12): 99.5; Y(22): 0.5	0.490081			up
AT5G55670	AAESSYGEEAASDHQYGEVNHER	AT5G55670.2	RNA-binding (RRM/RBD/RNP motifs) family protein	0.399143	N-Term(iTRAQ4plex); S5(Phospho); S12(Phospho)	S(4): 0.5; S(5): 92.5; Y(6): 7.0; S(12): 100.0; Y(16): 0.0	0.399143	0.249541	0.0516827	up
AT5G20190	SASTPLLNSLVHVSSPR	AT5G20190.1	Tetratricopeptide repeat (TPR)-like superfamily protein	0.490153	N-Term(iTRAQ4plex); S3(Phospho)	S(1): 0.0; S(3): 97.8; T(4): 2.2; S(9): 0.0; S(14): 0.0; S(15): 0.0	0.446605	0.490153	0.475111	up
AT1G19870	GTETEEDDLIGTELQGPSAADAAK	AT1G19870.1	IQ-domain 32	0.284749	N-Term(iTRAQ4plex); T4(Phospho); K24(iTRAQ4plex)	T(2): 0.2; T(4): 99.8; T(12): 0.0; S(18): 0.0	0.203499	0.0950093	0.284749	up
AT3G10250	NFSLSDLTADFSQSSEILESYDR	AT3G10250.1	Plant protein 1589 of unknown function	0.278102	N-Term(iTRAQ4plex); S3(Phospho)	S(3): 99.7; S(5): 0.3; T(8): 0.0; S(12): 0.0; S(14): 0.0; S(15): 0.0; S(20): 0.0; Y(21): 0.0	0.278102	0.113987	-0.0247207	up
AT1G06210	IELGLSSDEDEK	AT1G06210.1	ENTH/VHS/GAT family protein	0.296689	N-Term(iTRAQ4plex); S6(Phospho); S7(Phospho); K12(iTRAQ4plex)	S(6): 100.0; S(7): 100.0	0.296689		-0.0433227	up
AT2G17410	RSFLLDDASDGNESGTEEDQSAFMK	AT2G17410.2	ARID/BRIGHT DNA-binding domain-containing protein	0.413476	N-Term(iTRAQ4plex); T16(Phospho); K25(iTRAQ4plex)	S(2): 0.0; S(9): 0.0; S(14): 48.7; T(16): 48.7; S(21): 2.6	0.413476	0.264958	0.276359	up
AT1G09780	AHGTAVGLPSEDDMGNSEVGHNALGAGR	AT1G09780.1	Phosphoglycerate mutase, 2,3-bisphosphoglycerate-independent	0.29507	N-Term(iTRAQ4plex); M14(Oxidation); S17(Phospho)	T(4): 0.0; S(10): 0.0; S(17): 100.0	0.29507	0.224775	0.176294	up
AT2G45850	GLSGSGPPTFHGSPQQQQGLR	AT2G45850.1	AT hook motif DNA-binding family protein	0.415845	N-Term(iTRAQ4plex); S13(Phospho)	S(3): 0.0; S(5): 0.0; T(9): 0.0; S(13): 99.9	0.415845			up
AT1G05910	TDDSDDSLLVDELDQGPAIPWAR	AT1G05910.1	cell division cycle protein 48-related / CDC48-related	0.363357	N-Term(iTRAQ4plex); S4(Phospho); S7(Phospho)	T(1): 0.0; S(4): 100.0; S(7): 100.0	0.363357	0.262997	-0.0235811	up
AT2G22430	ITEAPSSPPQFLEHSDGLNYR	AT2G22430.1	homeobox protein 6	0.277813	N-Term(iTRAQ4plex); S7(Phospho)	T(2): 0.0; S(6): 6.1; S(7): 93.9; S(15): 0.0; Y(20): 0.0	0.277813	0.243947	0.263873	up
AT5G58140	SLEIFNPSSGK	AT5G58140.4	phototropin 2	0.31673	N-Term(iTRAQ4plex); S1(Phospho); K11(iTRAQ4plex)	S(1): 100.0; S(8): 0.0; S(9): 0.0	0.278647	0.31673	0.240368	up
AT5G40200	EASANEASLPQSPEPVSASEANPSPSR	AT5G40200.1	DegP protease 9	0.35054	N-Term(iTRAQ4plex); S8(Phospho)	S(3): 0.0; S(8): 50.0; S(12): 50.0; S(17): 0.0; S(19): 0.0; S(24): 0.0; S(26): 0.0	0.35054	0.064181	-0.0257146	up
ATCG00710	ATQTVEDSSR	ATCG00710.1	photosystem II reaction center protein H	1.20544	N-Term(iTRAQ4plex); T4(Phospho)	T(2): 0.1; T(4): 99.9; S(8): 0.0; S(9): 0.0	0.985876	1.20544		up
AT1G32400	YGLDTSEFTYNPSESHR	AT1G32400.1	tobamovirus multiplication 2A	0.292534	N-Term(iTRAQ4plex); S15(Phospho)	Y(1): 0.0; T(5): 0.0; S(6): 0.0; T(9): 0.0; Y(10): 0.0; S(13): 0.0; S(15): 100.0	0.292534	0.228765	0.138794	up
AT3G04740	LVTESSLSPLPLSQTADLATSSAGPLLR	AT3G04740.1	RNA polymerase II transcription mediators	0.332337	N-Term(iTRAQ4plex); S6(Phospho)	T(3): 4.7; S(5): 4.7; S(6): 85.9; S(8): 4.7; S(13): 0.0; T(15): 0.0; T(20): 0.0; S(21): 0.0; S(22): 0.0	0.327188	0.332337	0.127635	up
AT3G23920	SGEMTDSSLLSISPPSAR	AT3G23920.1	beta-amylase 1	0.583352	N-Term(iTRAQ4plex); S13(Phospho)	S(1): 0.0; T(5): 0.0; S(7): 0.0; S(8): 0.0; S(11): 0.0; S(13): 99.9; S(16): 0.1	0.583352		0.548887	up
AT4G11270	SLSGISLNEPK	AT4G11270.1	Transducin/WD40 repeat-like superfamily protein	0.405691	N-Term(iTRAQ4plex); S3(Phospho); K11(iTRAQ4plex)	S(1): 0.0; S(3): 100.0; S(6): 0.0	0.400453	0.405691	0.303893	up
AT4G30190	GLDIETPSHYTV	AT4G30190.1	H(+)-ATPase 2	0.386939	N-Term(iTRAQ4plex); Y10(Phospho)	T(6): 0.0; S(8): 0.0; Y(10): 50.0; T(11): 50.0	0.301901	0.386939	0.251846	up
AT3G22170	SLPDVVTSPTQGLISVEEDNHSR	AT3G22170.1	far-red elongated hypocotyls 3	0.281649	N-Term(iTRAQ4plex); T7(Phospho)	S(1): 0.0; T(7): 94.3; S(8): 5.3; T(10): 0.3; S(15): 0.0; S(22): 0.0	0.127914	0.281649	0.145148	up
AT4G37040	TFSGLTDLLFNR	AT4G37040.1	methionine aminopeptidase 1D	2.58488	N-Term(iTRAQ4plex); S3(Phospho)	T(1): 0.0; S(3): 100.0; T(6): 0.0	2.58488	2.41683		up
AT5G66540	LKDLSEDEEAEIENK	AT5G66540.1	FUNCTIONS IN: molecular_function unknown; INVOLVED IN: rRNA processing; LOCATED IN: cytosol, nucleolus, nucleus; EXPRESSED IN: 22 plant structures; EXPRESSED DURING: 12 growth stages; CONTAINS InterPro DOMAIN/s: U3 small nucleolar ribonucleoprotein complex, subunit Mpp10p (InterPro:IPR012173), Mpp10 protein (InterPro:IPR007151); Has 30201 Blast hits to 17322 proteins in 780 species: Archae - 12; …	0.331123	N-Term(iTRAQ4plex); K2(iTRAQ4plex); S5(Phospho); K15(iTRAQ4plex)	S(5): 100.0	0.331123	0.113949	-0.0573922	up
AT4G02510	VDGSESEEETEEMIFGSSEAAK	AT4G02510.1	translocon at the outer envelope membrane of chloroplasts 159	0.523426	N-Term(iTRAQ4plex); S4(Phospho); S6(Phospho); M13(Oxidation); K22(iTRAQ4plex)	S(4): 100.0; S(6): 100.0; T(10): 0.0; S(17): 0.0; S(18): 0.0	0.523426	0.362195	0.207078	up
AT5G64330	APSPSTTNFAGSSPR	AT5G64330.2	Phototropic-responsive NPH3 family protein	0.497913	N-Term(iTRAQ4plex); S13(Phospho)	S(3): 0.0; S(5): 0.0; T(6): 0.0; T(7): 0.0; S(12): 3.6; S(13): 96.4	0.439529	0.483107	0.497913	up
AT3G16060	KSNSDDNLNALLQEEEDLVNAHR	AT3G16060.1	ATP binding microtubule motor family protein	0.501525	N-Term(iTRAQ4plex); K1(iTRAQ4plex); S2(Phospho)	S(2): 50.0; S(4): 50.0	0.501525		0.192444	up
AT3G28690	SLSSLNLPQASPYR	AT3G28690.1	Protein kinase superfamily protein	0.507314	N-Term(iTRAQ4plex); S3(Phospho)	S(1): 0.0; S(3): 97.3; S(4): 2.7; S(11): 0.0; Y(13): 0.0	0.507314		0.419681	up
AT1G32400	AANTPAEYDSDDEYLAPR	AT1G32400.1	tobamovirus multiplication 2A	0.325989	N-Term(iTRAQ4plex); S10(Phospho)	T(4): 0.0; Y(8): 4.5; S(10): 95.5; Y(14): 0.0	0.325989	0.25615	0.0281039	up
AT5G14270	GLGTIDLEPMLDGATSASPTR	AT5G14270.1	bromodomain and extraterminal domain protein 9	0.37844	N-Term(iTRAQ4plex); S18(Phospho)	T(4): 0.0; T(15): 0.0; S(16): 0.1; S(18): 49.9; T(20): 49.9	0.140375	0.37844	0.330782	up
AT1G76970	APPPVQIVDINHDDEDDESDDEFAR	AT1G76970.1	Target of Myb protein 1	0.313301	N-Term(iTRAQ4plex); S19(Phospho)	S(19): 100.0	0.313301	0.118368	-0.154096	up
AT4G02510	IDGQIVTDSDEDVDTEDEGEEK	AT4G02510.1	translocon at the outer envelope membrane of chloroplasts 159	0.311189	N-Term(iTRAQ4plex); T7(Phospho); S9(Phospho); K22(iTRAQ4plex)	T(7): 100.0; S(9): 100.0; T(15): 0.0	0.311189	-0.00698174	0.0481823	up
AT5G20280	INSAESMELWASQQK	AT5G20280.1	sucrose phosphate synthase 1F	0.304763	N-Term(iTRAQ4plex); S3(Phospho); M7(Oxidation); K15(iTRAQ4plex)	S(3): 95.4; S(6): 4.6; S(12): 0.0	0.267871	0.206154	0.304763	up
AT4G11740	EAPVNDDDEMDIDDVIPAPQSPLSMFNAAR	AT4G11740.1	Ubiquitin-like superfamily protein	0.272452	N-Term(iTRAQ4plex); S21(Phospho)	S(21): 100.0; S(24): 0.0	0.0417035	0.130624	0.272452	up
AT1G20760	FDSFNTSEAGAGFSSQPER	AT1G20760.1	Calcium-binding EF hand family protein	0.726678	N-Term(iTRAQ4plex); S3(Phospho)	S(3): 100.0; T(6): 0.0; S(7): 0.0; S(14): 0.0; S(15): 0.0	0.726678			up
AT3G45780	ALSESTNLHPFMTK	AT3G45780.1	phototropin 1	0.402556	N-Term(iTRAQ4plex); S3(Phospho); K14(iTRAQ4plex)	S(3): 99.9; S(5): 0.1; T(6): 0.0; T(13): 0.0	0.402556	0.257686	0.169009	up
AT5G17920	YGAGIGPGVYDIHSPR	AT5G17920.1	Cobalamin-independent synthase family protein	0.274142	N-Term(iTRAQ4plex); S14(Phospho)	Y(1): 0.0; Y(10): 0.0; S(14): 100.0	0.274142	0.112008	0.0663797	up
AT5G22030	SNSLSFLGK	AT5G22030.2	ubiquitin-specific protease 8	0.404951	N-Term(iTRAQ4plex); S3(Phospho); K9(iTRAQ4plex)	S(1): 0.0; S(3): 100.0; S(5): 0.0	0.375177	0.404951	0.362279	up
AT1G62960	SQSAGHLTELTGLPR	AT1G62960.1	ACC synthase 10	0.807536	N-Term(iTRAQ4plex); S3(Phospho)	S(1): 0.0; S(3): 100.0; T(8): 0.0; T(11): 0.0	0.605048	0.807536	0.322732	up
AT2G16860	IEEDSSEEEEEEEDNQEPQVDVTQLTGR	AT2G16860.1	GCIP-interacting family protein	0.443163	N-Term(iTRAQ4plex); S5(Phospho); S6(Phospho)	S(5): 100.0; S(6): 100.0; T(23): 0.0; T(26): 0.0	0.391112	0.443163	0.196993	up
AT1G18160	SPSWTEGVSSPAGR	AT1G18160.1	Protein kinase superfamily protein	0.346171	N-Term(iTRAQ4plex); S3(Phospho)	S(1): 0.0; S(3): 100.0; T(5): 0.0; S(9): 0.0; S(10): 0.0	0.346171	0.174466		up
AT2G18960	GLDIDTAGHHYTV	AT2G18960.1	H(+)-ATPase 1	0.462472	N-Term(iTRAQ4plex); Y11(Phospho)	T(6): 0.0; Y(11): 50.0; T(12): 50.0	0.462472	0.302805	0.28973	up
AT3G52250	AAIAASDVSNMCRSPSPVSSIHLER	AT3G52250.1	Duplicated homeodomain-like superfamily protein	0.734499	N-Term(iTRAQ4plex); S6(Phospho); C12(Carbamidomethyl); S14(Phospho)	S(6): 94.9; S(9): 9.8; S(14): 90.2; S(16): 5.1; S(19): 0.0; S(20): 0.0	0.734499	0.268553	0.152955	up
AT5G49760	EIENIMQLAGLNPNSDSATSSR	AT5G49760.1	Leucine-rich repeat protein kinase family protein	0.501761	N-Term(iTRAQ4plex); S17(Phospho)	S(15): 0.2; S(17): 95.3; T(19): 4.5; S(20): 0.0; S(21): 0.0	0.501761	0.428351	0.288597	up
AT4G10760	ASYPEIDVQPPSPPR	AT4G10760.1	mRNAadenosine methylase	0.307119	N-Term(iTRAQ4plex); S12(Phospho)	S(2): 0.0; Y(3): 0.0; S(12): 100.0	0.307119	0.179787	0.151679	up
AT2G41900	NVVEPISPMSAR	AT2G41900.1	CCCH-type zinc finger protein with ARM repeat domain	0.335383	N-Term(iTRAQ4plex); S7(Phospho)	S(7): 96.6; S(10): 3.4	0.335383	0.194618		up
AT3G62800	IAVASLTPQSPEGIDVAYK	AT3G62800.3	double-stranded-RNA-binding protein 4	0.312249	N-Term(iTRAQ4plex); S10(Phospho); K19(iTRAQ4plex)	S(5): 3.5; T(7): 0.1; S(10): 96.4; Y(18): 0.0	0.266427	0.249968	0.312249	up
AT4G12780	SHLRPPGNISGSQSPPVESPGSYHSK	AT4G12780.2	Chaperone DnaJ-domain superfamily protein	0.268603	N-Term(iTRAQ4plex); S19(Phospho); K26(iTRAQ4plex)	S(1): 0.0; S(10): 0.0; S(12): 0.0; S(14): 0.1; S(19): 99.3; S(22): 0.6; Y(23): 0.1; S(25): 0.0	0.268603	0.0693853	-0.0400109	up
AT5G13010	RPQPSPSPMLAAASPDAR	AT5G13010.1	RNA helicase family protein	0.785117	N-Term(iTRAQ4plex); S14(Phospho)	S(5): 0.0; S(7): 0.0; S(14): 100.0	0.325375	0.458799	0.785117	up
AT1G76850	VALTSLQSLPR	AT1G76850.1	exocyst complex component sec5	0.626256	N-Term(iTRAQ4plex); S8(Phospho)	T(4): 0.0; S(5): 0.1; S(8): 99.9	0.547161	0.626256	0.496292	up
AT5G38640	SSVPVASSLPGIGMDSMAAAK	AT5G38640.1	NagB/RpiA/CoA transferase-like superfamily protein	0.468933	N-Term(iTRAQ4plex); S8(Phospho); K21(iTRAQ4plex)	S(1): 0.0; S(2): 0.0; S(7): 50.0; S(8): 50.0; S(16): 0.0	0.300408	0.468933		up
AT4G03080	QLSLDQFQNESR	AT4G03080.1	BRI1 suppressor 1 (BSU1)-like 1	0.515522	N-Term(iTRAQ4plex); S3(Phospho)	S(3): 100.0; S(11): 0.0	0.499047	0.515522	0.298113	up
AT5G43310	FSDSEPGSLSPLQR	AT5G43310.4	COP1-interacting protein-related	0.386991	N-Term(iTRAQ4plex); S10(Phospho)	S(2): 0.0; S(4): 0.0; S(8): 0.1; S(10): 99.9	0.335465	0.386991	0.165332	up
AT5G64160	AFGDYDNSDEDGDNDVR	AT5G64160.1	unknown protein; FUNCTIONS IN: molecular_function unknown; INVOLVED IN: biological_process unknown; LOCATED IN: cellular_component unknown; EXPRESSED IN: 24 plant structures; EXPRESSED DURING: 15 growth stages; Has 30201 Blast hits to 17322 proteins in 780 species: Archae - 12; Bacteria - 1396; Metazoa - 17338; Fungi - 3422; Plants - 5037; Viruses - 0; Other Eukaryotes - 2996 (source: NCBI BLink).	0.450851	N-Term(iTRAQ4plex); S8(Phospho)	Y(5): 0.0; S(8): 100.0	0.266661	0.450851	-0.108357	up
AT1G07110	SLSASSFLIDTK	AT1G07110.1	fructose-2,6-bisphosphatase	0.330907	N-Term(iTRAQ4plex); S3(Phospho); K12(iTRAQ4plex)	S(1): 0.0; S(3): 97.9; S(5): 2.0; S(6): 0.0; T(11): 0.0	0.330907	0.317722	0.244664	up
AT2G41900	FTDSALASAVFSPTHK	AT2G41900.1	CCCH-type zinc finger protein with ARM repeat domain	0.441493	N-Term(iTRAQ4plex); S12(Phospho); K16(iTRAQ4plex)	T(2): 0.0; S(4): 0.0; S(8): 0.1; S(12): 99.9; T(14): 0.0	0.441493	0.103539	0.124961	up
AT5G67220	IDTLTPQDSPQRV	AT5G67220.1	FMN-linked oxidoreductases superfamily protein	0.398889	N-Term(iTRAQ4plex); S9(Phospho)	T(3): 0.0; T(5): 0.0; S(9): 100.0	0.398889		0.0361017	up
AT3G05420	TLEAPLPGSLSAVNNATTR	AT3G05420.1	acyl-CoA binding protein 4	0.526573	N-Term(iTRAQ4plex); S9(Phospho); S11(Phospho)	T(1): 0.0; S(9): 100.0; S(11): 100.0; T(17): 0.0; T(18): 0.0	0.526573	0.523469	0.523942	up
AT2G02070	TPNSDAEVIALSPK	AT2G02070.1	indeterminate(ID)-domain 5	0.265299	N-Term(iTRAQ4plex); S12(Phospho); K14(iTRAQ4plex)	T(1): 0.0; S(4): 0.0; S(12): 100.0	0.245373	0.265299	0.0843577	up
AT1G59710	QESTDSLAVGSPPKSEGR	AT1G59710.1	Protein of unknown function (DUF569)	0.413826	N-Term(iTRAQ4plex); S11(Phospho); K14(iTRAQ4plex)	S(3): 0.0; T(4): 0.0; S(6): 0.0; S(11): 100.0; S(15): 0.0	0.349611	0.413826	0.245051	up
AT1G21380	GNSVPATAPTPIPLVSINHDDDDDESDDDFLQLAHR	AT1G21380.1	Target of Myb protein 1	0.304491	N-Term(iTRAQ4plex); S26(Phospho)	S(3): 0.0; T(7): 0.1; T(10): 8.6; S(16): 0.1; S(26): 91.2	0.16062	0.304491	0.166211	up
AT5G47480	SEVDDMALTETGKESNIVDGSGSPGVK	AT5G47480.1	RGPR-related	0.296734	N-Term(iTRAQ4plex); K13(iTRAQ4plex); S23(Phospho); K27(iTRAQ4plex)	S(1): 0.0; T(9): 0.0; T(11): 0.0; S(15): 0.0; S(21): 0.0; S(23): 100.0	0.269903	0.253373	0.296734	up
AT2G34357	RKADSDEEAEFDVEGR	AT2G34357.1	ARM repeat superfamily protein	0.515792	N-Term(iTRAQ4plex); K2(iTRAQ4plex); S5(Phospho)	S(5): 100.0	0.515792	0.240879	0.224952	up
AT2G41990	TDSEATSIDAAALSPPR	AT2G41990.1	CONTAINS InterPro DOMAIN/s: Late embryogenesis abundant protein, group 2 (InterPro:IPR004864); BEST Arabidopsis thaliana protein match is: Late embryogenesis abundant (LEA) hydroxyproline-rich glycoprotein family (TAIR:AT4G35170.1); Has 172 Blast hits to 168 proteins in 15 species: Archae - 0; Bacteria - 0; Metazoa - 0; Fungi - 0; Plants - 172; Viruses - 0; Other Eukaryotes - 0 (source: NCBI BLin…	0.511801	N-Term(iTRAQ4plex); S14(Phospho)	T(1): 0.0; S(3): 0.0; T(6): 0.0; S(7): 0.0; S(14): 100.0	0.511801	0.206947	0.0148106	up
AT3G51880	SRSEINDEDEASGEEELLEK	AT3G51880.1	high mobility group B1	0.463036	N-Term(iTRAQ4plex); S12(Phospho); K20(iTRAQ4plex)	S(1): 0.0; S(3): 0.0; S(12): 100.0	0.463036	0.203861	-0.00991208	up
AT3G16310	GKLEASPSFSLLNAQQSQQVSGSPSWWSQSK	AT3G16310.1	mitotic phosphoprotein N' end (MPPN) family protein	0.600107	N-Term(iTRAQ4plex); K2(iTRAQ4plex); S8(Phospho); K31(iTRAQ4plex)	S(6): 7.7; S(8): 92.3; S(10): 0.0; S(17): 0.0; S(21): 0.0; S(23): 0.0; S(25): 0.0; S(28): 0.0; S(30): 0.0	0.600107	0.571375	0.429236	up
AT2G04880	VLASDMELDHSNETK	AT2G04880.2	zinc-dependent activator protein-1	0.456276	N-Term(iTRAQ4plex); S11(Phospho); K15(iTRAQ4plex)	S(4): 0.0; S(11): 50.0; T(14): 50.0	0.456276			up
AT4G29440	FDDYDRDSESEEDNLGR	AT4G29440.2	Regulator of Vps4 activity in the MVB pathway protein	0.33713	N-Term(iTRAQ4plex); S8(Phospho); S10(Phospho)	Y(4): 0.0; S(8): 100.0; S(10): 100.0	0.182855	0.33713		up
AT1G06680	SITDYGSPEEFLSQVNYLLGK	AT1G06680.2	photosystem II subunit P-1	0.345186	N-Term(iTRAQ4plex); S13(Phospho); K21(iTRAQ4plex)	S(1): 0.0; T(3): 0.0; Y(5): 0.0; S(7): 3.9; S(13): 96.1; Y(17): 0.0	0.345186	0.264218	0.147247	up
AT1G66670	VMIHQPLGTAGGK	AT1G66670.1	CLP protease proteolytic subunit 3	0.385474	N-Term(iTRAQ4plex); T9(Phospho); K13(iTRAQ4plex)	T(9): 100.0	0.385474	0.380795	0.278024	up
AT4G25890	KEESEEEEGDFGFDLFG	AT4G25890.1	60S acidic ribosomal protein family	0.404029	N-Term(iTRAQ4plex); K1(iTRAQ4plex); S4(Phospho)	S(4): 100.0	0.404029	0.312478	0.132088	up
AT1G72390	ISTELATPDSPK	AT1G72390.1	CONTAINS InterPro DOMAIN/s: Spt20 family (InterPro:IPR021950); Has 8778 Blast hits to 7244 proteins in 477 species: Archae - 6; Bacteria - 326; Metazoa - 4198; Fungi - 1506; Plants - 923; Viruses - 22; Other Eukaryotes - 1797 (source: NCBI BLink).	0.308406	N-Term(iTRAQ4plex); S10(Phospho); K12(iTRAQ4plex)	S(2): 0.0; T(3): 0.0; T(7): 0.0; S(10): 100.0	0.308406		0.27193	up
AT2G43160	KFSEQNIGAPPSYEEAVSDSR	AT2G43160.3	ENTH/VHS family protein	0.473561	N-Term(iTRAQ4plex); K1(iTRAQ4plex); S3(Phospho)	S(3): 100.0; S(12): 0.0; Y(13): 0.0; S(18): 0.0; S(20): 0.0	0.473561	0.38514	0.145621	up
AT4G00830	GGDMEDVQEEIAEDDDNHIDIETADDDEKPPSPIDDEDREK	AT4G00830.3	RNA-binding (RRM/RBD/RNP motifs) family protein	0.379545	N-Term(iTRAQ4plex); K29(iTRAQ4plex); S32(Phospho); K41(iTRAQ4plex)	T(23): 0.0; S(32): 100.0	0.379545		-0.0932378	up
AT1G07990	TRDSDEEDRDYDVAALANNLSQAFR	AT1G07990.1	SIT4 phosphatase-associated family protein	0.338085	N-Term(iTRAQ4plex); S4(Phospho)	T(1): 0.0; S(4): 100.0; Y(11): 0.0; S(21): 0.0	0.175714	0.338085	0.0859031	up
AT2G28800	DTVELVEESQSESEEGSDDEEEEAR	AT2G28800.4	63 kDa inner membrane family protein	0.358867	N-Term(iTRAQ4plex); S17(Phospho)	T(2): 0.0; S(9): 0.0; S(11): 0.0; S(13): 0.4; S(17): 99.5	0.358867	0.191934		up
AT5G52200	TVSGTSSSSSPELI	AT5G52200.1	phosphoprotein phosphatase inhibitors	0.338496	N-Term(iTRAQ4plex); S3(Phospho)	T(1): 0.3; S(3): 89.2; T(5): 4.9; S(6): 4.9; S(7): 0.3; S(8): 0.3; S(9): 0.0; S(10): 0.0	0.338496			up
AT5G20280	INSAESMELWASQQK	AT5G20280.1	sucrose phosphate synthase 1F	0.278969	N-Term(iTRAQ4plex); S3(Phospho); S6(Phospho); K15(iTRAQ4plex)	S(3): 100.0; S(6): 100.0; S(12): 0.0	0.278969	0.216674	0.0988879	up
AT3G51950	ELSPTGLDSSPR	AT3G51950.1	Zinc finger (CCCH-type) family protein / RNA recognition motif (RRM)-containing protein	0.28085	N-Term(iTRAQ4plex); S3(Phospho)	S(3): 96.6; T(5): 3.4; S(9): 0.0; S(10): 0.0	0.230525	0.28085	0.243111	up
AT1G74910	RVSSFEALQPATR	AT1G74910.3	ADP-glucose pyrophosphorylase family protein	0.527483	N-Term(iTRAQ4plex); S4(Phospho)	S(3): 0.1; S(4): 99.9; T(12): 0.0	0.527483	0.455578	0.200646	up
AT4G02510	VVEGDSAEEDENKLPVEDIVSSR	AT4G02510.1	translocon at the outer envelope membrane of chloroplasts 159	0.418721	N-Term(iTRAQ4plex); S6(Phospho); K13(iTRAQ4plex)	S(6): 100.0; S(21): 0.0; S(22): 0.0	0.418721	0.331192	0.0799711	up
AT1G75660	RLSPGSSVGAAIVDVENSLESDER	AT1G75660.1	5'-3' exoribonuclease 3	0.417878	N-Term(iTRAQ4plex); S3(Phospho)	S(3): 100.0; S(6): 0.0; S(7): 0.0; S(18): 0.0; S(21): 0.0	0.417878			up
AT1G16520	ATLWYPSSQQSSAANSPPR	AT1G16520.1	unknown protein; FUNCTIONS IN: molecular_function unknown; INVOLVED IN: biological_process unknown; LOCATED IN: plasma membrane; EXPRESSED IN: 22 plant structures; EXPRESSED DURING: 13 growth stages; BEST Arabidopsis thaliana protein match is: unknown protein (TAIR:AT1G56080.1); Has 243 Blast hits to 234 proteins in 69 species: Archae - 2; Bacteria - 2; Metazoa - 61; Fungi - 9; Plants - 125; Viru…	0.330318	N-Term(iTRAQ4plex); S16(Phospho)	T(2): 0.0; Y(5): 0.0; S(7): 0.0; S(8): 0.0; S(11): 0.0; S(12): 0.0; S(16): 100.0	0.262128	0.330318	0.176798	up
AT3G05090	GGSFLAGNLSFNR	AT3G05090.1	Transducin/WD40 repeat-like superfamily protein	0.908683	N-Term(iTRAQ4plex); S10(Phospho)	S(3): 0.0; S(10): 100.0	0.812581	0.908683	0.611032	up
AT5G13850	LEEQKIDLDKPEVEDDDDNDEDDSEDDDEAEGHDGEAGGR	AT5G13850.1	nascent polypeptide-associated complex subunit alpha-like protein 3	0.378917	N-Term(iTRAQ4plex); K5(iTRAQ4plex); K10(iTRAQ4plex); S24(Phospho)	S(24): 100.0	0.370021	0.378917	-0.0844484	up
AT5G47210	GNWGTTEDDIPPTSEEPTTEVEKSPVAEK	AT5G47210.3	Hyaluronan / mRNA binding family	0.339526	N-Term(iTRAQ4plex); K23(iTRAQ4plex); S24(Phospho); K29(iTRAQ4plex)	T(5): 0.0; T(6): 0.0; T(13): 0.0; S(14): 0.0; T(18): 0.0; T(19): 0.0; S(24): 100.0	0.339526	0.0241189	-0.0716846	up
AT5G11270	NDNSDDEEISEEELEALADELAR	AT5G11270.1	overexpressor of cationic peroxidase 3	0.374222	N-Term(iTRAQ4plex); S4(Phospho)	S(4): 100.0; S(10): 0.0	0.374222			up
AT1G74910	VSSFEALQPATR	AT1G74910.3	ADP-glucose pyrophosphorylase family protein	0.723731	N-Term(iTRAQ4plex); S2(Phospho)	S(2): 95.4; S(3): 4.6; T(11): 0.0	0.723731		0.510412	up
AT4G05180	FYIQPLSPTEAAAR	AT4G05180.1	photosystem II subunit Q-2	0.496033	N-Term(iTRAQ4plex); S7(Phospho)	Y(2): 0.0; S(7): 96.7; T(9): 3.3	0.496033	0.314407	0.217887	up
AT4G25890	EESEEEEGDFGFDLFG	AT4G25890.1	60S acidic ribosomal protein family	0.342393	N-Term(iTRAQ4plex); S3(Phospho)	S(3): 100.0	0.342393	0.0922035	-0.210811	up
AT2G21470	ETENVESEDDDIMEVENPMMVSK	AT2G21470.1	SUMO-activating enzyme 2	0.368896	N-Term(iTRAQ4plex); S7(Phospho); K23(iTRAQ4plex)	T(2): 0.0; S(7): 100.0; S(22): 0.0	0.368896	0.1042	-0.025228	up
AT3G11250	VEEKKEESDEEDYEGGFGLFDEE	AT3G11250.1	Ribosomal protein L10 family protein	0.375834	N-Term(iTRAQ4plex); K4(iTRAQ4plex); K5(iTRAQ4plex); S8(Phospho)	S(8): 100.0; Y(13): 0.0	0.300584	0.375834	0.133872	up
AT3G01780	IEEESENEEEEEGEEEDDDEEVKEKK	AT3G01780.1	ARM repeat superfamily protein	1.05641	N-Term(iTRAQ4plex); S5(Phospho); K23(iTRAQ4plex); K25(iTRAQ4plex); K26(iTRAQ4plex)	S(5): 100.0	0.974601	1.05641	0.367291	up
AT5G04420	LKTESSSADNIQEDDGSSLR	AT5G04420.1	Galactose oxidase/kelch repeat superfamily protein	0.479573	N-Term(iTRAQ4plex); K2(iTRAQ4plex); T3(Phospho)	T(3): 95.7; S(5): 4.0; S(6): 0.2; S(7): 0.2; S(17): 0.0; S(18): 0.0	0.479573	0.400503		up
AT5G14210	GEAFLLNEMTSFGSQDGR	AT5G14210.1	Leucine-rich repeat protein kinase family protein	0.47421	N-Term(iTRAQ4plex); S14(Phospho)	T(10): 0.0; S(11): 0.0; S(14): 100.0	0.47421			up
AT5G52200	TPYHPMMDDDGSLSPR	AT5G52200.1	phosphoprotein phosphatase inhibitors	0.284419	N-Term(iTRAQ4plex); M7(Oxidation); S14(Phospho)	T(1): 0.0; Y(3): 0.0; S(12): 0.5; S(14): 99.5	0.182638		0.284419	up
AT4G29810	IISQLEPEVLSPIKPADDQLSLSDLDMVK	AT4G29810.1	MAP kinase kinase 2	0.338746	N-Term(iTRAQ4plex); S11(Phospho); K14(iTRAQ4plex); M27(Oxidation); K29(iTRAQ4plex)	S(3): 2.5; S(11): 32.5; S(21): 32.5; S(23): 32.5	0.338746	0.326978	0.208284	up
AT3G26618	TFDELSDGEVYEDSD	AT3G26618.1	eukaryotic release factor 1-3	0.297139	N-Term(iTRAQ4plex); S6(Phospho); S14(Phospho)	T(1): 0.0; S(6): 100.0; Y(11): 0.0; S(14): 100.0	0.199176	0.297139	-0.0488078	up
AT3G49590	FSGVLSSSDSPR	AT3G49590.2	Autophagy-related protein 13	0.292832	N-Term(iTRAQ4plex); S6(Phospho)	S(2): 0.0; S(6): 94.7; S(7): 0.1; S(8): 2.6; S(10): 2.6	0.283736	0.292832		up
AT1G52680	NTLGMSPATNSPSSPAGTTR	AT1G52680.1	late embryogenesis abundant protein-related / LEA protein-related	1.48723	N-Term(iTRAQ4plex); S14(Phospho)	T(2): 0.0; S(6): 0.0; T(9): 0.0; S(11): 0.0; S(13): 2.0; S(14): 32.7; T(18): 32.7; T(19): 32.7	1.48723	0.830972	1.02626	up
AT2G34420	GPSGSPWYGSDR	AT2G34420.1	photosystem II light harvesting complex gene B1B2	0.484939	N-Term(iTRAQ4plex); S5(Phospho)	S(3): 0.0; S(5): 100.0; Y(8): 0.0; S(10): 0.0	0.484939	0.449698	0.385867	up
AT3G60770	SSPSWLK	AT3G60770.1	Ribosomal protein S13/S15	0.477644	N-Term(iTRAQ4plex); S2(Phospho); K7(iTRAQ4plex)	S(1): 0.1; S(2): 99.9; S(4): 0.0	0.450364	0.477644	0.387431	up
AT3G22380	VSPASILASPSPPAPTSPSSSSISVR	AT3G22380.1	time for coffee	0.605601	N-Term(iTRAQ4plex); S17(Phospho)	S(2): 0.0; S(5): 0.0; S(9): 0.4; S(11): 5.6; T(16): 0.4; S(17): 86.9; S(19): 5.6; S(20): 0.4; S(21): 0.4; S(22): 0.4; S(24): 0.0	0.605601	0.295787	0.416317	up
AT1G17210	ADSVEGTVVDRDGDEVNDDSAGPSKR	AT1G17210.1	IAP-like protein 1	0.487758	N-Term(iTRAQ4plex); S3(Phospho); K25(iTRAQ4plex)	S(3): 100.0; T(7): 0.0; S(20): 0.0; S(24): 0.0	0.487758			up
AT5G06780	TFQSYPSIGSTR	AT5G06780.2	Emsy N Terminus (ENT)/ plant Tudor-like domains-containing protein	0.817879	N-Term(iTRAQ4plex); S7(Phospho)	T(1): 0.0; S(4): 0.0; Y(5): 0.0; S(7): 99.7; S(10): 0.2; T(11): 0.0	0.817879	0.591226	0.688537	up
AT5G28350	DIEQAPTESDSLSPK	AT5G28350.2	Quinoprotein amine dehydrogenase, beta chain-like; RIC1-like guanyl-nucleotide exchange factor	0.531222	N-Term(iTRAQ4plex); S13(Phospho); K15(iTRAQ4plex)	T(7): 0.0; S(9): 0.0; S(11): 0.2; S(13): 99.8	0.233548	0.531222	0.102331	up
AT5G04990	GEATLDRSQGQDLGPVTR	AT5G04990.1	SAD1/UNC-84 domain protein 1	0.289612	N-Term(iTRAQ4plex); S8(Phospho)	T(4): 0.0; S(8): 100.0; T(17): 0.0	0.265425	0.289612	0.0625043	up
AT2G41140	SSPSVSSSVSSTPLR	AT2G41140.1	CDPK-related kinase 1	0.369084	N-Term(iTRAQ4plex); S2(Phospho)	S(1): 3.6; S(2): 96.4; S(4): 0.0; S(6): 0.0; S(7): 0.0; S(8): 0.0; S(10): 0.0; S(11): 0.0; T(12): 0.0	0.369084	0.266467	0.218445	up
AT2G39010	TKDELTEEESLSGKDYLDPPPVK	AT2G39010.1	plasma membrane intrinsic protein 2E	0.263735	N-Term(iTRAQ4plex); K2(iTRAQ4plex); S10(Phospho); K14(iTRAQ4plex); K23(iTRAQ4plex)	T(1): 0.0; T(6): 0.2; S(10): 90.7; S(12): 4.5; Y(16): 4.5	0.214951	0.263735	0.156401	up
AT1G68070	SRPGDLEAAQATNQDSEDEDNDER	AT1G68070.1	Zinc finger, C3HC4 type (RING finger) family protein	0.29308	N-Term(iTRAQ4plex); S16(Phospho)	S(1): 0.0; T(12): 0.0; S(16): 100.0	0.29308		0.147441	up
AT4G16110	ETDATVVGEHGQNLQSPSR	AT4G16110.1	response regulator 2	0.268946	N-Term(iTRAQ4plex); S16(Phospho)	T(2): 0.0; T(5): 0.0; S(16): 50.0; S(18): 50.0	0.268946		-0.127402	up
AT2G32730	ASTEKEGDSMQVDSPAAVEK	AT2G32730.1	26S proteasome regulatory complex, non-ATPase subcomplex, Rpn2/Psmd1 subunit	0.822668	N-Term(iTRAQ4plex); K5(iTRAQ4plex); S14(Phospho); K20(iTRAQ4plex)	S(2): 0.0; T(3): 0.0; S(9): 0.0; S(14): 100.0	0.76116		0.822668	up
AT5G40870	FDGLLSSSPPNSSVVSSLR	AT5G40870.1	uridine kinase/uracil phosphoribosyltransferase 1	0.628292	N-Term(iTRAQ4plex); S6(Phospho)	S(6): 94.9; S(7): 0.3; S(8): 4.8; S(12): 0.0; S(13): 0.0; S(16): 0.0; S(17): 0.0	0.628292	0.276967	0.189335	up
AT2G34357	KADSDEEAEFDVEGR	AT2G34357.1	ARM repeat superfamily protein	0.569978	N-Term(iTRAQ4plex); K1(iTRAQ4plex); S4(Phospho)	S(4): 100.0	0.569978	0.383812	0.109466	up
AT3G22520	DSSVLVSVSSPMR	AT3G22520.1	unknown protein; INVOLVED IN: biological_process unknown; LOCATED IN: chloroplast stroma, chloroplast, chloroplast envelope; EXPRESSED IN: 24 plant structures; EXPRESSED DURING: 13 growth stages; BEST Arabidopsis thaliana protein match is: unknown protein (TAIR:AT4G14840.1); Has 717 Blast hits to 703 proteins in 179 species: Archae - 14; Bacteria - 134; Metazoa - 141; Fungi - 74; Plants - 209; Vi…	0.28573	N-Term(iTRAQ4plex); S7(Phospho)	S(2): 0.0; S(3): 0.1; S(7): 48.9; S(9): 2.1; S(10): 48.9	0.28573	0.0938672	-0.0189441	up
AT5G20280	HPQWQSDDGGDNSEPESPSDSLR	AT5G20280.1	sucrose phosphate synthase 1F	0.372089	N-Term(iTRAQ4plex); S6(Phospho)	S(6): 100.0; S(13): 0.0; S(17): 0.0; S(19): 0.0; S(21): 0.0	0.372089	0.286248	-0.0231248	up
AT5G53620	LDSHSQNQKPEELNGQVSPDEHSGAK	AT5G53620.1	unknown protein; INVOLVED IN: biological_process unknown; EXPRESSED IN: 23 plant structures; EXPRESSED DURING: 13 growth stages; Has 28929 Blast hits to 19542 proteins in 1425 species: Archae - 211; Bacteria - 3079; Metazoa - 14558; Fungi - 2157; Plants - 966; Viruses - 80; Other Eukaryotes - 7878 (source: NCBI BLink).	0.522279	N-Term(iTRAQ4plex); K9(iTRAQ4plex); S18(Phospho); K26(iTRAQ4plex)	S(3): 0.0; S(5): 0.0; S(18): 100.0; S(23): 0.0	0.522279		0.074658	up
AT5G52040	GYDGADSPIRESPSRSPPAEE	AT5G52040.3	RNA-binding (RRM/RBD/RNP motifs) family protein	0.294989	N-Term(iTRAQ4plex); S7(Phospho); S12(Phospho); S14(Phospho); S16(Phospho)	Y(2): 0.0; S(7): 100.0; S(12): 100.0; S(14): 100.0; S(16): 100.0	0.294989	0.146442	-0.130229	up
AT5G61150	DLRPDDMVLDDIIPEEDPQYESEAEHVEAR	AT5G61150.1	leo1-like family protein	0.311605	N-Term(iTRAQ4plex); S22(Phospho)	Y(20): 0.4; S(22): 99.6	0.311605	0.119914	0.0592749	up
AT2G40430	YFLDVDNFSEGEDNENVENEVSEAGIK	AT2G40430.3	FUNCTIONS IN: molecular_function unknown; INVOLVED IN: biological_process unknown; LOCATED IN: cellular_component unknown; EXPRESSED IN: 22 plant structures; EXPRESSED DURING: 13 growth stages; CONTAINS InterPro DOMAIN/s: Tumour suppressor protein Gltscr2 (InterPro:IPR011211), P60-like (InterPro:IPR011687).	0.263615	N-Term(iTRAQ4plex); S9(Phospho); K27(iTRAQ4plex)	Y(1): 0.0; S(9): 99.7; S(22): 0.3	0.263615	0.0535404	0.104229	up
AT2G17410	HSEENQSPHHHANNVMEQDQAAEER	AT2G17410.2	ARID/BRIGHT DNA-binding domain-containing protein	0.386874	N-Term(iTRAQ4plex); S7(Phospho)	S(2): 0.3; S(7): 99.7	0.386874	0.282754	0.164311	up
AT5G55310	ANQATVKEDNSDGDDHVPIASR	AT5G55310.1	DNA topoisomerase 1 beta	0.272089	N-Term(iTRAQ4plex); K7(iTRAQ4plex); S11(Phospho)	T(5): 0.3; S(11): 99.7; S(21): 0.0	0.265086	0.272089	0.0843899	up
AT2G38280	KVNDQYGRSPASLPDATPFTDGGGGGGGDTGR	AT2G38280.1	AMP deaminase, putative / myoadenylate deaminase, putative	0.273282	N-Term(iTRAQ4plex); K1(iTRAQ4plex); S9(Phospho)	Y(6): 10.0; S(9): 89.8; S(12): 0.1; T(17): 0.0; T(20): 0.0; T(30): 0.0	0.273282			up
AT1G20440	AQISEPELAAEHEEVK	AT1G20440.1	cold-regulated 47	0.411407	N-Term(iTRAQ4plex); S4(Phospho); K16(iTRAQ4plex)	S(4): 100.0	0.411407			up
AT3G02860	KTEEESPSDEEDDEDSAVDWR	AT3G02860.1	zinc ion binding	0.573961	N-Term(iTRAQ4plex); K1(iTRAQ4plex); S8(Phospho)	T(2): 0.0; S(6): 3.9; S(8): 96.1; S(16): 0.0	0.573961	-0.0785685	-0.225737	up
AT3G57410	AEALAALTSAFNSSPSSKSPPR	AT3G57410.1	villin 3	0.305063	N-Term(iTRAQ4plex); K18(iTRAQ4plex); S19(Phospho)	T(8): 0.0; S(9): 0.0; S(13): 0.0; S(14): 0.0; S(16): 4.4; S(17): 4.4; S(19): 91.1	0.300481	0.305063	0.0581315	up
AT4G16630	PSSFFFEDASDDELELIR	AT4G16630.1	DEA(D/H)-box RNA helicase family protein	0.276529	N-Term(iTRAQ4plex); S10(Phospho)	S(2): 0.0; S(3): 0.0; S(10): 100.0	0.0711219	0.276529	-0.0412034	up
AT5G42950	RQPSLVFDR	AT5G42950.1	GYF domain-containing protein	0.399197	N-Term(iTRAQ4plex); S4(Phospho)	S(4): 100.0	0.399197	0.215374	0.253299	up
AT4G32551	SAAASGQPAGQVLHSTSGGMSPQVQTR	AT4G32551.1	LisH dimerisation motif;WD40/YVTN repeat-like-containing domain	0.443425	N-Term(iTRAQ4plex); S21(Phospho)	S(1): 0.0; S(5): 0.0; S(15): 0.0; T(16): 0.0; S(17): 0.5; S(21): 99.4; T(26): 0.0	0.443425	-0.147101	-0.195129	up
AT1G21170	VVLTSLQSFPR	AT1G21170.1	Exocyst complex component SEC5	0.65263	N-Term(iTRAQ4plex); S8(Phospho)	T(4): 1.7; S(5): 49.2; S(8): 49.2	0.65263			up
AT3G15450	RGSEANWALANSR	AT3G15450.1	Aluminium induced protein with YGL and LRDR motifs	0.512857	N-Term(iTRAQ4plex); S3(Phospho)	S(3): 100.0; S(12): 0.0	0.136289	0.512857	0.0214323	up
AT1G07650	SLSFSTSGPR	AT1G07650.1	Leucine-rich repeat transmembrane protein kinase	0.396149	N-Term(iTRAQ4plex); S3(Phospho)	S(1): 0.1; S(3): 99.9; S(5): 0.0; T(6): 0.0; S(7): 0.0	0.396149	0.278984	0.323902	up
AT5G14720	FKVTSADLSPK	AT5G14720.1	Protein kinase superfamily protein	0.574207	N-Term(iTRAQ4plex); K2(iTRAQ4plex); S9(Phospho); K11(iTRAQ4plex)	T(4): 0.0; S(5): 0.0; S(9): 100.0	0.574207	0.447752	0.554004	up
AT1G67140	SSIQDDESNAEETDDQHLASDHATDITR	AT1G67140.1	HEAT repeat-containing protein	0.324251	N-Term(iTRAQ4plex); S8(Phospho)	S(1): 0.0; S(2): 0.0; S(8): 99.6; T(13): 0.4; S(20): 0.0; T(24): 0.0; T(27): 0.0	0.324251		0.0259946	up
AT4G16340	TPESPAASYSSGLK	AT4G16340.1	guanyl-nucleotide exchange factors;GTPase binding;GTP binding	0.267277	N-Term(iTRAQ4plex); T1(Phospho); K14(iTRAQ4plex)	T(1): 94.8; S(4): 5.2; S(8): 0.0; Y(9): 0.0; S(10): 0.0; S(11): 0.0	0.267277			up
AT5G13560	QQFESIARPTLEIEIPSPR	AT5G13560.1	unknown protein; BEST Arabidopsis thaliana protein match is: unknown protein (TAIR:AT2G37370.1); Has 12055 Blast hits to 8846 proteins in 811 species: Archae - 217; Bacteria - 1046; Metazoa - 6104; Fungi - 1115; Plants - 528; Viruses - 14; Other Eukaryotes - 3031 (source: NCBI BLink).	0.316649	N-Term(iTRAQ4plex); S17(Phospho)	S(5): 0.0; T(10): 0.0; S(17): 100.0	0.316649	0.217007	0.168076	up
AT3G26560	YSVDMSPVK	AT3G26560.1	ATP-dependent RNA helicase, putative	0.36205	N-Term(iTRAQ4plex); S6(Phospho); K9(iTRAQ4plex)	Y(1): 0.0; S(2): 0.0; S(6): 100.0	0.36205	0.224945	0.338389	up
AT4G30160	GRSPAFNALAATFESQNAR	AT4G30160.1	villin 4	0.333779	N-Term(iTRAQ4plex); S3(Phospho)	S(3): 100.0; T(12): 0.0; S(15): 0.0	0.28717	0.333779	0.131778	up
AT1G14580	NQPGNPNPDAEVIALSPK	AT1G14580.1	C2H2-like zinc finger protein	0.282679	N-Term(iTRAQ4plex); S16(Phospho); K18(iTRAQ4plex)	S(16): 100.0	0.205012	0.282679	0.266522	up
AT1G20970	NNVEEPEVEIESDSETDVEGHQGDKIEAQEK	AT1G20970.1	FUNCTIONS IN: molecular_function unknown; INVOLVED IN: biological_process unknown; LOCATED IN: plasma membrane, vacuole; EXPRESSED IN: guard cell, cultured cell; BEST Arabidopsis thaliana protein match is: proton pump interactor 1 (TAIR:AT4G27500.1); Has 30201 Blast hits to 17322 proteins in 780 species: Archae - 12; Bacteria - 1396; Metazoa - 17338; Fungi - 3422; Plants - 5037; Viruses - 0; Othe…	0.26338	N-Term(iTRAQ4plex); S12(Phospho); T16(Phospho); K25(iTRAQ4plex); K31(iTRAQ4plex)	S(12): 95.7; S(14): 52.1; T(16): 52.1	0.26338	0.161566	-0.158616	up
AT3G42660	ASESLDDAMGDSDDGESHHTSR	AT3G42660.1	transducin family protein / WD-40 repeat family protein	0.279753	N-Term(iTRAQ4plex); S4(Phospho); S12(Phospho)	S(2): 0.4; S(4): 99.6; S(12): 99.6; S(17): 0.4; T(20): 0.0; S(21): 0.0	0.279753	0.0938693	-0.0840675	up
AT3G62240	IPHSSSAPNLSDTR	AT3G62240.1	RING/U-box superfamily protein	0.59364	N-Term(iTRAQ4plex); S5(Phospho)	S(4): 1.7; S(5): 49.1; S(6): 49.1; S(11): 0.0; T(13): 0.0	0.59364	0.363012	0.521453	up
AT2G43680	GASPQAISSKPPSPR	AT2G43680.2	IQ-domain 14	0.397524	N-Term(iTRAQ4plex); K10(iTRAQ4plex); S13(Phospho)	S(3): 0.0; S(8): 0.0; S(9): 0.1; S(13): 99.8	0.397524		0.367049	up
AT4G28080	VVVGGSELTSSPK	AT4G28080.1	Tetratricopeptide repeat (TPR)-like superfamily protein	0.522781	N-Term(iTRAQ4plex); S11(Phospho); K13(iTRAQ4plex)	S(6): 0.3; T(9): 4.6; S(10): 4.6; S(11): 90.6	0.522781	0.455692	0.337196	up
AT5G39000	VGPTSASQTHVSTVVK	AT5G39000.1	Malectin/receptor-like protein kinase family protein	0.473386	N-Term(iTRAQ4plex); S7(Phospho); K16(iTRAQ4plex)	T(4): 3.5; S(5): 3.5; S(7): 89.6; T(9): 3.5; S(12): 0.0; T(13): 0.0	0.473386	0.174656	0.215692	up
AT1G76850	KVALTSLQSLPR	AT1G76850.1	exocyst complex component sec5	0.346717	N-Term(iTRAQ4plex); K1(iTRAQ4plex); S9(Phospho)	T(5): 0.1; S(6): 0.1; S(9): 99.9	0.316618	0.346717	0.0700373	up
AT5G56010	TIEKEISDDEEEEEK	AT5G56010.1	heat shock protein 81-3	0.637935	N-Term(iTRAQ4plex); K4(iTRAQ4plex); S7(Phospho); K15(iTRAQ4plex)	T(1): 0.0; S(7): 100.0	0.637935	0.474389	0.277736	up
AT3G57410	AEALAALTSAFNSSPSSKSPPRR	AT3G57410.1	villin 3	0.36635	N-Term(iTRAQ4plex); S16(Phospho); K18(iTRAQ4plex)	T(8): 0.0; S(9): 0.0; S(13): 0.0; S(14): 0.0; S(16): 91.6; S(17): 4.2; S(19): 4.2	0.238224	0.36635	0.0885693	up
AT5G20650	SSSGVSAPLIPK	AT5G20650.1	copper transporter 5	0.330862	N-Term(iTRAQ4plex); S2(Phospho); K12(iTRAQ4plex)	S(1): 3.2; S(2): 93.6; S(3): 3.2; S(6): 0.0	0.330862	0.139257	0.172758	up
AT3G18990	LFEDLEDEDAEVIFPSSVYPSPLPESTVPANK	AT3G18990.1	AP2/B3-like transcriptional factor family protein	0.348694	N-Term(iTRAQ4plex); S16(Phospho); K32(iTRAQ4plex)	S(16): 23.8; S(17): 23.8; Y(19): 23.8; S(21): 23.8; S(26): 2.4; T(27): 2.4	0.348694			up
AT1G76810	KGGNSFAASAFDALGSDDDDTEEVHEDEEEESPITFSGK	AT1G76810.1	eukaryotic translation initiation factor 2 (eIF-2) family protein	0.377359	N-Term(iTRAQ4plex); K1(iTRAQ4plex); T21(Phospho); K39(iTRAQ4plex)	S(5): 0.0; S(9): 0.0; S(16): 6.6; T(21): 86.8; S(32): 6.6; T(35): 0.0; S(37): 0.0	0.060622	0.377359		up
AT5G47690	ASEDELHLESDMDKNVSLDSHDENSDQEK	AT5G47690.1	binding	0.518383	N-Term(iTRAQ4plex); K14(iTRAQ4plex); S20(Phospho); S25(Phospho); K29(iTRAQ4plex)	S(2): 0.0; S(10): 4.7; S(17): 47.7; S(20): 47.7; S(25): 100.0	0.518383	0.412193	0.374752	up
AT4G02510	KVVEGDSAEEDENKLPVEDIVSSR	AT4G02510.1	translocon at the outer envelope membrane of chloroplasts 159	0.341029	N-Term(iTRAQ4plex); K1(iTRAQ4plex); S7(Phospho); K14(iTRAQ4plex)	S(7): 100.0; S(22): 0.0; S(23): 0.0	0.341029	0.303622	-0.0462793	up
AT1G67580	WAAGNSSPTDEVEIVEEVGEK	AT1G67580.1	Protein kinase superfamily protein	0.284482	N-Term(iTRAQ4plex); S7(Phospho); K21(iTRAQ4plex)	S(6): 3.5; S(7): 93.0; T(9): 3.5	0.21033	0.284482	0.0526359	up
AT2G16390	ALCVVPSSSEIVLLDSDDEDNER	AT2G16390.1	SNF2 domain-containing protein / helicase domain-containing protein	0.44481	N-Term(iTRAQ4plex); C3(Carbamidomethyl); S16(Phospho)	S(7): 0.0; S(8): 0.0; S(9): 0.0; S(16): 100.0	0.411728	0.44481		up
AT4G24680	SSLNAWGTSSLSPR	AT4G24680.1	modifier of snc1	0.272771	N-Term(iTRAQ4plex); S12(Phospho)	S(1): 0.0; S(2): 0.0; T(8): 0.0; S(9): 0.1; S(10): 0.1; S(12): 99.8	0.245072	0.272771	0.0614817	up
AT4G27060	RQSVEVVVPR	AT4G27060.1	ARM repeat superfamily protein	0.318405	N-Term(iTRAQ4plex); S3(Phospho)	S(3): 100.0	0.081222	0.318405	-0.0406469	up
AT5G10470	SDAALLNLEEGSSPIPNPSTAAEDSR	AT5G10470.1	kinesin like protein for actin based chloroplast movement 1	0.357148	N-Term(iTRAQ4plex); S13(Phospho)	S(1): 0.0; S(12): 48.1; S(13): 48.1; S(19): 0.3; T(20): 3.5; S(25): 0.0	0.357148			up
AT1G35580	AVGSHCSLSEMDDLDLTR	AT1G35580.1	cytosolic invertase 1	0.293807	N-Term(iTRAQ4plex); S4(Phospho); C6(Carbamidomethyl); S7(Phospho); M11(Oxidation)	S(4): 100.0; S(7): 100.0; S(9): 0.0; T(17): 0.0	0.246653	0.293807	0.248321	up
AT4G35780	AVVASITKESPR	AT4G35780.1	ACT-like protein tyrosine kinase family protein	0.289861	N-Term(iTRAQ4plex); K8(iTRAQ4plex); S10(Phospho)	S(5): 0.0; T(7): 0.0; S(10): 100.0	0.250181	0.289861	0.122055	up
AT5G52040	GYDGADSPIRESPSRSPPAEE	AT5G52040.3	RNA-binding (RRM/RBD/RNP motifs) family protein	0.429215	N-Term(iTRAQ4plex); S7(Phospho); S12(Phospho); S16(Phospho)	Y(2): 0.1; S(7): 99.9; S(12): 99.0; S(14): 10.0; S(16): 91.0	0.429215	0.142148	-0.0601254	up
AT3G13460	YSDVQRPVSGSGVASSYSK	AT3G13460.3	evolutionarily conserved C-terminal region 2	0.481866	N-Term(iTRAQ4plex); S9(Phospho); K19(iTRAQ4plex)	Y(1): 0.0; S(2): 0.0; S(9): 96.5; S(11): 3.5; S(15): 0.0; S(16): 0.0; Y(17): 0.0; S(18): 0.0	0.481866	0.436308	0.362147	up
AT5G15020	IEKEEGELSPVGDSEDNFVVYEDR	AT5G15020.2	SIN3-like 2	0.288191	N-Term(iTRAQ4plex); K3(iTRAQ4plex); S9(Phospho)	S(9): 100.0; S(14): 0.0; Y(21): 0.0	0.288191		0.188298	up
AT1G72160	SMIPQNLGSFKEESSK	AT1G72160.1	Sec14p-like phosphatidylinositol transfer family protein	0.493888	N-Term(iTRAQ4plex); S9(Phospho); K11(iTRAQ4plex); K16(iTRAQ4plex)	S(1): 0.0; S(9): 99.9; S(14): 0.1; S(15): 0.0	0.457671	0.493888	0.456171	up
AT5G20280	HPQWQSDDGGDNSEPESPSDSLR	AT5G20280.1	sucrose phosphate synthase 1F	0.329611	N-Term(iTRAQ4plex); S6(Phospho); S17(Phospho)	S(6): 99.3; S(13): 0.7; S(17): 99.3; S(19): 0.7; S(21): 0.0	0.329611	0.130385	-0.17239	up
AT5G63260	FNHPDPTAIGGVDSPLYR	AT5G63260.1	Zinc finger C-x8-C-x5-C-x3-H type family protein	0.26408	N-Term(iTRAQ4plex); S14(Phospho)	T(7): 0.0; S(14): 99.8; Y(17): 0.2	0.26408	0.191204	0.205816	up
AT3G26935	KSGSWDMSPEVMALAAR	AT3G26935.1	DHHC-type zinc finger family protein	0.309176	K1(iTRAQ4plex); N-Term(iTRAQ4plex); S2(Phospho); S4(Phospho)	S(2): 100.0; S(4): 100.0; S(8): 0.0	0.309176		0.0647681	up
AT4G09830	VTPMDIVNYIQNELECCIDEPPISPR	AT4G09830.1	Uncharacterised conserved protein UCP009193	0.513834	N-Term(iTRAQ4plex); C16(Carbamidomethyl); C17(Carbamidomethyl); S24(Phospho)	T(2): 0.0; Y(9): 0.0; S(24): 100.0	0.107028	0.513834		up
AT5G62390	VVVIEEEEEEDDESSEHGAIVLR	AT5G62390.1	BCL-2-associated athanogene 7	0.283373	N-Term(iTRAQ4plex); S15(Phospho)	S(14): 50.0; S(15): 50.0	0.283373			up
AT5G57120	GGLIDQESHSTKFNNSDDEE	AT5G57120.1	FUNCTIONS IN: molecular_function unknown; INVOLVED IN: biological_process unknown; LOCATED IN: nucleolus; EXPRESSED IN: 21 plant structures; EXPRESSED DURING: 13 growth stages; CONTAINS InterPro DOMAIN/s: LisH dimerisation motif (InterPro:IPR006594), SRP40, C-terminal (InterPro:IPR007718); Has 101969 Blast hits to 55488 proteins in 2506 species: Archae - 424; Bacteria - 13843; Metazoa - 37674; Fu…	0.399291	N-Term(iTRAQ4plex); S10(Phospho); K12(iTRAQ4plex)	S(8): 0.2; S(10): 48.3; T(11): 48.3; S(16): 3.1	0.399291	0.254724	0.111241	up
AT3G17760	MSLEDITK	AT3G17760.1	glutamate decarboxylase 5	0.53462	N-Term(iTRAQ4plex); S2(Phospho); K8(iTRAQ4plex)	S(2): 100.0; T(7): 0.0	0.411267	0.484421	0.53462	up
AT4G10730	RAPSFSGPLNLPNR	AT4G10730.1	Protein kinase superfamily protein	0.394832	N-Term(iTRAQ4plex); S6(Phospho)	S(4): 0.2; S(6): 99.8	0.394832	0.392635	0.234834	up
AT4G11560	RFAQVSSDEEDDVPITR	AT4G11560.1	bromo-adjacent homology (BAH) domain-containing protein	0.501901	N-Term(iTRAQ4plex); S6(Phospho); S7(Phospho)	S(6): 100.0; S(7): 100.0; T(16): 0.0	0.322298	0.501901	0.152219	up
AT4G27640	AACQQLEDESDIDDDDTGHDEVLMDAVSDLLPAFAK	AT4G27640.1	ARM repeat superfamily protein	0.283152	N-Term(iTRAQ4plex); C3(Carbamidomethyl); S10(Phospho); K36(iTRAQ4plex)	S(10): 99.1; T(17): 0.8; S(28): 0.1	0.27895	0.283152	0.263911	up
AT5G63630	SLVMGDIGDLLSEDDEEEDQDYDFLKK	AT5G63630.1	P-loop containing nucleoside triphosphate hydrolases superfamily protein	0.43014	N-Term(iTRAQ4plex); S12(Phospho); K26(iTRAQ4plex); K27(iTRAQ4plex)	S(1): 0.0; S(12): 100.0; Y(22): 0.0	0.43014			up
AT2G02170	ATTPIRSPISSEPSSPGR	AT2G02170.1	Remorin family protein	0.307714	N-Term(iTRAQ4plex); S10(Phospho); S11(Phospho); S14(Phospho)	T(2): 0.1; T(3): 0.7; S(7): 98.9; S(10): 50.2; S(11): 50.2; S(14): 7.6; S(15): 92.5	0.307714	0.155691	-0.0382311	up
AT1G09730	ETDIDHDNHGLMFGLNSEDDIEETDVDHR	AT1G09730.2	Cysteine proteinases superfamily protein	0.329597	N-Term(iTRAQ4plex); S17(Phospho)	T(2): 0.0; S(17): 50.0; T(24): 50.0	0.0700876	0.329597	0.0254902	up
AT1G08640	GVTFGSFK	AT1G08640.1	Chloroplast J-like domain 1	1.84283	N-Term(iTRAQ4plex); S6(Phospho); K8(iTRAQ4plex)	T(3): 0.0; S(6): 100.0	1.84283			up
AT2G23200	GGSSDNRPISQYHNSPLR	AT2G23200.1	Protein kinase superfamily protein	0.422677	N-Term(iTRAQ4plex); S15(Phospho)	S(3): 0.0; S(4): 0.0; S(10): 0.0; Y(12): 0.0; S(15): 100.0	0.366402	0.422677	0.0754178	up
AT4G02510	EFSFGGK	AT4G02510.1	translocon at the outer envelope membrane of chloroplasts 159	0.667143	N-Term(iTRAQ4plex); S3(Phospho); K7(iTRAQ4plex)	S(3): 100.0	0.667143			up
AT2G35880	RSSVGSASGFSFR	AT2G35880.1	TPX2 (targeting protein for Xklp2) protein family	0.264341	N-Term(iTRAQ4plex); S2(Phospho); S6(Phospho)	S(2): 50.0; S(3): 50.0; S(6): 50.0; S(8): 50.0; S(11): 0.0	0.264341	0.218739	0.213625	up
AT3G19820	SDLQTPLVRPK	AT3G19820.1	cell elongation protein / DWARF1 / DIMINUTO (DIM)	0.536668	N-Term(iTRAQ4plex); S1(Phospho); K11(iTRAQ4plex)	S(1): 100.0; T(5): 0.0	0.536668	0.391305	0.35693	up
AT3G03570	YSLVLDPNLDAGTPR	AT3G03570.1	Protein of unknown function (DUF3550/UPF0682)	0.482199	N-Term(iTRAQ4plex); T13(Phospho)	Y(1): 0.0; S(2): 0.0; T(13): 100.0	0.482199	0.262264		up
AT4G21160	TPAFLSSSLSKK	AT4G21160.1	Calcium-dependent ARF-type GTPase activating protein family	1.18301	N-Term(iTRAQ4plex); S10(Phospho); K11(iTRAQ4plex); K12(iTRAQ4plex)	T(1): 0.0; S(6): 0.0; S(7): 0.0; S(8): 0.0; S(10): 100.0	1.18301		0.960907	up
AT1G53590	KEEFLIGSIEEESQSQSPR	AT1G53590.1	Calcium-dependent lipid-binding (CaLB domain) family protein	0.386504	N-Term(iTRAQ4plex); K1(iTRAQ4plex); S17(Phospho)	S(8): 0.0; S(13): 0.0; S(15): 0.2; S(17): 99.8	0.386504	0.28505	0.189244	up
AT3G58600	SIETTIPSIILPPPPPGPLSPVTTAQK	AT3G58600.1	Adaptin ear-binding coat-associated protein 1 NECAP-1	0.341142	N-Term(iTRAQ4plex); S20(Phospho); K27(iTRAQ4plex)	S(1): 0.0; T(4): 0.0; T(5): 0.0; S(8): 0.0; S(20): 86.3; T(23): 6.8; T(24): 6.8	0.341142		0.0989432	up
AT5G01530	NLAGDVIGTRTEAADAK	AT5G01530.1	light harvesting complex photosystem II	0.299994	N-Term(iTRAQ4plex); T9(Phospho); K17(iTRAQ4plex)	T(9): 96.7; T(11): 3.3	0.299994	0.167679	0.224777	up
AT5G07290	TTTNDTHWESSLFSSSLSDLFSR	AT5G07290.1	MEI2-like 4	0.32895	N-Term(iTRAQ4plex); S16(Phospho)	T(1): 0.0; T(2): 0.0; T(3): 0.0; T(6): 0.0; S(10): 0.0; S(11): 0.0; S(14): 0.5; S(15): 6.4; S(16): 92.7; S(18): 0.5; S(22): 0.0	0.122678	0.32895		up
AT5G23880	ASHGSDDNSSEPMIIDTK	AT5G23880.1	cleavage and polyadenylation specificity factor 100	0.472372	N-Term(iTRAQ4plex); S5(Phospho); K18(iTRAQ4plex)	S(2): 0.2; S(5): 99.8; S(9): 0.0; S(10): 0.0; T(17): 0.0	0.472372		0.180801	up
AT5G35980	VDHHPGEGHWFAAGLSPHVSGR	AT5G35980.1	yeast YAK1-related gene 1	0.323936	N-Term(iTRAQ4plex); S16(Phospho)	S(16): 100.0; S(20): 0.0	0.323936		0.228615	up
AT1G68060	GPGNYSFNK	AT1G68060.1	microtubule-associated proteins 70-1	0.601833	N-Term(iTRAQ4plex); S6(Phospho); K9(iTRAQ4plex)	Y(5): 0.1; S(6): 99.9	0.601833	0.497135	0.569626	up
AT5G60390	VETGMIKPGMVVTFAPTGLTTEVKSVEMHHESLLEALPGDNVGFNVK	AT5G60390.2	GTP binding Elongation factor Tu family protein	0.321707	N-Term(iTRAQ4plex); K7(iTRAQ4plex); K24(iTRAQ4plex); S25(Phospho); M28(Oxidation); K47(iTRAQ4plex)	T(3): 0.0; T(13): 4.0; T(17): 4.0; T(20): 4.0; T(21): 4.0; S(25): 41.9; S(32): 41.9	0.182271	0.321707	0.0725201	up
AT2G02080	NQPGNPNPDAEVVALSPK	AT2G02080.1	indeterminate(ID)-domain 4	0.38155	N-Term(iTRAQ4plex); S16(Phospho); K18(iTRAQ4plex)	S(16): 100.0	0.38155			up
AT5G47910	GAFSGPLGRPK	AT5G47910.1	respiratory burst oxidase homologue D	0.296712	N-Term(iTRAQ4plex); S4(Phospho); K11(iTRAQ4plex)	S(4): 100.0	0.296712		0.148302	up
AT5G25590	AISLPSMAVR	AT5G25590.1	Protein of unknown function (DUF630 and DUF632)	0.689671	N-Term(iTRAQ4plex); S3(Phospho)	S(3): 100.0; S(6): 0.0	0.592324	0.551921	0.689671	up
AT3G17650	QIVEHELQETGFSPETEK	AT3G17650.1	YELLOW STRIPE like 5	0.449599	N-Term(iTRAQ4plex); S13(Phospho); K18(iTRAQ4plex)	T(10): 5.0; S(13): 90.1; T(16): 5.0	0.449599			up
AT2G28000	NVVLDEFGSPK	AT2G28000.1	chaperonin-60alpha	0.559957	N-Term(iTRAQ4plex); S9(Phospho); K11(iTRAQ4plex)	S(9): 100.0	0.559957		0.32027	up
AT1G11360	KSPTVVTVQPSSPRFPISTPTAGAQR	AT1G11360.1	Adenine nucleotide alpha hydrolases-like superfamily protein	0.416787	N-Term(iTRAQ4plex); K1(iTRAQ4plex); S11(Phospho)	S(2): 0.0; T(4): 0.0; T(7): 3.2; S(11): 48.3; S(12): 48.3; S(18): 0.2; T(19): 0.0; T(21): 0.0	0.416787	0.15089	0.108827	up
AT3G19420	VMAADASVFSFGDEDDFESD	AT3G19420.1	PTEN 2	0.283312	N-Term(iTRAQ4plex); S19(Phospho)	S(7): 0.0; S(10): 0.0; S(19): 100.0	0.283312	0.0971803	-0.0259822	up
AT4G02510	ELDSSSEAVSGNSDKVGADDLSDSEKEKPNLVGDGK	AT4G02510.1	translocon at the outer envelope membrane of chloroplasts 159	0.58271	N-Term(iTRAQ4plex); S10(Phospho); K15(iTRAQ4plex); K26(iTRAQ4plex); K28(iTRAQ4plex); K36(iTRAQ4plex)	S(4): 0.3; S(5): 2.7; S(6): 23.5; S(10): 23.5; S(13): 23.5; S(22): 23.5; S(24): 2.7	0.58271	0.357362	0.466502	up
AT4G15210	TSNSQLTLEDIADAAQPSGAFK	AT4G15210.1	beta-amylase 5	0.414343	N-Term(iTRAQ4plex); T1(Phospho); K22(iTRAQ4plex)	T(1): 87.6; S(2): 6.2; S(4): 6.2; T(7): 0.0; S(18): 0.0	0.287686	0.414343	0.145696	up
AT1G78880	KISGPLDYSGSMK	AT1G78880.1	Ubiquitin-specific protease family C19-related protein	0.351347	N-Term(iTRAQ4plex); K1(iTRAQ4plex); S3(Phospho); M12(Oxidation); K13(iTRAQ4plex)	S(3): 100.0; Y(8): 0.0; S(9): 0.0; S(11): 0.0	0.271231	0.351347	0.11034	up
AT2G20190	SSSLDLGVDPPSSR	AT2G20190.1	CLIP-associated protein	0.425239	N-Term(iTRAQ4plex); S3(Phospho)	S(1): 0.2; S(2): 4.4; S(3): 95.4; S(12): 0.0; S(13): 0.0	0.425239	0.160961	0.287698	up
AT5G12370	SSSVNSVPLILDIEDFK	AT5G12370.3	exocyst complex component sec10	0.334336	N-Term(iTRAQ4plex); S1(Phospho); S6(Phospho); K17(iTRAQ4plex)	S(1): 48.3; S(2): 48.3; S(3): 3.4; S(6): 100.0	0.334336		0.171021	up
AT4G27585	SLVINGPSKDHQETQALDETDLEELEDMGEK	AT4G27585.1	SPFH/Band 7/PHB domain-containing membrane-associated protein family	0.540078	N-Term(iTRAQ4plex); S8(Phospho); K9(iTRAQ4plex); K31(iTRAQ4plex)	S(1): 0.0; S(8): 87.7; T(14): 6.2; T(20): 6.2	0.433147	0.534046	0.540078	up
AT1G56080	LFSGAASPTSSHYDIR	AT1G56080.1	unknown protein; FUNCTIONS IN: molecular_function unknown; INVOLVED IN: biological_process unknown; LOCATED IN: plasma membrane; EXPRESSED IN: 12 plant structures; EXPRESSED DURING: 6 growth stages; BEST Arabidopsis thaliana protein match is: unknown protein (TAIR:AT1G16520.1); Has 196 Blast hits to 193 proteins in 50 species: Archae - 2; Bacteria - 0; Metazoa - 9; Fungi - 2; Plants - 132; Viruse…	0.410285	N-Term(iTRAQ4plex); S7(Phospho)	S(3): 3.1; S(7): 96.8; T(9): 0.0; S(10): 0.0; S(11): 0.0; Y(13): 0.0	0.410285	0.347631	0.324538	up
AT1G01840	RPLSPSSAVVETSATEER	AT1G01840.1	unknown protein; Has 23 Blast hits to 23 proteins in 9 species: Archae - 0; Bacteria - 0; Metazoa - 0; Fungi - 0; Plants - 23; Viruses - 0; Other Eukaryotes - 0 (source: NCBI BLink).	0.28765	N-Term(iTRAQ4plex); S4(Phospho)	S(4): 100.0; S(6): 0.0; S(7): 0.0; T(12): 0.0; S(13): 0.0; T(15): 0.0	0.28765	0.094261	0.167027	up
AT1G33240	SAAFEIAFQSPANR	AT1G33240.1	GT-2-like 1	0.365141	N-Term(iTRAQ4plex); S10(Phospho)	S(1): 0.0; S(10): 100.0	0.365141	0.225847	0.149723	up
AT5G03280	YSSLRAPSSSEGWEHQQPATVHGYQMK	AT5G03280.1	NRAMP metal ion transporter family protein	0.358781	N-Term(iTRAQ4plex); Y1(Phospho); K27(iTRAQ4plex)	Y(1): 91.8; S(2): 7.4; S(3): 0.6; S(8): 0.0; S(9): 0.1; S(10): 0.1; T(20): 0.0; Y(24): 0.0	0.358781		-0.124139	up
AT1G37130	SVSTPFMNTTAK	AT1G37130.1	nitrate reductase 2	0.359284	N-Term(iTRAQ4plex); S3(Phospho); K12(iTRAQ4plex)	S(1): 0.0; S(3): 96.6; T(4): 3.4; T(9): 0.0; T(10): 0.0	0.359284	0.302185	0.208379	up
AT1G74250	AHEGEDEGAGLSELEEEDDDAKR	AT1G74250.1	DNAJ heat shock N-terminal domain-containing protein	0.348399	N-Term(iTRAQ4plex); S12(Phospho); K22(iTRAQ4plex)	S(12): 100.0	0.348399			up
AT1G16170	VLDGLVSSPSR	AT1G16170.1	unknown protein; FUNCTIONS IN: molecular_function unknown; INVOLVED IN: biological_process unknown; LOCATED IN: cellular_component unknown; EXPRESSED IN: 24 plant structures; EXPRESSED DURING: 15 growth stages; BEST Arabidopsis thaliana protein match is: unknown protein (TAIR:AT1G79660.1); Has 55 Blast hits to 55 proteins in 13 species: Archae - 0; Bacteria - 0; Metazoa - 0; Fungi - 0; Plants - 5…	0.323835	N-Term(iTRAQ4plex); S10(Phospho)	S(7): 0.1; S(8): 3.5; S(10): 96.4	0.323835	0.19123	0.129953	up
AT1G67900	WSVSGLKSPK	AT1G67900.1	Phototropic-responsive NPH3 family protein	0.280694	N-Term(iTRAQ4plex); K7(iTRAQ4plex); S8(Phospho); K10(iTRAQ4plex)	S(2): 0.0; S(4): 0.0; S(8): 100.0	0.248623		0.280694	up
AT5G61210	TTSEPSLADMTNPFGGER	AT5G61210.1	soluble N-ethylmaleimide-sensitive factor adaptor protein 33	0.329094	N-Term(iTRAQ4plex); S3(Phospho)	T(1): 0.2; T(2): 4.5; S(3): 95.2; S(6): 0.0; T(11): 0.0	0.226032	0.329094		up
AT3G21290	NVSGLSIGSSPLDSQR	AT3G21290.1	dentin sialophosphoprotein-related	0.296998	N-Term(iTRAQ4plex); S10(Phospho)	S(3): 0.0; S(6): 0.2; S(9): 4.5; S(10): 95.1; S(14): 0.2	0.250192	0.296998	0.166883	up
AT1G70830	EIDEHLLAEEEEVKTPETPSLVGK	AT1G70830.2	MLP-like protein 28	0.539722	N-Term(iTRAQ4plex); K14(iTRAQ4plex); T15(Phospho); K24(iTRAQ4plex)	T(15): 100.0; T(18): 0.0; S(20): 0.0	0.539722	0.466107	0.262861	up
AT5G23080	GSDEEDFVFHGTPIER	AT5G23080.2	SWAP (Suppressor-of-White-APricot)/surp domain-containing protein	0.369027	N-Term(iTRAQ4plex); S2(Phospho)	S(2): 100.0; T(12): 0.0	0.151513	0.369027	0.033483	up
AT5G53390	ETVEEEPLSPCSR	AT5G53390.1	O-acyltransferase (WSD1-like) family protein	0.529326	N-Term(iTRAQ4plex); S9(Phospho); C11(Carbamidomethyl)	T(2): 0.0; S(9): 99.9; S(12): 0.1	0.514076		0.529326	up
AT4G20940	AQTIPSGSGGGMVVSAEDLVASR	AT4G20940.1	Leucine-rich receptor-like protein kinase family protein	0.416614	N-Term(iTRAQ4plex); S22(Phospho)	T(3): 0.0; S(6): 0.0; S(8): 0.0; S(15): 0.0; S(22): 100.0	0.416614	0.407708	0.0145887	up
AT2G01470	IIMDPEKSEDDDESSSSSSSSR	AT2G01470.1	SEC12P-like 2 protein	0.278931	N-Term(iTRAQ4plex); K7(iTRAQ4plex); S8(Phospho)	S(8): 100.0; S(14): 0.0; S(15): 0.0; S(16): 0.0; S(17): 0.0; S(18): 0.0; S(19): 0.0; S(20): 0.0; S(21): 0.0	0.278931		0.0647438	up
AT2G27210	LIHPLPPAITSPETSPER	AT2G27210.2	BRI1 suppressor 1 (BSU1)-like 3	0.327441	N-Term(iTRAQ4plex); S11(Phospho)	T(10): 50.0; S(11): 50.0; T(14): 0.0; S(15): 0.0	0.327441	0.214786	0.0874692	up
AT2G20950	SRSPAPYNTHER	AT2G20950.1	Arabidopsis phospholipase-like protein (PEARLI 4) family	0.308589	N-Term(iTRAQ4plex); S3(Phospho)	S(1): 0.1; S(3): 99.9; Y(7): 0.0; T(9): 0.0	-0.244098	0.308589		up
AT5G61960	VIHNSIGSPVNSFIER	AT5G61960.1	MEI2-like protein 1	0.299176	N-Term(iTRAQ4plex); S8(Phospho)	S(5): 0.0; S(8): 100.0; S(12): 0.0	0.296495	0.299176		up
AT1G44910	ANLSPAGDKANVEEPMVYATK	AT1G44910.2	pre-mRNA-processing protein 40A	0.507681	N-Term(iTRAQ4plex); S4(Phospho); K9(iTRAQ4plex); K21(iTRAQ4plex)	S(4): 100.0; Y(18): 0.0; T(20): 0.0	0.507681	0.42143	0.505481	up
AT1G73350	ISTPSSPSLSPPVR	AT1G73350.3	unknown protein; FUNCTIONS IN: molecular_function unknown; INVOLVED IN: biological_process unknown; EXPRESSED IN: 25 plant structures; EXPRESSED DURING: 15 growth stages; Has 30201 Blast hits to 17322 proteins in 780 species: Archae - 12; Bacteria - 1396; Metazoa - 17338; Fungi - 3422; Plants - 5037; Viruses - 0; Other Eukaryotes - 2996 (source: NCBI BLink).	0.326275	N-Term(iTRAQ4plex); S10(Phospho)	S(2): 0.0; T(3): 0.0; S(5): 0.0; S(6): 0.0; S(8): 0.0; S(10): 100.0	0.301403		0.326275	up
AT3G13060	VAPLTGPYGLAGDFAGHLPSSILSPQAQGFYYR	AT3G13060.1	evolutionarily conserved C-terminal region 5	0.408559	N-Term(iTRAQ4plex); S24(Phospho)	T(5): 0.0; Y(8): 0.0; S(20): 0.5; S(21): 0.5; S(24): 98.9; Y(31): 0.0; Y(32): 0.0	0.132141	0.408559	-0.167834	up
AT1G19835	TESANQLELMDDFLEMEK	AT1G19835.1	Plant protein of unknown function (DUF869)	0.381097	N-Term(iTRAQ4plex); S3(Phospho); K18(iTRAQ4plex)	T(1): 3.1; S(3): 96.9	0.372106	0.381097	0.197589	up
AT5G19010	VAFNDTPTAIFWTDYVATR	AT5G19010.1	mitogen-activated protein kinase 16	0.304259	N-Term(iTRAQ4plex); T13(Phospho); Y15(Phospho)	T(6): 0.0; T(8): 0.0; T(13): 100.0; Y(15): 100.0; T(18): 0.0	0.304259	0.303273	0.193726	up
AT4G23040	FAAPSSLSEDDDDDDDDDPDYVEEEEEPLVSHRPR	AT4G23040.1	Ubiquitin-like superfamily protein	0.293717	N-Term(iTRAQ4plex); S5(Phospho)	S(5): 91.5; S(6): 7.8; S(8): 0.7; Y(21): 0.0; S(31): 0.0	0.293717	0.011926	-0.070296	up
AT5G62670	GLDIETIQQAYTV	AT5G62670.1	H(+)-ATPase 11	0.4531	N-Term(iTRAQ4plex); T12(Phospho)	T(6): 0.0; Y(11): 0.3; T(12): 99.7	0.3979	0.424289	0.4531	up
AT2G16860	RIEEDSSEEEEEEEDNQEPQVDVTQLTGR	AT2G16860.1	GCIP-interacting family protein	0.411907	N-Term(iTRAQ4plex); S6(Phospho); S7(Phospho)	S(6): 100.0; S(7): 100.0; T(24): 0.0; T(27): 0.0	0.411907	0.260553	0.144641	up
AT3G09980	EMQAIETSQPTTVAPAVHSR	AT3G09980.1	Family of unknown function (DUF662)	0.334339	N-Term(iTRAQ4plex); S19(Phospho)	T(7): 0.0; S(8): 0.0; T(11): 0.0; T(12): 0.0; S(19): 100.0	0.334339	0.24319	0.0517573	up
AT2G20960	GSRSPLASYFAK	AT2G20960.1	Arabidopsis phospholipase-like protein (PEARLI 4) family	0.589699	N-Term(iTRAQ4plex); S4(Phospho); K12(iTRAQ4plex)	S(2): 4.4; S(4): 95.6; S(8): 0.0; Y(9): 0.0	0.589699	0.459037	0.38234	up
AT3G51470	FGAKSPEGVNSTFQPVFR	AT3G51470.1	Protein phosphatase 2C family protein	0.343239	N-Term(iTRAQ4plex); K4(iTRAQ4plex); S5(Phospho)	S(5): 100.0; S(11): 0.0; T(12): 0.0	0.343239	0.299413	0.215351	up
AT3G12390	IDLDKPEVEDDDDNEDDDSDDDDKDDDEADGLDGEAGGK	AT3G12390.1	Nascent polypeptide-associated complex (NAC), alpha subunit family protein	0.546621	N-Term(iTRAQ4plex); K5(iTRAQ4plex); S19(Phospho); K24(iTRAQ4plex); K39(iTRAQ4plex)	S(19): 100.0	0.546621	0.335733	-0.0518769	up
ATCG00710	ATQTVEDSSR	ATCG00710.1	photosystem II reaction center protein H	1.00373	N-Term(iTRAQ4plex); T2(Phospho); T4(Phospho)	T(2): 100.0; T(4): 100.0; S(8): 0.0; S(9): 0.0	0.705044	1.00373	0.661297	up
AT3G56150	YLQSGSEDDDDTDTKR	AT3G56150.1	eukaryotic translation initiation factor 3C	0.796646	N-Term(iTRAQ4plex); S6(Phospho); K15(iTRAQ4plex)	Y(1): 0.1; S(4): 3.2; S(6): 96.7; T(12): 0.0; T(14): 0.0	0.796646		0.796066	up
AT1G76810	GGNSFAASAFDALGSDDDDTEEVHEDEEEESPITFSGK	AT1G76810.1	eukaryotic translation initiation factor 2 (eIF-2) family protein	0.317809	N-Term(iTRAQ4plex); T20(Phospho); K38(iTRAQ4plex)	S(4): 0.0; S(8): 47.7; S(15): 4.2; T(20): 47.7; S(31): 0.4; T(34): 0.0; S(36): 0.0	0.317809	-0.0436471	-0.0771603	up
AT5G19820	VVMPPLLQSAQLKPDVTITSADSEDEAEDSDDESMETIILGDKR	AT5G19820.1	ARM repeat superfamily protein	0.628519	N-Term(iTRAQ4plex); K13(iTRAQ4plex); S23(Phospho); S30(Phospho); K43(iTRAQ4plex)	S(9): 20.1; T(17): 20.1; T(19): 20.1; S(20): 20.1; S(23): 20.1; S(30): 49.8; S(34): 49.8; T(37): 0.0	0.504551	0.628519	0.455461	up
AT4G32180	SGSRPQLDLSK	AT4G32180.2	pantothenate kinase 2	0.496146	N-Term(iTRAQ4plex); S3(Phospho); K11(iTRAQ4plex)	S(1): 0.0; S(3): 100.0; S(10): 0.0	0.496146	0.339588	0.276647	up
AT1G51500	KVPSLSSLSSR	AT1G51500.1	ABC-2 type transporter family protein	0.287913	N-Term(iTRAQ4plex); K1(iTRAQ4plex); S4(Phospho)	S(4): 100.0; S(6): 0.0; S(7): 0.0; S(9): 0.0; S(10): 0.0	0.287913	0.116023	0.274433	up
AT5G47430	YARSPPVVVSDVSEDK	AT5G47430.2	DWNN domain, a CCHC-type zinc finger	0.339722	N-Term(iTRAQ4plex); S4(Phospho); K16(iTRAQ4plex)	Y(1): 0.3; S(4): 99.7; S(10): 0.0; S(13): 0.0	0.339722	0.2217	0.246632	up
AT2G28360	TRDSDEEDRDYDVAALANNLNQAFNYR	AT2G28360.1	SIT4 phosphatase-associated family protein	0.388069	N-Term(iTRAQ4plex); S4(Phospho)	T(1): 49.6; S(4): 49.6; Y(11): 0.8; Y(26): 0.0	0.388069			up
AT3G49990	AIDPEVAALLENSDGSEFGSDVEDLEEDFVVQANLTQK	AT3G49990.1	unknown protein; Has 1524 Blast hits to 1298 proteins in 225 species: Archae - 9; Bacteria - 84; Metazoa - 474; Fungi - 184; Plants - 98; Viruses - 17; Other Eukaryotes - 658 (source: NCBI BLink).	0.470181	N-Term(iTRAQ4plex); S13(Phospho); S16(Phospho); S20(Phospho); K38(iTRAQ4plex)	S(13): 100.0; S(16): 100.0; S(20): 100.0; T(36): 0.1	0.470181			up
AT5G47490	GFGSYSDFFTELDATAGNLQGK	AT5G47490.1	RGPR-related	0.32089	N-Term(iTRAQ4plex); S4(Phospho); K22(iTRAQ4plex)	S(4): 92.0; Y(5): 4.0; S(6): 4.0; T(10): 0.0; T(15): 0.0	0.309978		0.32089	up
AT1G48410	FYMEPETSDSGSMASGSMAR	AT1G48410.1	Stabilizer of iron transporter SufD / Polynucleotidyl transferase	0.285202	N-Term(iTRAQ4plex); T7(Phospho); S8(Phospho)	Y(2): 0.0; T(7): 65.9; S(8): 65.9; S(10): 64.2; S(12): 3.9; S(15): 0.0; S(17): 0.0	0.00535852	0.285202	-0.0997569	up
AT3G01160	EFLASDESDSDEEDDLGNEVINQSK	AT3G01160.1	FUNCTIONS IN: molecular_function unknown; INVOLVED IN: biological_process unknown; LOCATED IN: cytosol, nucleus; EXPRESSED IN: 22 plant structures; EXPRESSED DURING: 13 growth stages; CONTAINS InterPro DOMAIN/s: NUC153 (InterPro:IPR012580); Has 36638 Blast hits to 21323 proteins in 1057 species: Archae - 109; Bacteria - 2369; Metazoa - 13796; Fungi - 4858; Plants - 1657; Viruses - 489; Other Euka…	0.263286	N-Term(iTRAQ4plex); S5(Phospho); S8(Phospho); S10(Phospho); K25(iTRAQ4plex)	S(5): 100.0; S(8): 100.0; S(10): 100.0; S(24): 0.0	0.263286			up
AT1G23280	ESYLEGDDHDSDDEDDDDAEEQVVIHK	AT1G23280.1	MAK16 protein-related	0.478272	N-Term(iTRAQ4plex); S11(Phospho); K27(iTRAQ4plex)	S(2): 0.0; Y(3): 0.0; S(11): 100.0	0.478272	0.094129	-0.00876845	up
AT3G52290	KLDVTNSGAAYSPR	AT3G52290.1	IQ-domain 3	0.490979	N-Term(iTRAQ4plex); K1(iTRAQ4plex); S12(Phospho)	T(5): 0.0; S(7): 0.0; Y(11): 50.0; S(12): 50.0	0.446168	0.490979	0.231418	up
AT4G02510	VGADDLSDSEKEKPNLVGDGK	AT4G02510.1	translocon at the outer envelope membrane of chloroplasts 159	0.301746	N-Term(iTRAQ4plex); S9(Phospho); K11(iTRAQ4plex); K13(iTRAQ4plex); K21(iTRAQ4plex)	S(7): 50.0; S(9): 50.0	0.259378	0.301746	0.264913	up
AT4G17720	VHLSESPKAASSTQEAER	AT4G17720.1	RNA-binding (RRM/RBD/RNP motifs) family protein	0.608785	N-Term(iTRAQ4plex); S6(Phospho); K8(iTRAQ4plex)	S(4): 0.0; S(6): 100.0; S(11): 0.0; S(12): 0.0; T(13): 0.0	0.608785	0.109726	0.328069	up
AT5G14120	REDQEPGLQTPDLILSEVEDEKPKDVDLLPASER	AT5G14120.1	Major facilitator superfamily protein	0.730952	N-Term(iTRAQ4plex); T10(Phospho); S16(Phospho); K22(iTRAQ4plex); K24(iTRAQ4plex)	T(10): 100.0; S(16): 100.0; S(32): 0.0	0.730952		0.119173	up
AT1G43700	SFSVDSDFFDDLGVTEEK	AT1G43700.1	VIRE2-interacting protein 1	0.345082	N-Term(iTRAQ4plex); S3(Phospho); K18(iTRAQ4plex)	S(1): 5.9; S(3): 94.0; S(6): 0.0; T(15): 0.0	0.345082			up
AT5G10550	QGFIQNVSTPPR	AT5G10550.1	global transcription factor group E2	0.512204	N-Term(iTRAQ4plex); T9(Phospho)	S(8): 3.3; T(9): 96.7	0.342779	0.512204	0.161094	up
AT2G23360	SSLLDQMK	AT2G23360.1	Plant protein of unknown function (DUF869)	0.574235	N-Term(iTRAQ4plex); S1(Phospho); K8(iTRAQ4plex)	S(1): 99.9; S(2): 0.1	0.574235			up
AT2G34470	VYHSHDGLAPHSHEPIYSPGYFSR	AT2G34470.1	urease accessory protein G	0.322933	N-Term(iTRAQ4plex); S18(Phospho)	Y(2): 0.0; S(4): 0.0; S(12): 0.0; Y(17): 50.0; S(18): 50.0; Y(21): 0.0; S(23): 0.0	0.322933	0.309704	0.0442153	up
AT5G20490	ENSGFGFLLTR	AT5G20490.2	Myosin family protein with Dil domain	0.694497	N-Term(iTRAQ4plex); S3(Phospho)	S(3): 100.0; T(10): 0.0	0.666016	0.621833	0.694497	up
AT4G31200	EIGEVNPSEGPMGSESQDDYDNYERDSPQRK	AT4G31200.2	SWAP (Suppressor-of-White-APricot)/surp RNA-binding domain-containing protein	0.355723	N-Term(iTRAQ4plex); S27(Phospho); K31(iTRAQ4plex)	S(8): 0.0; S(14): 0.0; S(16): 0.0; Y(20): 0.0; Y(23): 0.5; S(27): 99.5	0.355723	0.296435	-0.0551584	up
AT5G14210	GEAFLLNEMTSFGSQDGR	AT5G14210.1	Leucine-rich repeat protein kinase family protein	0.406688	N-Term(iTRAQ4plex); S11(Phospho); S14(Phospho)	T(10): 5.9; S(11): 94.2; S(14): 100.0	0.406688	0.388828	0.072731	up
AT1G72340	RSPSFILDER	AT1G72340.1	NagB/RpiA/CoA transferase-like superfamily protein	0.653721	N-Term(iTRAQ4plex); S4(Phospho)	S(2): 0.0; S(4): 100.0	0.653721	0.311263	0.554907	up
AT2G39900	TPSRLAGMFSGTQDK	AT2G39900.1	GATA type zinc finger transcription factor family protein	0.648547	N-Term(iTRAQ4plex); S3(Phospho); K15(iTRAQ4plex)	T(1): 3.4; S(3): 96.6; S(10): 0.0; T(12): 0.0	0.615621	0.628667	0.648547	up
AT3G06450	RVVSFQNPR	AT3G06450.1	HCO3- transporter family	0.63065	N-Term(iTRAQ4plex); S4(Phospho)	S(4): 100.0	0.63065		0.405146	up
AT5G06160	EGEEANTELESDDEDGLIYNPLK	AT5G06160.1	splicing factor-related	0.285482	N-Term(iTRAQ4plex); S11(Phospho); K23(iTRAQ4plex)	T(7): 50.0; S(11): 50.0; Y(19): 0.0	0.276438	0.285482	0.210357	up
AT1G16610	RRSPLPLR	AT1G16610.1	arginine/serine-rich 45	0.392035	N-Term(iTRAQ4plex); S3(Phospho)	S(3): 100.0	0.392035	0.132705	0.117632	up
AT1G42550	GVEFDDDLETEKSDGTIGER	AT1G42550.1	plastid movement impaired1	0.454848	N-Term(iTRAQ4plex); K12(iTRAQ4plex); S13(Phospho); T16(Phospho)	T(10): 7.9; S(13): 92.7; T(16): 99.4	0.454848			up
AT1G36160	SLSELEMFTEDGENMDTPKRK	AT1G36160.1	acetyl-CoA carboxylase 1	0.37118	N-Term(iTRAQ4plex); T17(Phospho); K19(iTRAQ4plex); K21(iTRAQ4plex)	S(1): 0.0; S(3): 0.0; T(9): 0.0; T(17): 100.0	0.37118	0.152857	0.129352	up
AT2G38670	QFSHGHSSPKFEDGASSAGTR	AT2G38670.1	phosphorylethanolamine cytidylyltransferase 1	0.621759	N-Term(iTRAQ4plex); S3(Phospho); S7(Phospho); K10(iTRAQ4plex)	S(3): 100.0; S(7): 93.2; S(8): 6.8; S(16): 0.0; S(17): 0.0; T(20): 0.0	0.621759		0.35834	up
AT4G23040	TQRPPSPSLTAQR	AT4G23040.1	Ubiquitin-like superfamily protein	0.334147	N-Term(iTRAQ4plex); S6(Phospho)	T(1): 0.0; S(6): 100.0; S(8): 0.0; T(10): 0.0	0.334147	0.1893	0.199207	up
AT1G19870	RKVSNPSFIAAQSK	AT1G19870.1	IQ-domain 32	0.687909	N-Term(iTRAQ4plex); K2(iTRAQ4plex); S4(Phospho); K14(iTRAQ4plex)	S(4): 100.0; S(7): 0.0; S(13): 0.0	0.687909	0.47945	0.537392	up
AT5G18590	VYLSPSSLPLMIPAWK	AT5G18590.1	Galactose oxidase/kelch repeat superfamily protein	0.274996	N-Term(iTRAQ4plex); S4(Phospho); K16(iTRAQ4plex)	Y(2): 50.0; S(4): 50.0; S(6): 0.0; S(7): 0.0	0.162428	0.0127879	0.274996	up
AT1G73980	LSLDDDTVSSPK	AT1G73980.1	Phosphoribulokinase / Uridine kinase family	0.31639	N-Term(iTRAQ4plex); T7(Phospho); K12(iTRAQ4plex)	S(2): 0.0; T(7): 92.8; S(9): 3.6; S(10): 3.6	0.31639	0.0223904	-0.0994542	up
AT1G20110	SISFSSSGR	AT1G20110.1	RING/FYVE/PHD zinc finger superfamily protein	0.654921	N-Term(iTRAQ4plex); S3(Phospho)	S(1): 0.0; S(3): 100.0; S(5): 0.0; S(6): 0.0; S(7): 0.0	0.647557	0.654921	0.512533	up
AT2G15860	SIAEMGEVDEDSESSAKEEEKTEEADTEQDSDDENAK	AT2G15860.1	unknown protein; FUNCTIONS IN: molecular_function unknown; INVOLVED IN: biological_process unknown; LOCATED IN: cellular_component unknown; EXPRESSED IN: 24 plant structures; EXPRESSED DURING: 13 growth stages; Has 30201 Blast hits to 17322 proteins in 780 species: Archae - 12; Bacteria - 1396; Metazoa - 17338; Fungi - 3422; Plants - 5037; Viruses - 0; Other Eukaryotes - 2996 (source: NCBI BLink).	0.278369	N-Term(iTRAQ4plex); K17(iTRAQ4plex); K21(iTRAQ4plex); S31(Phospho); K37(iTRAQ4plex)	S(1): 0.0; S(12): 0.0; S(14): 0.0; S(15): 0.1; T(22): 0.1; T(27): 0.6; S(31): 99.3	0.278369	-0.168865	-0.249213	up
AT3G03050	MGGDSDDDEEMNLSLVPK	AT3G03050.1	cellulose synthase-like D3	0.302774	N-Term(iTRAQ4plex); S5(Phospho); K18(iTRAQ4plex)	S(5): 100.0; S(14): 0.0	0.302774	0.226798	0.0451728	up
AT3G09200	VEEKEESDEEDYGGDFGLFDEE	AT3G09200.1	Ribosomal protein L10 family protein	0.290039	N-Term(iTRAQ4plex); K4(iTRAQ4plex); S7(Phospho)	S(7): 100.0; Y(12): 0.0	0.290039	0.0175093	-0.010601	up
AT3G12390	LEEQKIDLDKPEVEDDDDNEDDDSDDDDKDDDEADGLDGEAGGK	AT3G12390.1	Nascent polypeptide-associated complex (NAC), alpha subunit family protein	0.569533	N-Term(iTRAQ4plex); K5(iTRAQ4plex); K10(iTRAQ4plex); S24(Phospho); K29(iTRAQ4plex); K44(iTRAQ4plex)	S(24): 100.0	0.569533	0.53735	0.00577687	up
AT2G28290	TNVPDAQSPGEMNLHTVETHKAEDSSGLK	AT2G28290.2	P-loop containing nucleoside triphosphate hydrolases superfamily protein	0.291738	N-Term(iTRAQ4plex); S8(Phospho); K21(iTRAQ4plex); K29(iTRAQ4plex)	T(1): 0.0; S(8): 99.5; T(16): 0.0; T(19): 0.5; S(25): 0.0; S(26): 0.0	0.152355	0.291738	-0.0341187	up
AT1G68790	ITESEQAAGDSDEGVDSITTGGR	AT1G68790.1	little nuclei3	0.381289	N-Term(iTRAQ4plex); S11(Phospho)	T(2): 0.0; S(4): 0.0; S(11): 100.0; S(17): 0.0; T(19): 0.0; T(20): 0.0	0.381289	0.290308	0.093383	up
AT5G54930	LESNEHSLGHSPSFSR	AT5G54930.2	AT hook motif-containing protein	0.775652	N-Term(iTRAQ4plex); S13(Phospho)	S(3): 0.0; S(7): 0.0; S(11): 0.0; S(13): 99.8; S(15): 0.2	0.579199	0.626855	0.775652	up
AT5G63110	NTLLEQLSGLIHAPSVQFQHTPPVNR	AT5G63110.1	histone deacetylase 6	0.478617	N-Term(iTRAQ4plex); T21(Phospho)	T(2): 0.0; S(8): 0.0; S(15): 0.0; T(21): 100.0	0.115637	0.298939	0.478617	up
AT5G09890	ALAYSTVGTLDYMAPEVLLK	AT5G09890.1	Protein kinase family protein	0.316888	N-Term(iTRAQ4plex); S5(Phospho); K20(iTRAQ4plex)	Y(4): 5.0; S(5): 89.9; T(6): 5.0; T(9): 0.0; Y(12): 0.0	0.208902	0.316888	0.313964	up
AT4G35730	KFVSASSLPVNR	AT4G35730.1	Regulator of Vps4 activity in the MVB pathway protein	0.535506	N-Term(iTRAQ4plex); K1(iTRAQ4plex); S7(Phospho)	S(4): 0.0; S(6): 3.4; S(7): 96.6	0.535506			up
AT3G13990	SDSPVSAVSEPQLPEQK	AT3G13990.2	Kinase-related protein of unknown function (DUF1296)	0.268223	N-Term(iTRAQ4plex); S3(Phospho); K17(iTRAQ4plex)	S(1): 0.1; S(3): 99.9; S(6): 0.0; S(9): 0.0	0.268223		0.0879957	up
AT1G06070	ESVTSPDRETPLTKD	AT1G06070.1	Basic-leucine zipper (bZIP) transcription factor family protein	0.564839	N-Term(iTRAQ4plex); S5(Phospho); K14(iTRAQ4plex)	S(2): 0.1; T(4): 3.5; S(5): 96.3; T(10): 0.0; T(13): 0.0	0.564839	0.407711	0.342842	up
AT1G06210	IELGLSSDEDEK	AT1G06210.1	ENTH/VHS/GAT family protein	0.433343	N-Term(iTRAQ4plex); S7(Phospho); K12(iTRAQ4plex)	S(6): 50.0; S(7): 50.0	0.433343		0.42813	up
AT1G45688	TDSEVTSLAASSPARSPR	AT1G45688.2	unknown protein; FUNCTIONS IN: molecular_function unknown; INVOLVED IN: biological_process unknown; LOCATED IN: plasma membrane; EXPRESSED IN: 22 plant structures; EXPRESSED DURING: 13 growth stages; BEST Arabidopsis thaliana protein match is: unknown protein (TAIR:AT5G42860.1); Has 35333 Blast hits to 34131 proteins in 2444 species: Archae - 798; Bacteria - 22429; Metazoa - 974; Fungi - 991; Pla…	0.387659	N-Term(iTRAQ4plex); S11(Phospho); S12(Phospho)	T(1): 0.0; S(3): 1.5; T(6): 1.5; S(7): 1.4; S(11): 90.6; S(12): 90.6; S(16): 14.5	0.233557	0.192943	0.387659	up
AT4G38550	EQFEDLYEQDGDVTPR	AT4G38550.1	Arabidopsis phospholipase-like protein (PEARLI 4) family	0.30111	N-Term(iTRAQ4plex); T14(Phospho)	Y(7): 0.0; T(14): 100.0	0.283042	0.30111	0.168672	up
AT1G24300	ELASDNSIPLSPQWLYTK	AT1G24300.2	GYF domain-containing protein	0.576008	N-Term(iTRAQ4plex); S7(Phospho); K18(iTRAQ4plex)	S(4): 0.3; S(7): 94.7; S(11): 5.0; Y(16): 0.0; T(17): 0.0	0.576008	0.351915	0.410577	up
AT5G15490	DLTMNKFDWDHPLHLQPMSPTTVK	AT5G15490.1	UDP-glucose 6-dehydrogenase family protein	0.360419	N-Term(iTRAQ4plex); K6(iTRAQ4plex); S19(Phospho); K24(iTRAQ4plex)	T(3): 0.0; S(19): 100.0; T(21): 0.0; T(22): 0.0	0.325476	0.360419	0.278926	up
AT1G11480	SGIGSSNSFNK	AT1G11480.2	eukaryotic translation initiation factor-related	0.655146	N-Term(iTRAQ4plex); S8(Phospho); K11(iTRAQ4plex)	S(1): 0.0; S(5): 0.0; S(6): 0.0; S(8): 100.0	0.639021		0.655146	up
AT3G11330	LPSFTAK	AT3G11330.1	plant intracellular ras group-related LRR 9	2.17268	N-Term(iTRAQ4plex); S3(Phospho); K7(iTRAQ4plex)	S(3): 100.0; T(5): 0.0	2.14925	2.17268	2.02901	up
AT1G15750	HPRTPPTNASLDYPSADSEHVSK	AT1G15750.1	Transducin family protein / WD-40 repeat family protein	0.283518	N-Term(iTRAQ4plex); T4(Phospho); K23(iTRAQ4plex)	T(4): 94.1; T(7): 5.5; S(10): 0.3; Y(13): 0.0; S(15): 0.0; S(18): 0.0; S(22): 0.0	0.0930712	0.283518	-0.0246615	up
AT5G47820	ISSLENMLVISSNSLVAMASQLSEAEER	AT5G47820.1	P-loop containing nucleoside triphosphate hydrolases superfamily protein	0.447557	N-Term(iTRAQ4plex); S2(Phospho)	S(2): 94.8; S(3): 5.2; S(11): 0.0; S(12): 0.0; S(14): 0.0; S(20): 0.0; S(23): 0.0	0.447557	0.013001	0.0298715	up
AT5G47690	MLESISPR	AT5G47690.1	binding	0.3203	N-Term(iTRAQ4plex); S6(Phospho)	S(4): 0.1; S(6): 99.9	0.222612	0.3203	0.27747	up
AT3G12280	VSVFPSVPDMSPK	AT3G12280.2	retinoblastoma-related 1	0.736319	N-Term(iTRAQ4plex); S11(Phospho); K13(iTRAQ4plex)	S(2): 0.0; S(6): 0.0; S(11): 100.0	0.490261	0.736319	0.520078	up
AT5G46750	SISSAQFFGNQNR	AT5G46750.1	ARF-GAP domain 9	0.703539	N-Term(iTRAQ4plex); S3(Phospho)	S(1): 0.0; S(3): 96.4; S(4): 3.6	0.672089		0.703539	up
AT3G05900	VVPTNQDSDTEPKKETEGDVPSPADVIEK	AT3G05900.1	neurofilament protein-related	0.269015	N-Term(iTRAQ4plex); T4(Phospho); K13(iTRAQ4plex); K14(iTRAQ4plex); K29(iTRAQ4plex)	T(4): 77.8; S(8): 7.4; T(10): 7.4; T(16): 7.4; S(22): 0.0	0.269015		0.148406	up
AT3G07420	SDSNRETVVAAVHDLK	AT3G07420.1	asparaginyl-tRNA synthetase 2	0.279106	N-Term(iTRAQ4plex); T7(Phospho); K16(iTRAQ4plex)	S(1): 0.0; S(3): 0.0; T(7): 100.0	0.279106	0.213547	-0.00546631	up
AT1G71880	DAAALETQSPEDFDQPSPLR	AT1G71880.1	sucrose-proton symporter 1	0.263791	N-Term(iTRAQ4plex); T7(Phospho)	T(7): 50.0; S(9): 50.0; S(17): 0.0	0.157794		0.263791	up
AT2G20790	RKGDGDDEESEDESAENVVNVEDFLVQK	AT2G20790.3	clathrin adaptor complexes medium subunit family protein	0.424773	N-Term(iTRAQ4plex); K2(iTRAQ4plex); S10(Phospho); K28(iTRAQ4plex)	S(10): 99.0; S(14): 1.0	0.424773			up
AT4G02510	LPGDQGGDSVDSDIEIDDVSDSEQEDGEDDEYDQLPPFKPLR	AT4G02510.1	translocon at the outer envelope membrane of chloroplasts 159	0.403563	N-Term(iTRAQ4plex); S12(Phospho); S20(Phospho); K39(iTRAQ4plex)	S(9): 2.8; S(12): 50.6; S(20): 48.9; S(22): 48.9; Y(32): 48.9	0.403563		0.364525	up
AT1G09800	IEGFSDEESEEQQGLADLESMNPVNPR	AT1G09800.1	Pseudouridine synthase family protein	0.474922	N-Term(iTRAQ4plex); S5(Phospho)	S(5): 100.0; S(9): 0.0; S(20): 0.0	0.474922	0.364694	-0.00234593	up
AT4G11860	TRSFDDSPPAAAELR	AT4G11860.1	Protein of unknown function (DUF544)	0.467985	N-Term(iTRAQ4plex); S3(Phospho)	T(1): 0.1; S(3): 99.9; S(7): 0.0	0.467985	0.445872	0.317047	up
AT1G03590	VNSLVQLPR	AT1G03590.1	Protein phosphatase 2C family protein	0.415504	N-Term(iTRAQ4plex); S3(Phospho)	S(3): 100.0	0.364998	0.415504	0.220588	up
AT1G65010	SEVSPERETELDSVEEEVDSK	AT1G65010.1	Plant protein of unknown function (DUF827)	0.401879	N-Term(iTRAQ4plex); S4(Phospho); K21(iTRAQ4plex)	S(1): 0.0; S(4): 100.0; T(9): 0.0; S(13): 0.0; S(20): 0.0	0.401879	0.311249	0.264862	up
AT1G78880	KISGPLDYSGSMK	AT1G78880.1	Ubiquitin-specific protease family C19-related protein	0.561468	N-Term(iTRAQ4plex); K1(iTRAQ4plex); S3(Phospho); S11(Phospho); K13(iTRAQ4plex)	S(3): 100.0; Y(8): 6.0; S(9): 6.0; S(11): 87.9	0.561468		0.211941	up
AT2G27090	EESRDSDDDEFDEPTSDTLVR	AT2G27090.1	Protein of unknown function (DUF630 and DUF632)	0.298148	N-Term(iTRAQ4plex); S3(Phospho); S6(Phospho)	S(3): 100.0; S(6): 100.0; T(15): 0.0; S(16): 0.0; T(18): 0.0	0.298148			up
AT4G19045	KHIDATLGSGNLR	AT4G19045.1	Mob1/phocein family protein	0.522025	N-Term(iTRAQ4plex); K1(iTRAQ4plex); T6(Phospho)	T(6): 100.0; S(9): 0.0	0.522025	0.345325	0.467614	up
AT5G48240	DYNSDDDEEEDDESKKQPEVTIR	AT5G48240.2	unknown protein; FUNCTIONS IN: molecular_function unknown; INVOLVED IN: biological_process unknown; EXPRESSED IN: cultured cell; CONTAINS InterPro DOMAIN/s: Protein of unknown function DUF1665 (InterPro:IPR012459); Has 30201 Blast hits to 17322 proteins in 780 species: Archae - 12; Bacteria - 1396; Metazoa - 17338; Fungi - 3422; Plants - 5037; Viruses - 0; Other Eukaryotes - 2996 (source: NCBI BL…	0.84705	N-Term(iTRAQ4plex); S4(Phospho); K15(iTRAQ4plex); K16(iTRAQ4plex)	Y(2): 50.0; S(4): 50.0; S(14): 0.0; T(21): 0.0	0.84705	0.55698	0.127692	up
AT1G31870	SFGSNADLSPPGR	AT1G31870.1	unknown protein; FUNCTIONS IN: molecular_function unknown; INVOLVED IN: biological_process unknown; LOCATED IN: cytosol, nucleus; EXPRESSED IN: 25 plant structures; EXPRESSED DURING: 15 growth stages; CONTAINS InterPro DOMAIN/s: Protein of unknown function DUF2050, pre-mRNA-splicing factor (InterPro:IPR018609); Has 13303 Blast hits to 9618 proteins in 489 species: Archae - 8; Bacteria - 444; Meta…	0.351987	N-Term(iTRAQ4plex); S9(Phospho)	S(1): 0.0; S(4): 0.0; S(9): 100.0	0.351987	0.12813	0.217332	up
AT3G23920	AHGTDPSPPMSPILGATR	AT3G23920.1	beta-amylase 1	0.404941	N-Term(iTRAQ4plex); S7(Phospho)	T(4): 5.8; S(7): 94.2; S(11): 0.0; T(17): 0.0	0.404941			up
AT1G16270	LSKSDDSLGSQFLMSHPQASTGQQEPAK	AT1G16270.1	Protein kinase superfamily protein with octicosapeptide/Phox/Bem1p domain	0.416122	N-Term(iTRAQ4plex); S2(Phospho); K3(iTRAQ4plex); K28(iTRAQ4plex)	S(2): 50.0; S(4): 50.0; S(7): 0.0; S(10): 0.0; S(15): 0.0; S(20): 0.0; T(21): 0.0	0.393299	0.416122	0.0581937	up
AT3G08850	SSSWFDMHAGNLPLSFR	AT3G08850.1	HEAT repeat ;WD domain, G-beta repeat protein protein	0.332586	N-Term(iTRAQ4plex); S3(Phospho)	S(1): 0.3; S(2): 4.7; S(3): 95.0; S(15): 0.0	0.332586			up
AT2G39010	TKDELTEEESLSGKDYLDPPPVK	AT2G39010.1	plasma membrane intrinsic protein 2E	0.400342	N-Term(iTRAQ4plex); K2(iTRAQ4plex); T6(Phospho); S10(Phospho); K14(iTRAQ4plex); K23(iTRAQ4plex)	T(1): 0.0; T(6): 100.0; S(10): 86.9; S(12): 6.6; Y(16): 6.6	0.316853	0.400342		up
AT2G26110	IKSFNLYNYISQEPTNIIEASPPSVTVETK	AT2G26110.1	Protein of unknown function (DUF761)	0.71771	N-Term(iTRAQ4plex); K2(iTRAQ4plex); S3(Phospho); K30(iTRAQ4plex)	S(3): 100.0; Y(7): 0.0; Y(9): 0.0; S(11): 0.0; T(15): 0.0; S(21): 0.0; S(24): 0.0; T(26): 0.0; T(29): 0.0	0.71771			up
AT3G05030	GFVPFVPGSPTER	AT3G05030.2	sodium hydrogen exchanger 2	0.328223	N-Term(iTRAQ4plex); T11(Phospho)	S(9): 2.5; T(11): 97.5	0.328223	-0.0274487	-0.0149241	up
AT1G08680	ASSFVYSPGR	AT1G08680.2	ARF GAP-like zinc finger-containing protein ZIGA4	0.313604	N-Term(iTRAQ4plex); S7(Phospho)	S(2): 0.0; S(3): 0.0; Y(6): 2.9; S(7): 97.1	0.313604		0.241669	up
AT4G01150	ASSEETSSIDTNELITDLK	AT4G01150.2	unknown protein; FUNCTIONS IN: molecular_function unknown; INVOLVED IN: biological_process unknown; LOCATED IN: chloroplast thylakoid membrane, chloroplast, plastoglobule; EXPRESSED IN: 22 plant structures; EXPRESSED DURING: 14 growth stages; Has 30201 Blast hits to 17322 proteins in 780 species: Archae - 12; Bacteria - 1396; Metazoa - 17338; Fungi - 3422; Plants - 5037; Viruses - 0; Other Eukary…	0.399435	N-Term(iTRAQ4plex); S2(Phospho); K19(iTRAQ4plex)	S(2): 96.0; S(3): 4.0; T(6): 0.0; S(7): 0.0; S(8): 0.0; T(11): 0.0; T(16): 0.0	0.399435	0.186662	0.140802	up
AT1G78020	TTSLSEIKFDLNLPSESEPSNQQKPTVASPYGSNGQAVTAAVDQNR	AT1G78020.1	Protein of unknown function (DUF581)	0.46154	N-Term(iTRAQ4plex); T2(Phospho); K8(iTRAQ4plex); K24(iTRAQ4plex)	T(1): 85.8; T(2): 12.3; S(3): 1.9; S(5): 0.1; S(15): 0.0; S(17): 0.0; S(20): 0.0; T(26): 0.0; S(29): 0.0; Y(31): 0.0; S(33): 0.0; T(39): 0.0	0.46154			up
AT3G09000	RPSTPTGPSIVSSK	AT3G09000.1	proline-rich family protein	0.285212	N-Term(iTRAQ4plex); S3(Phospho); K14(iTRAQ4plex)	S(3): 95.2; T(4): 4.8; T(6): 0.0; S(9): 0.0; S(12): 0.0; S(13): 0.0	0.188348	0.285212	0.193352	up
AT4G35460	QAITAAGTGCMAALDAEHYLQEIGSQQGKSD	AT4G35460.1	NADPH-dependent thioredoxin reductase B	0.516689	N-Term(iTRAQ4plex); C10(Carbamidomethyl); K29(iTRAQ4plex); S30(Phospho)	T(4): 0.5; T(8): 49.7; Y(19): 0.1; S(25): 0.1; S(30): 49.7	0.516689			up
AT5G20930	VVTSTPPGLSETSISDSDDENTGDFLIR	AT5G20930.1	Protein kinase superfamily protein	0.348814	N-Term(iTRAQ4plex); S15(Phospho); S17(Phospho)	T(3): 3.9; S(4): 3.9; T(5): 4.0; S(10): 29.0; T(12): 29.0; S(13): 29.0; S(15): 14.2; S(17): 87.0; T(22): 0.0	0.302799	0.348814		up
AT5G41950	ELLSELKSEEGDGTPHSSASPFSR	AT5G41950.1	Tetratricopeptide repeat (TPR)-like superfamily protein	0.273827	N-Term(iTRAQ4plex); K7(iTRAQ4plex); T14(Phospho)	S(4): 0.0; S(8): 0.0; T(14): 100.0; S(17): 0.0; S(18): 0.0; S(20): 0.0; S(23): 0.0	0.273827			up
AT3G58640	TASSSPEHLSFR	AT3G58640.1	Mitogen activated protein kinase kinase kinase-related	0.423738	N-Term(iTRAQ4plex); S10(Phospho)	T(1): 0.0; S(3): 0.0; S(4): 0.0; S(5): 0.0; S(10): 100.0	0.423738	0.335054		up
AT2G20050	QLSSTGTQLQPPIPQVVELTGSESPSTFGWNSK	AT2G20050.2	protein serine/threonine phosphatases;protein kinases;catalytics;cAMP-dependent protein kinase regulators;ATP binding;protein serine/threonine phosphatases	0.430811	N-Term(iTRAQ4plex); S22(Phospho); K33(iTRAQ4plex)	S(3): 0.4; S(4): 0.1; T(5): 0.0; T(7): 0.1; T(20): 24.1; S(22): 24.1; S(24): 24.1; S(26): 24.1; T(27): 3.2; S(32): 0.0	0.430811	0.347688		up
AT5G37020	FATTASPASGDGNLLNFSITGQSVLPEQLTTEGWSPK	AT5G37020.2	auxin response factor 8	0.440489	N-Term(iTRAQ4plex); S35(Phospho); K37(iTRAQ4plex)	T(3): 0.0; T(4): 0.0; S(6): 0.0; S(9): 0.0; S(18): 0.0; T(20): 0.0; S(23): 0.0; T(30): 0.0; T(31): 0.0; S(35): 100.0	0.395954	0.440489	0.213836	up
AT5G22220	SGTLASGSNAGSPGNNFAQAGTCR	AT5G22220.3	E2F transcription factor 1	0.33561	N-Term(iTRAQ4plex); S12(Phospho); C23(Carbamidomethyl)	S(1): 0.0; T(3): 0.0; S(6): 1.1; S(8): 9.5; S(12): 89.4; T(22): 0.0	0.33561		0.144298	up
AT1G60200	SDAAANDVETSGEHNRPDTSSPDWSKR	AT1G60200.1	splicing factor PWI domain-containing protein / RNA recognition motif (RRM)-containing protein	0.344108	N-Term(iTRAQ4plex); T10(Phospho); K26(iTRAQ4plex)	S(1): 0.0; T(10): 44.0; S(11): 44.0; T(19): 4.0; S(20): 4.0; S(21): 4.0; S(25): 0.0	0.344108	0.271926	0.102848	up
AT3G61690	GAAASAHMSSPDDPSSPHFPR	AT3G61690.1	nucleotidyltransferases	0.290225	N-Term(iTRAQ4plex); S10(Phospho); S16(Phospho)	S(5): 2.7; S(9): 47.4; S(10): 47.4; S(15): 7.8; S(16): 94.8	0.290225	0.218929		up
AT3G53460	REESFSR	AT3G53460.1	chloroplast RNA-binding protein 29	2.01943	N-Term(iTRAQ4plex); S4(Phospho)	S(4): 100.0; S(6): 0.0	1.90584	1.32963	2.01943	up
AT5G40200	EASANEASLPQSPEPVSASEANPSPSR	AT5G40200.1	DegP protease 9	0.265899	N-Term(iTRAQ4plex); S12(Phospho); S17(Phospho)	S(3): 0.0; S(8): 93.0; S(12): 7.0; S(17): 99.4; S(19): 0.6; S(24): 0.0; S(26): 0.0	0.265899	0.0884535	0.0618746	up
AT1G79280	SPEKEEVQPETLATPTQSPSR	AT1G79280.1	nuclear pore anchor	0.31356	N-Term(iTRAQ4plex); K4(iTRAQ4plex); S20(Phospho)	S(1): 0.0; T(11): 0.0; T(14): 0.0; T(16): 0.0; S(18): 4.2; S(20): 95.8	0.31356		0.0426763	up
AT2G46020	GLRSPVSGGVPR	AT2G46020.1	transcription regulatory protein SNF2, putative	0.372151	N-Term(iTRAQ4plex); S4(Phospho)	S(4): 99.7; S(7): 0.3	0.372151	0.146151	0.093903	up
AT4G11740	LAAPSSPFDDDSDDVDEQPLVR	AT4G11740.1	Ubiquitin-like superfamily protein	0.540589	N-Term(iTRAQ4plex); S5(Phospho); S6(Phospho)	S(5): 99.9; S(6): 99.9; S(12): 0.3	0.540589	0.3097	0.491014	up
AT5G13530	VGFPGASR	AT5G13530.2	protein kinases;ubiquitin-protein ligases	0.420953	N-Term(iTRAQ4plex); S7(Phospho)	S(7): 100.0	0.420953	0.373981	0.306629	up
AT3G28920	NHAAAIGGHALDGCGEFMPSPSSTPSDPTSLK	AT3G28920.1	homeobox protein 34	0.323205	N-Term(iTRAQ4plex); C14(Carbamidomethyl); T24(Phospho); K32(iTRAQ4plex)	S(20): 24.6; S(22): 24.6; S(23): 24.6; T(24): 24.6; S(26): 1.6; T(29): 0.0; S(30): 0.0	0.323205			up
AT1G60890	SLSELTTTSGLTR	AT1G60890.1	Phosphatidylinositol-4-phosphate 5-kinase family protein	0.440018	N-Term(iTRAQ4plex); S3(Phospho)	S(1): 0.0; S(3): 100.0; T(6): 0.0; T(7): 0.0; T(8): 0.0; S(9): 0.0; T(12): 0.0	0.440018	0.301585		up
AT1G12920	TFDELSDTEVYEDSD	AT1G12920.1	eukaryotic release factor 1-2	0.359322	N-Term(iTRAQ4plex); S6(Phospho); S14(Phospho)	T(1): 0.0; S(6): 99.6; T(8): 0.4; Y(11): 0.0; S(14): 100.0	0.359322	0.116428	0.0510756	up
AT2G43160	FSEQNIGAPPSYEEAVSDSRSPVYSER	AT2G43160.3	ENTH/VHS family protein	0.342575	N-Term(iTRAQ4plex); S21(Phospho)	S(2): 0.0; S(11): 0.0; Y(12): 0.0; S(17): 0.0; S(19): 5.9; S(21): 87.7; Y(24): 5.9; S(25): 0.4	0.0561538	0.342575	0.160151	up
AT2G27720	EESDDDMGFSLFE	AT2G27720.1	60S acidic ribosomal protein family	0.305533	N-Term(iTRAQ4plex); S3(Phospho); M7(Oxidation)	S(3): 100.0; S(10): 0.0	0.273456	0.305533	0.121587	up
AT2G33490	SFSIPTSNLR	AT2G33490.1	hydroxyproline-rich glycoprotein family protein	0.595387	N-Term(iTRAQ4plex); S3(Phospho)	S(1): 0.0; S(3): 99.5; T(6): 0.2; S(7): 0.2	0.595387	0.387719	0.439182	up
AT3G29360	DLSMNKFDWDHPLHLQPMSPTTVK	AT3G29360.1	UDP-glucose 6-dehydrogenase family protein	0.329015	N-Term(iTRAQ4plex); K6(iTRAQ4plex); S19(Phospho); K24(iTRAQ4plex)	S(3): 0.0; S(19): 99.8; T(21): 0.2; T(22): 0.0	0.329015	0.326109	0.19102	up
AT5G39570	YGGNDSDEDEEK	AT5G39570.1	FUNCTIONS IN: molecular_function unknown; INVOLVED IN: biological_process unknown; LOCATED IN: cytosol, nucleus; EXPRESSED IN: 25 plant structures; EXPRESSED DURING: 14 growth stages; BEST Arabidopsis thaliana protein match is: glycine-rich protein (TAIR:AT3G29075.1); Has 30201 Blast hits to 17322 proteins in 780 species: Archae - 12; Bacteria - 1396; Metazoa - 17338; Fungi - 3422; Plants - 5037;…	0.533694	N-Term(iTRAQ4plex); S6(Phospho); K12(iTRAQ4plex)	Y(1): 0.0; S(6): 100.0	0.533694	-0.0668766		up
AT3G04740	SWSPASQTLSTAVSTSTK	AT3G04740.1	RNA polymerase II transcription mediators	0.317094	N-Term(iTRAQ4plex); S3(Phospho); K18(iTRAQ4plex)	S(1): 0.4; S(3): 99.6; S(6): 0.0; T(8): 0.0; S(10): 0.0; T(11): 0.0; S(14): 0.0; T(15): 0.0; S(16): 0.0; T(17): 0.0	0.317094	0.167805	0.0448402	up
AT5G03040	STISVLSER	AT5G03040.1	IQ-domain 2	0.732047	N-Term(iTRAQ4plex); S7(Phospho)	S(1): 0.0; T(2): 0.0; S(4): 0.0; S(7): 100.0	0.732047		0.580188	up
AT4G32420	SVSPGLCYR	AT4G32420.2	Cyclophilin-like peptidyl-prolyl cis-trans isomerase family protein	0.277135	N-Term(iTRAQ4plex); S1(Phospho); S3(Phospho); C7(Carbamidomethyl)	S(1): 100.0; S(3): 100.0; Y(8): 0.0	0.277135	-0.107477	-0.0441797	up
AT1G11700	QLASSAPVNVPDWSK	AT1G11700.1	Protein of unknown function, DUF584	0.448097	N-Term(iTRAQ4plex); S4(Phospho); K15(iTRAQ4plex)	S(4): 94.1; S(5): 5.9; S(14): 0.0	0.448097		0.162382	up
AT3G62700	TTSMESPR	AT3G62700.1	multidrug resistance-associated protein 10	0.617368	N-Term(iTRAQ4plex); S3(Phospho)	T(1): 0.0; T(2): 4.5; S(3): 95.5; S(6): 0.0	0.389212	0.56264	0.617368	up
AT2G30620	SIEEENVPTTVDSGAADTTVKSPEKKPAAK	AT2G30620.2	winged-helix DNA-binding transcription factor family protein	0.354258	N-Term(iTRAQ4plex); S13(Phospho); T18(Phospho); K21(iTRAQ4plex); K25(iTRAQ4plex); K26(iTRAQ4plex); K30(iTRAQ4plex)	S(1): 0.0; T(9): 9.8; T(10): 9.8; S(13): 72.6; T(18): 35.9; T(19): 35.9; S(22): 35.9	0.354258			up
AT3G63400	NFSPGDVSDREAK	AT3G63400.2	Cyclophilin-like peptidyl-prolyl cis-trans isomerase family protein	0.349151	N-Term(iTRAQ4plex); S3(Phospho); S8(Phospho); K13(iTRAQ4plex)	S(3): 100.0; S(8): 100.0	0.349151	0.126695	-0.060253	up
AT4G28990	RPPLSPPR	AT4G28990.1	RNA-binding protein-related	0.55598	N-Term(iTRAQ4plex); S5(Phospho)	S(5): 100.0	0.55598	0.52207	0.247834	up
AT5G05360	SSAWQVSDKPPGYNASDSDSNDKKD	AT5G05360.1	unknown protein; INVOLVED IN: biological_process unknown; LOCATED IN: chloroplast; BEST Arabidopsis thaliana protein match is: unknown protein (TAIR:AT2G38450.1); Has 84 Blast hits to 84 proteins in 24 species: Archae - 0; Bacteria - 8; Metazoa - 0; Fungi - 0; Plants - 73; Viruses - 0; Other Eukaryotes - 3 (source: NCBI BLink).	0.381572	N-Term(iTRAQ4plex); K9(iTRAQ4plex); S16(Phospho); S18(Phospho); S20(Phospho); K23(iTRAQ4plex); K24(iTRAQ4plex)	S(1): 0.0; S(2): 0.0; S(7): 0.0; Y(13): 10.6; S(16): 90.5; S(18): 98.9; S(20): 100.0	0.381572		-0.18253	up
AT1G72160	SMIPQNLGSFKEESSK	AT1G72160.1	Sec14p-like phosphatidylinositol transfer family protein	0.412682	N-Term(iTRAQ4plex); M2(Oxidation); S9(Phospho); K11(iTRAQ4plex); K16(iTRAQ4plex)	S(1): 0.0; S(9): 100.0; S(14): 0.0; S(15): 0.0	0.412682	0.33396		up
AT3G17900	SYSMSALPPNTAPVTGPIK	AT3G17900.1	unknown protein; FUNCTIONS IN: molecular_function unknown; INVOLVED IN: biological_process unknown; LOCATED IN: cellular_component unknown; EXPRESSED IN: 23 plant structures; EXPRESSED DURING: 13 growth stages; Has 45 Blast hits to 44 proteins in 14 species: Archae - 0; Bacteria - 0; Metazoa - 2; Fungi - 2; Plants - 39; Viruses - 0; Other Eukaryotes - 2 (source: NCBI BLink).	0.524263	N-Term(iTRAQ4plex); S3(Phospho); K19(iTRAQ4plex)	S(1): 0.5; Y(2): 6.6; S(3): 92.8; S(5): 0.0; T(11): 0.0; T(15): 0.0	0.524263	0.504504		up
AT5G10360	SRLSSAPAKPVAA	AT5G10360.2	Ribosomal protein S6e	0.386537	N-Term(iTRAQ4plex); S5(Phospho); K9(iTRAQ4plex)	S(1): 0.0; S(4): 50.0; S(5): 50.0	0.386537	0.202825	0.0767278	up
AT5G09840	KLPVYEPSLSEDEEDSGSERDNPEK	AT5G09840.1	Putative endonuclease or glycosyl hydrolase	0.371785	N-Term(iTRAQ4plex); K1(iTRAQ4plex); S10(Phospho); K25(iTRAQ4plex)	Y(5): 0.0; S(8): 50.0; S(10): 50.0; S(16): 0.0; S(18): 0.0	0.371785		-0.097995	up
AT1G69260	TTSLPAESEEEWRK	AT1G69260.1	ABI five binding protein	0.420394	N-Term(iTRAQ4plex); T1(Phospho); K14(iTRAQ4plex)	T(1): 92.8; T(2): 3.6; S(3): 3.6; S(8): 0.0	0.420394			up
AT3G23920	AHGTDPSPPMSPILGATR	AT3G23920.1	beta-amylase 1	0.41699	N-Term(iTRAQ4plex); T4(Phospho); S11(Phospho)	T(4): 95.7; S(7): 4.3; S(11): 100.0; T(17): 0.0	0.41699	0.27495	0.217887	up
AT2G16640	SDEVRDDNEDEVFEEAIGSENDEQEEEEDPKR	AT2G16640.1	multimeric translocon complex in the outer envelope membrane 132	0.415789	N-Term(iTRAQ4plex); S19(Phospho); K31(iTRAQ4plex)	S(1): 0.0; S(19): 100.0	0.389404	0.415789	-0.0822203	up
AT5G12350	FFSASVPGSR	AT5G12350.1	Regulator of chromosome condensation (RCC1) family with FYVE zinc finger domain	0.52683	N-Term(iTRAQ4plex); S5(Phospho)	S(3): 0.0; S(5): 100.0; S(9): 0.0	0.52683	0.466594	0.285328	up
AT5G55920	QSSEEGDDDAVETVEQAEVSSDDDDEAEAIEETEKPSVPVR	AT5G55920.1	S-adenosyl-L-methionine-dependent methyltransferases superfamily protein	0.278905	N-Term(iTRAQ4plex); T13(Phospho); S20(Phospho); K35(iTRAQ4plex)	S(2): 0.0; S(3): 0.0; T(13): 90.8; S(20): 90.8; S(21): 18.0; T(33): 0.4; S(37): 0.0	0.278905	-0.113841	-0.0374822	up
AT4G30160	NLSTPPPVVR	AT4G30160.1	villin 4	0.716772	N-Term(iTRAQ4plex); S3(Phospho)	S(3): 96.6; T(4): 3.4	0.580761	0.303776	0.716772	up
ATCG00490	LSGGDHIHAGTVVGK	ATCG00490.1	ribulose-bisphosphate carboxylases	0.40311	N-Term(iTRAQ4plex); T11(Phospho); K15(iTRAQ4plex)	S(2): 0.0; T(11): 100.0	0.40311			up
AT1G66750	ASEQNQHGNSPAVLSPPGK	AT1G66750.1	CDK-activating kinase 4	0.30511	N-Term(iTRAQ4plex); S10(Phospho); S15(Phospho); K19(iTRAQ4plex)	S(2): 0.0; S(10): 100.0; S(15): 100.0	0.30511	0.0997482	0.0706686	up
AT2G25170	KPVYNLDDSDDDDFVPK	AT2G25170.1	chromatin remodeling factor CHD3 (PICKLE)	0.290971	N-Term(iTRAQ4plex); K1(iTRAQ4plex); S9(Phospho); K17(iTRAQ4plex)	Y(4): 0.0; S(9): 100.0	0.290971	0.166426	-0.0541761	up
AT3G17160	EKPLVQVLSDDDSEVKEAK	AT3G17160.1	unknown protein; FUNCTIONS IN: molecular_function unknown; INVOLVED IN: biological_process unknown; LOCATED IN: cellular_component unknown; EXPRESSED IN: 23 plant structures; EXPRESSED DURING: 13 growth stages; Has 54259 Blast hits to 25265 proteins in 1209 species: Archae - 350; Bacteria - 10795; Metazoa - 16137; Fungi - 8620; Plants - 3305; Viruses - 957; Other Eukaryotes - 14095 (source: NCBI …	0.851683	N-Term(iTRAQ4plex); K2(iTRAQ4plex); S13(Phospho); K16(iTRAQ4plex); K19(iTRAQ4plex)	S(9): 0.0; S(13): 100.0	0.851683		0.576096	up
AT4G14200	VSSILGQETSPEDGHWPEKR	AT4G14200.1	Pentatricopeptide repeat (PPR) superfamily protein	0.512739	N-Term(iTRAQ4plex); S10(Phospho); K19(iTRAQ4plex)	S(2): 0.0; S(3): 0.0; T(9): 4.3; S(10): 95.7	0.512739	0.151468	0.00776147	up
AT3G29360	DLSMNKFDWDHPLHLQPMSPTTVK	AT3G29360.1	UDP-glucose 6-dehydrogenase family protein	0.471057	N-Term(iTRAQ4plex); K6(iTRAQ4plex); M18(Oxidation); S19(Phospho); K24(iTRAQ4plex)	S(3): 0.0; S(19): 100.0; T(21): 0.0; T(22): 0.0	0.350826	0.471057	0.411986	up
AT1G73460	QPIEDEPWFLAHEIDYPSDHEK	AT1G73460.1	Protein kinase superfamily protein	0.426972	N-Term(iTRAQ4plex); S18(Phospho); K22(iTRAQ4plex)	Y(16): 0.0; S(18): 100.0	0.426972	0.100183	0.177213	up
AT1G19870	TRETLESALLKSPSPDNNNVSEK	AT1G19870.1	IQ-domain 32	0.673755	N-Term(iTRAQ4plex); K11(iTRAQ4plex); S12(Phospho); S14(Phospho); K23(iTRAQ4plex)	T(1): 0.0; T(4): 0.0; S(7): 0.0; S(12): 100.0; S(14): 100.0; S(21): 0.1	0.673755	0.241072		up
AT5G05010	NKPGGFSSMGSMGSGR	AT5G05010.1	clathrin adaptor complexes medium subunit family protein	0.544524	N-Term(iTRAQ4plex); K2(iTRAQ4plex); S11(Phospho)	S(7): 0.2; S(8): 0.2; S(11): 95.7; S(14): 4.0	0.544524	0.323341	0.418294	up
AT3G06330	SLSMPGR	AT3G06330.3	RING/U-box superfamily protein	0.444115	N-Term(iTRAQ4plex); S3(Phospho)	S(1): 2.3; S(3): 97.7	0.444115		0.16664	up
AT2G22125	TTSMEDPDGTLASVAQCIEQLR	AT2G22125.1	binding	0.430273	N-Term(iTRAQ4plex); T1(Phospho); C17(Carbamidomethyl)	T(1): 90.2; T(2): 4.9; S(3): 4.9; T(10): 0.0; S(13): 0.0	0.430273			up
AT2G20190	SYDPSDAIGTSSEEGYAGASK	AT2G20190.1	CLIP-associated protein	0.37398	N-Term(iTRAQ4plex); S11(Phospho); K21(iTRAQ4plex)	S(1): 0.0; Y(2): 0.0; S(5): 0.2; T(10): 33.2; S(11): 33.2; S(12): 33.2; Y(16): 0.0; S(20): 0.0	0.37398	0.255192	0.362083	up
AT5G11060	SSSFLQR	AT5G11060.1	KNOTTED1-like homeobox gene 4	0.481074	N-Term(iTRAQ4plex); S2(Phospho)	S(1): 0.0; S(2): 97.6; S(3): 2.4	0.345727	0.481074	0.362723	up
AT2G26460	DVTQSPISEDMEESPRDKEK	AT2G26460.1	RED family protein	0.42476	N-Term(iTRAQ4plex); S5(Phospho); S8(Phospho); S14(Phospho); K18(iTRAQ4plex); K20(iTRAQ4plex)	T(3): 5.4; S(5): 94.6; S(8): 100.0; S(14): 100.0	0.42476	0.329266	0.211404	up
AT1G51580	QYPASPDRYHSPVGPFHER	AT1G51580.1	RNA-binding KH domain-containing protein	0.599461	N-Term(iTRAQ4plex); S5(Phospho)	Y(2): 0.7; S(5): 98.6; Y(9): 0.7; S(11): 0.0	0.599461			up
AT2G35530	SRGSLGSLNMITGK	AT2G35530.1	basic region/leucine zipper transcription factor 16	0.565275	N-Term(iTRAQ4plex); S4(Phospho); K14(iTRAQ4plex)	S(1): 50.0; S(4): 50.0; S(7): 0.0; T(12): 0.0	0.565275	0.485254	0.392286	up
AT5G64420	EVPENSDDSDDDDGMDDDAMFR	AT5G64420.1	DNA polymerase V family	0.433578	N-Term(iTRAQ4plex); S6(Phospho); S9(Phospho)	S(6): 100.0; S(9): 100.0	0.433578	0.217061	0.000182638	up
AT3G17160	EKPLVQVLSDDDSEVKEAK	AT3G17160.1	unknown protein; FUNCTIONS IN: molecular_function unknown; INVOLVED IN: biological_process unknown; LOCATED IN: cellular_component unknown; EXPRESSED IN: 23 plant structures; EXPRESSED DURING: 13 growth stages; Has 54259 Blast hits to 25265 proteins in 1209 species: Archae - 350; Bacteria - 10795; Metazoa - 16137; Fungi - 8620; Plants - 3305; Viruses - 957; Other Eukaryotes - 14095 (source: NCBI …	0.406648	N-Term(iTRAQ4plex); K2(iTRAQ4plex); S9(Phospho); S13(Phospho); K16(iTRAQ4plex); K19(iTRAQ4plex)	S(9): 100.0; S(13): 100.0	0.406648	0.190968	0.0448531	up
AT2G35880	SSVGSASGFSFR	AT2G35880.1	TPX2 (targeting protein for Xklp2) protein family	0.342573	N-Term(iTRAQ4plex); S2(Phospho)	S(1): 50.0; S(2): 50.0; S(5): 0.0; S(7): 0.0; S(10): 0.0	0.342573	0.253044	0.249795	up
AT2G33620	VAPTQVLMTPSSPQSR	AT2G33620.1	AT hook motif DNA-binding family protein	0.308505	N-Term(iTRAQ4plex); M8(Oxidation); S12(Phospho)	T(4): 0.0; T(9): 0.2; S(11): 4.1; S(12): 95.5; S(15): 0.2	0.308505	0.0778782	-0.0907785	up
AT2G27720	KEEKEESDDDMGFSLFE	AT2G27720.1	60S acidic ribosomal protein family	0.345416	N-Term(iTRAQ4plex); K1(iTRAQ4plex); K4(iTRAQ4plex); S7(Phospho); M11(Oxidation)	S(7): 100.0; S(14): 0.0	0.345416	0.0260638	-0.040487	up
AT3G15880	ERPRSPPTNSLSMDYQTADSESVLK	AT3G15880.3	WUS-interacting protein 2	0.41137	N-Term(iTRAQ4plex); S12(Phospho); K25(iTRAQ4plex)	S(5): 46.4; T(8): 0.3; S(10): 3.4; S(12): 46.4; Y(15): 3.4; T(17): 0.0; S(20): 0.0; S(22): 0.0	0.41137		0.214929	up
AT1G42550	TSFSVPSPK	AT1G42550.1	plastid movement impaired1	0.351154	N-Term(iTRAQ4plex); S7(Phospho); K9(iTRAQ4plex)	T(1): 0.0; S(2): 0.0; S(4): 0.1; S(7): 99.9	0.351154	0.299471	0.271037	up
AT2G30710	SDPPPYPISPTYQR	AT2G30710.1	Ypt/Rab-GAP domain of gyp1p superfamily protein	0.417172	N-Term(iTRAQ4plex); S9(Phospho)	S(1): 0.0; Y(6): 0.0; S(9): 48.7; T(11): 48.7; Y(12): 2.6	0.417172			up
AT5G28350	SSSFKEQSPHVASVK	AT5G28350.2	Quinoprotein amine dehydrogenase, beta chain-like; RIC1-like guanyl-nucleotide exchange factor	0.817726	N-Term(iTRAQ4plex); S2(Phospho); K5(iTRAQ4plex); K15(iTRAQ4plex)	S(1): 5.1; S(2): 89.9; S(3): 5.1; S(8): 0.0; S(13): 0.0	0.817726	0.722942		up
AT3G45190	TRDSDDDEVHDRDYDLAGLANNLNQFR	AT3G45190.1	SIT4 phosphatase-associated family protein	0.31325	N-Term(iTRAQ4plex); S4(Phospho)	T(1): 8.1; S(4): 91.9; Y(14): 0.0	0.31325	0.130446	0.031531	up
AT5G27030	RPRTPPATPGIVDYQNPDHELMK	AT5G27030.1	TOPLESS-related 3	0.284128	N-Term(iTRAQ4plex); T4(Phospho); K23(iTRAQ4plex)	T(4): 100.0; T(8): 0.0; Y(14): 0.0	0.284128	0.226002	0.266066	up
AT5G10020	GESLAMHLYETTPRR	AT5G10020.2	Leucine-rich receptor-like protein kinase family protein	0.441609	N-Term(iTRAQ4plex); T12(Phospho)	S(3): 0.0; Y(9): 33.3; T(11): 33.3; T(12): 33.3	0.416243		0.441609	up
AT4G37100	LLGVEDEHPSK	AT4G37100.1	Pyridoxal phosphate (PLP)-dependent transferases superfamily protein	0.272459	N-Term(iTRAQ4plex); S10(Phospho); K11(iTRAQ4plex)	S(10): 100.0	0.272459	0.0527986	-0.0365336	up
AT1G05910	FTRTDDSDDSLLVDELDQGPAIPWAR	AT1G05910.1	cell division cycle protein 48-related / CDC48-related	0.279386	N-Term(iTRAQ4plex); T4(Phospho); S7(Phospho); S10(Phospho)	T(2): 11.3; T(4): 88.7; S(7): 100.0; S(10): 100.0	0.279386	0.201175	-0.127628	up
AT2G29210	LPSPSIEQR	AT2G29210.1	splicing factor PWI domain-containing protein	0.624585	N-Term(iTRAQ4plex); S3(Phospho)	S(3): 97.4; S(5): 2.6	0.55498	0.624585	0.467974	up
AT3G10730	AEAAGERSNTYDVGPVTR	AT3G10730.1	SAD1/UNC-84 domain protein 2	0.444349	N-Term(iTRAQ4plex); S8(Phospho)	S(8): 95.1; T(10): 4.7; Y(11): 0.2; T(17): 0.0	0.354507	0.444349	0.18204	up
AT2G26460	EGGDVASLDAAEAQTPK	AT2G26460.1	RED family protein	0.278101	N-Term(iTRAQ4plex); T15(Phospho); K17(iTRAQ4plex)	S(7): 0.0; T(15): 100.0	0.278101			up
AT4G28990	HRDYSPPLAR	AT4G28990.1	RNA-binding protein-related	0.999955	N-Term(iTRAQ4plex); S5(Phospho)	Y(4): 0.1; S(5): 99.9	0.362654	0.999955	0.449501	up
AT3G55270	FSSLSLLPSQTSPK	AT3G55270.1	mitogen-activated protein kinase phosphatase 1	0.332643	N-Term(iTRAQ4plex); S12(Phospho); K14(iTRAQ4plex)	S(2): 0.0; S(3): 0.2; S(5): 4.0; S(9): 4.0; T(11): 4.0; S(12): 87.8	0.222394	0.332643	0.137732	up
AT5G04870	SRLSDEVQNKPPEQVTMPKPGTDVETK	AT5G04870.1	calcium dependent protein kinase 1	0.332406	N-Term(iTRAQ4plex); S1(Phospho); K10(iTRAQ4plex); K19(iTRAQ4plex); K27(iTRAQ4plex)	S(1): 94.3; S(4): 5.7; T(16): 0.0; T(22): 0.0; T(26): 0.0	0.332406		0.185281	up
AT3G18240	LVDKHAETDDELLEK	AT3G18240.1	Ribosomal protein S24/S35, mitochondrial	1.01916	N-Term(iTRAQ4plex); K4(iTRAQ4plex); T8(Phospho); K15(iTRAQ4plex)	T(8): 100.0	1.01916	0.828799	0.806991	up
AT2G43650	KPHLMPSSPEHVDGKR	AT2G43650.1	Sas10/U3 ribonucleoprotein (Utp) family protein	0.53046	N-Term(iTRAQ4plex); K1(iTRAQ4plex); S8(Phospho); K15(iTRAQ4plex)	S(7): 4.1; S(8): 95.9	0.53046		0.0136778	up
AT2G26110	LKSINFSSFTSPDK	AT2G26110.1	Protein of unknown function (DUF761)	0.787643	N-Term(iTRAQ4plex); K2(iTRAQ4plex); S3(Phospho); K14(iTRAQ4plex)	S(3): 100.0; S(7): 0.0; S(8): 0.0; T(10): 0.0; S(11): 0.0	0.787643	0.552593	0.768284	up
AT1G11360	KSPTVVTVQPSSPR	AT1G11360.1	Adenine nucleotide alpha hydrolases-like superfamily protein	0.477692	N-Term(iTRAQ4plex); K1(iTRAQ4plex); T7(Phospho)	S(2): 0.0; T(4): 0.0; T(7): 99.8; S(11): 0.0; S(12): 0.2	0.477692	0.213813	0.133185	up
AT5G49760	SLYDLQELLDTTIIASSGNLK	AT5G49760.1	Leucine-rich repeat protein kinase family protein	0.366048	N-Term(iTRAQ4plex); S16(Phospho); S17(Phospho); K21(iTRAQ4plex)	S(1): 0.0; Y(3): 0.0; T(11): 0.2; T(12): 0.2; S(16): 99.7; S(17): 100.0	0.366048			up
AT1G01110	SNYSFTAR	AT1G01110.1	IQ-domain 18	0.369744	N-Term(iTRAQ4plex); S4(Phospho)	S(1): 0.0; Y(3): 50.0; S(4): 50.0; T(6): 0.0	0.369744	0.288581	0.235493	up
AT3G13810	NQPGNPDPESEVIALSPK	AT3G13810.1	indeterminate(ID)-domain 11	0.341053	N-Term(iTRAQ4plex); S16(Phospho); K18(iTRAQ4plex)	S(10): 0.0; S(16): 100.0	0.341053	0.272248	0.250784	up
AT1G34220	KISDGDLQDVLMAAQAAADSAER	AT1G34220.2	Regulator of Vps4 activity in the MVB pathway protein	0.322877	N-Term(iTRAQ4plex); K1(iTRAQ4plex); S3(Phospho)	S(3): 100.0; S(20): 0.0	0.322877			up
AT4G16430	QLSLGGAKPR	AT4G16430.1	basic helix-loop-helix (bHLH) DNA-binding superfamily protein	1.07928	N-Term(iTRAQ4plex); S3(Phospho); K8(iTRAQ4plex)	S(3): 100.0	1.07928	0.970629	0.803306	up
AT2G43650	KPHLMPSSPEHVDGK	AT2G43650.1	Sas10/U3 ribonucleoprotein (Utp) family protein	0.401458	N-Term(iTRAQ4plex); K1(iTRAQ4plex); S8(Phospho); K15(iTRAQ4plex)	S(7): 3.7; S(8): 96.3	0.401458	0.398203	0.202909	up
AT1G11480	TRHPSPETWR	AT1G11480.2	eukaryotic translation initiation factor-related	0.283798	N-Term(iTRAQ4plex); S5(Phospho)	T(1): 0.0; S(5): 100.0; T(8): 0.0	0.283798	0.245797	0.0342652	up
AT5G64090	KPEILLASK	AT5G64090.1	FUNCTIONS IN: molecular_function unknown; INVOLVED IN: biological_process unknown; LOCATED IN: plasma membrane; EXPRESSED IN: 23 plant structures; EXPRESSED DURING: 13 growth stages; CONTAINS InterPro DOMAIN/s: Hyccin (InterPro:IPR018619); BEST Arabidopsis thaliana protein match is: unknown protein (TAIR:AT5G21050.1); Has 1807 Blast hits to 1807 proteins in 277 species: Archae - 0; Bacteria - 0; …	0.404023	N-Term(iTRAQ4plex); K1(iTRAQ4plex); S8(Phospho); K9(iTRAQ4plex)	S(8): 100.0	0.404023			up
AT5G39320	KFDWDHPLHLQPMSPTTVK	AT5G39320.1	UDP-glucose 6-dehydrogenase family protein	0.30863	N-Term(iTRAQ4plex); K1(iTRAQ4plex); M13(Oxidation); S14(Phospho); K19(iTRAQ4plex)	S(14): 99.8; T(16): 0.2; T(17): 0.0	0.258376	0.30863	0.133989	up
AT1G20200	TQDVEMKDNNTPSQSIISSSTSTMQNLK	AT1G20200.1	PAM domain (PCI/PINT associated module) protein	0.389962	N-Term(iTRAQ4plex); K7(iTRAQ4plex); S13(Phospho); K28(iTRAQ4plex)	T(1): 0.0; T(11): 0.5; S(13): 92.6; S(15): 6.8; S(18): 0.0; S(19): 0.0; S(20): 0.0; T(21): 0.0; S(22): 0.0; T(23): 0.0	0.294136	0.389962	0.208765	up
AT3G02180	TSAGVRGSPNNYFR	AT3G02180.3	SPIRAL1-like3	0.318742	N-Term(iTRAQ4plex); S8(Phospho)	T(1): 2.7; S(2): 2.7; S(8): 94.5; Y(12): 0.0	0.318742	0.13239	0.0427873	up
AT5G42950	QKSVSMGSADR	AT5G42950.1	GYF domain-containing protein	0.386208	N-Term(iTRAQ4plex); K2(iTRAQ4plex); S3(Phospho)	S(3): 100.0; S(5): 0.0; S(8): 0.0	0.184097	0.386208	0.157331	up
AT1G48090	GLVQATYQASAPLSGDVLGQTSDGDGDFHEPQTR	AT1G48090.1	calcium-dependent lipid-binding family protein	0.422131	N-Term(iTRAQ4plex); T6(Phospho)	T(6): 49.0; Y(7): 49.0; S(10): 0.5; S(14): 0.5; T(21): 0.5; S(22): 0.5; T(33): 0.0	0.422131		0.126277	up
AT4G27900	AFSESDIQTLGTGNTGLVQSQLDR	AT4G27900.1	CCT motif family protein	0.336126	N-Term(iTRAQ4plex); S3(Phospho)	S(3): 99.7; S(5): 0.3; T(9): 0.0; T(12): 0.0; T(15): 0.0; S(20): 0.0	0.336126	0.204368	-0.0124917	up
AT4G00170	VVYIPANPPSPVPEGSEEGNSPMASLNDIASQSASLFDDVSR	AT4G00170.1	Plant VAMP (vesicle-associated membrane protein) family protein	0.351001	N-Term(iTRAQ4plex); S16(Phospho); S21(Phospho)	Y(3): 0.0; S(10): 10.4; S(16): 67.0; S(21): 73.1; S(25): 23.4; S(31): 22.5; S(33): 3.5; S(35): 0.1; S(41): 0.0	0.351001	-0.0200139	0.125136	up
AT4G17330	TDDGQEQVLVKDDSPTAVEEASVEEK	AT4G17330.1	G2484-1 protein	0.431907	N-Term(iTRAQ4plex); K11(iTRAQ4plex); S14(Phospho); K26(iTRAQ4plex)	T(1): 0.0; S(14): 94.1; T(16): 5.9; S(22): 0.0	0.431907	0.0952555		up
AT3G61310	KYGQDGGSVSLALSPSISNVSPNSNK	AT3G61310.1	AT hook motif DNA-binding family protein	0.284761	N-Term(iTRAQ4plex); K1(iTRAQ4plex); S16(Phospho); K26(iTRAQ4plex)	Y(2): 0.0; S(8): 0.7; S(10): 0.7; S(14): 6.8; S(16): 71.4; S(18): 6.8; S(21): 6.8; S(24): 6.8	0.284761	0.182474	0.0620404	up
AT4G31700	KGENDLPGLTDTEKPR	AT4G31700.1	ribosomal protein S6	0.351249	N-Term(iTRAQ4plex); K1(iTRAQ4plex); T10(Phospho); K14(iTRAQ4plex)	T(10): 100.0; T(12): 0.0	0.17762	0.351249		up
AT1G30230	DAAADEEDDDDVDLFGEETEEEKK	AT1G30230.1	Glutathione S-transferase, C-terminal-like;Translation elongation factor EF1B/ribosomal protein S6	0.398431	N-Term(iTRAQ4plex); T19(Phospho); K23(iTRAQ4plex); K24(iTRAQ4plex)	T(19): 100.0	0.398431			up
AT5G13890	TGSYEALPTNNADSNHIQMK	AT5G13890.1	Family of unknown function (DUF716)	0.268316	N-Term(iTRAQ4plex); S3(Phospho); K20(iTRAQ4plex)	T(1): 0.3; S(3): 94.6; Y(4): 5.1; T(9): 0.0; S(14): 0.0	0.268316		0.0916812	up
AT5G47100	DITTTFPSFVFNSEVDEIAT	AT5G47100.1	calcineurin B-like protein 9	0.391418	N-Term(iTRAQ4plex); T3(Phospho)	T(3): 45.2; T(4): 45.2; T(5): 3.2; S(8): 3.2; S(13): 3.2; T(20): 0.0	0.132497	0.391418	0.0412296	up
AT3G48750	TFTHEVVTLWYR	AT3G48750.1	cell division control 2	0.45791	N-Term(iTRAQ4plex); T3(Phospho)	T(1): 0.1; T(3): 99.9; T(8): 0.0; Y(11): 0.0	0.45791		0.303877	up
AT5G06460	ENIIASASSPMKK	AT5G06460.1	ubiquitin activating enzyme 2	0.372675	N-Term(iTRAQ4plex); S9(Phospho); K12(iTRAQ4plex); K13(iTRAQ4plex)	S(6): 0.0; S(8): 0.0; S(9): 100.0	0.289271	0.372675	0.25598	up
AT4G13350	YGDRSSPGGRSPGFETGSR	AT4G13350.1	NSP (nuclear shuttle protein)-interacting GTPase	0.363836	N-Term(iTRAQ4plex); S5(Phospho); S11(Phospho)	Y(1): 0.1; S(5): 99.1; S(6): 8.4; S(11): 84.7; T(16): 7.7; S(18): 0.1	0.363836	0.217673	0.126002	up
AT2G43680	TLSPKPPSPR	AT2G43680.2	IQ-domain 14	0.630819	N-Term(iTRAQ4plex); K5(iTRAQ4plex); S8(Phospho)	T(1): 0.0; S(3): 0.0; S(8): 100.0	0.630819	0.281642	0.383359	up
AT3G08510	EVPSFIQR	AT3G08510.3	phospholipase C 2	0.43492	N-Term(iTRAQ4plex); S4(Phospho)	S(4): 100.0	0.359033	0.43492	0.207353	up
AT3G55460	RYSPPYYSPPR	AT3G55460.1	SC35-like splicing factor 30	0.340767	N-Term(iTRAQ4plex); S3(Phospho)	Y(2): 50.0; S(3): 50.0; Y(6): 0.0; Y(7): 0.0; S(8): 0.0	0.340767	0.187929	0.0649227	up
AT4G36080	SDAILSAAASTPPAASSGDEKPTPMK	AT4G36080.2	phosphotransferases, alcohol group as acceptor;binding;inositol or phosphatidylinositol kinases	0.542514	N-Term(iTRAQ4plex); S6(Phospho); K21(iTRAQ4plex); K26(iTRAQ4plex)	S(1): 0.0; S(6): 98.1; S(10): 0.9; T(11): 0.9; S(16): 0.0; S(17): 0.0; T(23): 0.0	0.542514			up
AT5G62390	KEIAEGVTQIVQMLETEEE	AT5G62390.1	BCL-2-associated athanogene 7	0.656347	N-Term(iTRAQ4plex); K1(iTRAQ4plex); T16(Phospho)	T(8): 0.6; T(16): 99.4	0.656347	0.21813		up
AT1G69870	ISSPGSILDAEKVEK	AT1G69870.1	nitrate transporter 1.7	0.723105	N-Term(iTRAQ4plex); S2(Phospho); K12(iTRAQ4plex); K15(iTRAQ4plex)	S(2): 95.9; S(3): 4.0; S(6): 0.2	0.658789	0.579892	0.723105	up
AT5G62670	TLHGLQAPDAK	AT5G62670.1	H(+)-ATPase 11	0.275472	N-Term(iTRAQ4plex); T1(Phospho); K11(iTRAQ4plex)	T(1): 100.0	0.275472	0.0370946	0.147902	up
AT4G28200	SLSENSSPSKADFQTVFELLSNALR	AT4G28200.1	FUNCTIONS IN: molecular_function unknown; INVOLVED IN: RNA processing; LOCATED IN: intracellular; EXPRESSED IN: 22 plant structures; EXPRESSED DURING: 13 growth stages; CONTAINS InterPro DOMAIN/s: RNA-processing protein, HAT helix (InterPro:IPR003107), U3 small nucleolar RNA-associated protein 6 (InterPro:IPR013949); Has 492 Blast hits to 480 proteins in 206 species: Archae - 0; Bacteria - 2; Met…	0.498929	N-Term(iTRAQ4plex); S7(Phospho); K10(iTRAQ4plex)	S(1): 0.0; S(3): 4.4; S(6): 45.5; S(7): 45.5; S(9): 4.4; T(15): 0.1; S(21): 0.0	0.498929			up
AT5G54440	TNSSPGNFESPLDRPMR	AT5G54440.1	CLUB	0.287064	N-Term(iTRAQ4plex); S3(Phospho)	T(1): 4.0; S(3): 91.9; S(4): 4.0; S(10): 0.0	0.223277	0.287064	0.197165	up
AT1G36310	YVEEWVGPGSPMNSPR	AT1G36310.1	S-adenosyl-L-methionine-dependent methyltransferases superfamily protein	0.286228	N-Term(iTRAQ4plex); S14(Phospho)	Y(1): 0.0; S(10): 0.0; S(14): 100.0	0.286228	0.173337	0.167422	up
AT1G69870	SGSFSKSSPSELDVVDPYKR	AT1G69870.1	nitrate transporter 1.7	0.792858	N-Term(iTRAQ4plex); S3(Phospho); K6(iTRAQ4plex); S10(Phospho); K19(iTRAQ4plex)	S(1): 0.1; S(3): 99.3; S(5): 0.6; S(7): 33.3; S(8): 33.3; S(10): 33.3; Y(18): 0.0	0.792858		0.674663	up
AT1G29400	SHHHFHVGSAPSGVPLEK	AT1G29400.1	MEI2-like protein 5	0.355663	N-Term(iTRAQ4plex); S9(Phospho); K18(iTRAQ4plex)	S(1): 0.0; S(9): 100.0; S(12): 0.0	0.355663	0.14975	0.151859	up
AT1G19870	KVSNPSFIAAQSK	AT1G19870.1	IQ-domain 32	0.804731	N-Term(iTRAQ4plex); K1(iTRAQ4plex); S3(Phospho); K13(iTRAQ4plex)	S(3): 100.0; S(6): 0.0; S(12): 0.0	0.804731	0.681753	0.575014	up
AT3G53520	QMSSKRDEETIPMSQSSPYSPK	AT3G53520.3	UDP-glucuronic acid decarboxylase 1	0.466928	N-Term(iTRAQ4plex); S3(Phospho); K5(iTRAQ4plex); S20(Phospho); K22(iTRAQ4plex)	S(3): 50.0; S(4): 50.0; T(10): 0.0; S(14): 0.0; S(16): 0.0; S(17): 0.0; Y(19): 1.2; S(20): 98.8	0.466928			up
AT5G42870	LVGSLPIMR	AT5G42870.2	phosphatidic acid phosphohydrolase 2	0.330219	N-Term(iTRAQ4plex); S4(Phospho)	S(4): 100.0	0.268505	0.330219	0.192454	up
AT1G17210	IVDSLKAESVESGEK	AT1G17210.1	IAP-like protein 1	0.324342	N-Term(iTRAQ4plex); K6(iTRAQ4plex); S9(Phospho); S12(Phospho); K15(iTRAQ4plex)	S(4): 0.0; S(9): 100.0; S(12): 100.0	0.324342	-0.149849	-0.12796	up
AT3G22270	SDSRDLYNFVR	AT3G22270.1	Topoisomerase II-associated protein PAT1	0.278982	N-Term(iTRAQ4plex); S3(Phospho)	S(1): 0.1; S(3): 99.9; Y(7): 0.0	0.278982	0.235414	0.132187	up
AT1G59640	GASPEWLHMQIGSGGFER	AT1G59640.1	BIG PETAL P	0.428495	N-Term(iTRAQ4plex); S3(Phospho)	S(3): 100.0; S(13): 0.0	0.428495			up
AT5G13020	LEEISDGESGNI	AT5G13020.1	Emsy N Terminus (ENT)/ plant Tudor-like domains-containing protein	0.29794	N-Term(iTRAQ4plex); S5(Phospho); S9(Phospho)	S(5): 100.0; S(9): 100.0	0.29794	0.221315	-0.0200364	up
AT5G20280	SSPSLLLR	AT5G20280.1	sucrose phosphate synthase 1F	0.429686	N-Term(iTRAQ4plex); S2(Phospho)	S(1): 0.0; S(2): 99.8; S(4): 0.2	0.429686	0.403654	0.34454	up
AT2G32910	EILVRNSPDPPDSAVTLDSYR	AT2G32910.1	DCD (Development and Cell Death) domain protein	0.343774	N-Term(iTRAQ4plex); S7(Phospho)	S(7): 100.0; S(13): 0.0; T(16): 0.0; S(19): 0.0; Y(20): 0.0	0.343774	-0.0461846	-0.0180965	up
AT2G37080	NVNMSPYMGETDDELSSPK	AT2G37080.1	ROP interactive partner 3	0.312805	N-Term(iTRAQ4plex); S17(Phospho); K19(iTRAQ4plex)	S(5): 0.4; Y(7): 0.0; T(11): 0.4; S(16): 5.6; S(17): 93.7	0.312805	0.310747	0.109429	up
AT4G25880	IPSPPIYYPTEYQFIDNR	AT4G25880.2	pumilio 6	0.322501	N-Term(iTRAQ4plex); S3(Phospho)	S(3): 100.0; Y(7): 0.0; Y(8): 0.0; T(10): 0.0; Y(12): 0.0	0.322501	0.239546	0.0823282	up
AT2G29210	LPSPPVAQR	AT2G29210.1	splicing factor PWI domain-containing protein	0.395184	N-Term(iTRAQ4plex); S3(Phospho)	S(3): 100.0	0.395184	0.331659	0.253314	up
AT1G35160	DNLTLWTSDMQDESPEEIKEAAAPKPAEEQKEI	AT1G35160.1	GF14 protein phi chain	0.912135	N-Term(iTRAQ4plex); S8(Phospho); K19(iTRAQ4plex); K25(iTRAQ4plex); K31(iTRAQ4plex)	T(4): 0.8; T(7): 8.4; S(8): 90.7; S(14): 0.1	0.912135		0.714455	up
AT3G60450	FSHDPVSYEPVISHSPV	AT3G60450.1	Phosphoglycerate mutase family protein	0.26977	N-Term(iTRAQ4plex); S15(Phospho)	S(2): 0.0; S(7): 0.0; Y(8): 0.0; S(13): 0.0; S(15): 100.0	0.146615	0.26977	0.0229183	up
AT2G26730	GSEGQTPPGESRTPPRSVTP	AT2G26730.1	Leucine-rich repeat protein kinase family protein	0.330609	N-Term(iTRAQ4plex); S11(Phospho); S17(Phospho)	S(2): 0.0; T(6): 42.2; S(11): 42.2; T(13): 31.0; S(17): 42.2; T(19): 42.2	0.330609			up
AT5G16880	YEEMNKPSAPLTSHEPAMIPVAEEPDDSPIHGR	AT5G16880.1	Target of Myb protein 1	0.268905	N-Term(iTRAQ4plex); K6(iTRAQ4plex); S28(Phospho)	Y(1): 0.0; S(8): 0.0; T(12): 0.0; S(13): 0.0; S(28): 100.0	0.268905	0.157803		up
AT5G57320	GRSPAFNALAANFEK	AT5G57320.1	villin, putative	0.752271	N-Term(iTRAQ4plex); S3(Phospho); K15(iTRAQ4plex)	S(3): 100.0	0.752271	0.460024	0.298264	up
AT5G13020	LEEISDGESGNI	AT5G13020.1	Emsy N Terminus (ENT)/ plant Tudor-like domains-containing protein	0.442602	N-Term(iTRAQ4plex); S5(Phospho)	S(5): 100.0; S(9): 0.0	0.442602		0.0851361	up
AT1G08680	ASDYSVSSAGDPFR	AT1G08680.2	ARF GAP-like zinc finger-containing protein ZIGA4	0.337381	N-Term(iTRAQ4plex); S7(Phospho)	S(2): 0.0; Y(4): 0.0; S(5): 50.0; S(7): 50.0; S(8): 0.1	0.337381			up
AT5G01020	SVSDLSDPSTPR	AT5G01020.1	Protein kinase superfamily protein	0.285901	N-Term(iTRAQ4plex); S3(Phospho)	S(1): 0.1; S(3): 99.9; S(6): 0.0; S(9): 0.0; T(10): 0.0	0.285901			up
AT4G30190	EAQWALAQRTLHGLQPK	AT4G30190.1	H(+)-ATPase 2	0.601073	N-Term(iTRAQ4plex); T10(Phospho); K17(iTRAQ4plex)	T(10): 100.0	0.601073		0.491148	up
AT2G35880	SLTFK	AT2G35880.1	TPX2 (targeting protein for Xklp2) protein family	0.443216	N-Term(iTRAQ4plex); T3(Phospho); K5(iTRAQ4plex)	S(1): 0.0; T(3): 100.0	0.271124	0.443216	0.239921	up
AT4G13510	SPSPSGANTTPTPV	AT4G13510.1	ammonium transporter 1;1	0.348044	N-Term(iTRAQ4plex); S1(Phospho)	S(1): 100.0; S(3): 0.0; S(5): 0.0; T(9): 0.0; T(10): 0.0; T(12): 0.0	0.120952	0.348044	0.292205	up
AT5G03040	RLSYPTSPALPKPR	AT5G03040.1	IQ-domain 2	0.305799	N-Term(iTRAQ4plex); T6(Phospho); K12(iTRAQ4plex)	S(3): 0.0; Y(4): 0.0; T(6): 97.5; S(7): 2.5	0.297572	0.305799	0.244569	up
AT4G33530	ISGFGLK	AT4G33530.1	K+ uptake permease 5	0.606123	N-Term(iTRAQ4plex); S2(Phospho); K7(iTRAQ4plex)	S(2): 100.0	0.584913	0.606123	0.568303	up
AT5G04430	SPEPHDSSEADSAEKPTHIR	AT5G04430.1	binding to TOMV RNA 1L (long form)	0.272573	N-Term(iTRAQ4plex); S8(Phospho); K15(iTRAQ4plex)	S(1): 0.0; S(7): 3.8; S(8): 96.0; S(12): 0.2; T(17): 0.0	0.272573	0.265032		up
AT3G62900	GISSPLVAGNHVISAQNR	AT3G62900.1	CW-type Zinc Finger	0.263078	N-Term(iTRAQ4plex); S4(Phospho)	S(3): 4.8; S(4): 95.2; S(14): 0.0	0.173696	0.263078		up
AT5G42540	LVQLDSLDEVSDSLHSSPSRK	AT5G42540.1	exoribonuclease 2	0.277913	N-Term(iTRAQ4plex); S17(Phospho); K21(iTRAQ4plex)	S(6): 0.0; S(11): 0.0; S(13): 0.0; S(16): 6.6; S(17): 92.8; S(19): 0.5	0.215646		0.277913	up
AT1G77840	NVKPFVEWLQSAESESEEED	AT1G77840.1	Translation initiation factor IF2/IF5	0.411167	N-Term(iTRAQ4plex); K3(iTRAQ4plex); S11(Phospho); S14(Phospho)	S(11): 51.7; S(14): 96.5; S(16): 51.7	0.411167	0.254472	-0.0422717	up
AT3G10400	IHHSDDEEDDTFYYR	AT3G10400.1	RNA recognition motif and CCHC-type zinc finger domains containing protein	0.412016	N-Term(iTRAQ4plex); S4(Phospho)	S(4): 100.0; T(11): 0.0; Y(13): 0.0; Y(14): 0.0	0.412016			up
AT2G43680	SLSPKPPSPR	AT2G43680.2	IQ-domain 14	0.331792	N-Term(iTRAQ4plex); S3(Phospho); K5(iTRAQ4plex); S8(Phospho)	S(1): 0.0; S(3): 100.0; S(8): 100.0	-0.00612078	0.331792	-0.0644802	up
AT3G13990	SDSPVSAVSEPQLPEQK	AT3G13990.2	Kinase-related protein of unknown function (DUF1296)	0.351514	N-Term(iTRAQ4plex); S3(Phospho); S6(Phospho); K17(iTRAQ4plex)	S(1): 0.3; S(3): 99.7; S(6): 100.0; S(9): 0.0	0.351514			up
AT4G26130	FGRPPSLIDR	AT4G26130.1	unknown protein; FUNCTIONS IN: molecular_function unknown; INVOLVED IN: biological_process unknown; LOCATED IN: endomembrane system; EXPRESSED IN: 23 plant structures; EXPRESSED DURING: 13 growth stages; BEST Arabidopsis thaliana protein match is: unknown protein (TAIR:AT5G56980.1); Has 121 Blast hits to 116 proteins in 19 species: Archae - 0; Bacteria - 0; Metazoa - 4; Fungi - 0; Plants - 113; V…	0.869339	N-Term(iTRAQ4plex); S6(Phospho)	S(6): 100.0	0.734895		0.869339	up
AT5G57870	GMVSSGGPVSPGPVYPGGRPGAGGLMPGMPGTR	AT5G57870.2	MIF4G domain-containing protein / MA3 domain-containing protein	0.434505	N-Term(iTRAQ4plex); S10(Phospho)	S(4): 33.3; S(5): 33.3; S(10): 33.3; Y(15): 0.1; T(32): 0.0	0.434505			up
AT5G05360	SSAWQVSDKPPGYNASDSDSNDKKD	AT5G05360.1	unknown protein; INVOLVED IN: biological_process unknown; LOCATED IN: chloroplast; BEST Arabidopsis thaliana protein match is: unknown protein (TAIR:AT2G38450.1); Has 84 Blast hits to 84 proteins in 24 species: Archae - 0; Bacteria - 8; Metazoa - 0; Fungi - 0; Plants - 73; Viruses - 0; Other Eukaryotes - 3 (source: NCBI BLink).	0.284453	N-Term(iTRAQ4plex); K9(iTRAQ4plex); S16(Phospho); S18(Phospho); K23(iTRAQ4plex); K24(iTRAQ4plex)	S(1): 0.0; S(2): 0.0; S(7): 0.0; Y(13): 63.1; S(16): 63.1; S(18): 63.1; S(20): 10.5	0.284453			up
AT5G40450	TEEDENDDEDHEHKDDKTSPDSIVMVEAK	AT5G40450.1	unknown protein; FUNCTIONS IN: molecular_function unknown; INVOLVED IN: biological_process unknown; LOCATED IN: chloroplast, plasma membrane; EXPRESSED IN: 24 plant structures; EXPRESSED DURING: 13 growth stages; Has 30201 Blast hits to 17322 proteins in 780 species: Archae - 12; Bacteria - 1396; Metazoa - 17338; Fungi - 3422; Plants - 5037; Viruses - 0; Other Eukaryotes - 2996 (source: NCBI BLin…	0.607963	N-Term(iTRAQ4plex); K14(iTRAQ4plex); K17(iTRAQ4plex); S22(Phospho); K29(iTRAQ4plex)	T(1): 0.0; T(18): 33.3; S(19): 33.3; S(22): 33.3	0.607963			up
AT3G13300	SKDSNVTPDDDVSGMRSPSAFFK	AT3G13300.2	Transducin/WD40 repeat-like superfamily protein	0.549042	N-Term(iTRAQ4plex); K2(iTRAQ4plex); S17(Phospho); K23(iTRAQ4plex)	S(1): 0.0; S(4): 0.0; T(7): 0.1; S(13): 49.9; S(17): 49.9; S(19): 0.1	0.549042		0.261007	up
AT3G08940	FGFGTKK	AT3G08940.1	light harvesting complex photosystem II	0.653138	N-Term(iTRAQ4plex); T5(Phospho); K6(iTRAQ4plex); K7(iTRAQ4plex)	T(5): 100.0	0.653138	0.647259	0.589299	up
AT2G18960	EDVNIFPEKGSYR	AT2G18960.1	H(+)-ATPase 1	0.471541	N-Term(iTRAQ4plex); K9(iTRAQ4plex); S11(Phospho)	S(11): 97.3; Y(12): 2.7	0.366406	0.471541	0.198603	up
AT3G14350	KLDTSLSMNLRPPPSER	AT3G14350.2	STRUBBELIG-receptor family 7	0.542064	N-Term(iTRAQ4plex); K1(iTRAQ4plex); S7(Phospho)	T(4): 0.2; S(5): 0.2; S(7): 99.6; S(15): 0.0	0.33931	0.542064	0.384063	up
AT1G75220	QSSMMGSSQVIR	AT1G75220.1	Major facilitator superfamily protein	0.327232	N-Term(iTRAQ4plex); S3(Phospho)	S(2): 3.8; S(3): 96.2; S(7): 0.0; S(8): 0.0	0.327232			up
AT4G12780	SHLRPPGNISGSQSPPVESPGSYHSK	AT4G12780.2	Chaperone DnaJ-domain superfamily protein	0.590654	N-Term(iTRAQ4plex); S14(Phospho); S19(Phospho); K26(iTRAQ4plex)	S(1): 0.0; S(10): 0.0; S(12): 0.7; S(14): 99.2; S(19): 100.0; S(22): 0.0; Y(23): 0.0; S(25): 0.0	0.590654	0.169072	-0.0466008	up
AT1G01320	SPSYKEVALAPPGSIAK	AT1G01320.2	Tetratricopeptide repeat (TPR)-like superfamily protein	0.408694	N-Term(iTRAQ4plex); S3(Phospho); K5(iTRAQ4plex); K17(iTRAQ4plex)	S(1): 2.2; S(3): 48.9; Y(4): 48.9; S(14): 0.0	0.406999	0.408694	0.270089	up
AT1G78880	ISGPLDYSGSMK	AT1G78880.1	Ubiquitin-specific protease family C19-related protein	0.385782	N-Term(iTRAQ4plex); S10(Phospho); K12(iTRAQ4plex)	S(2): 0.0; Y(7): 0.5; S(8): 6.2; S(10): 93.4	0.385782			up
AT4G32420	RSLSRSPIQLSR	AT4G32420.2	Cyclophilin-like peptidyl-prolyl cis-trans isomerase family protein	0.685736	N-Term(iTRAQ4plex); S2(Phospho); S4(Phospho); S6(Phospho)	S(2): 100.0; S(4): 99.8; S(6): 98.6; S(11): 1.6	0.685736	0.478258	0.155135	up
AT2G37970	ESEKIEMTSPVVTK	AT2G37970.1	SOUL heme-binding family protein	0.409075	N-Term(iTRAQ4plex); K4(iTRAQ4plex); S9(Phospho); K14(iTRAQ4plex)	S(2): 0.0; T(8): 2.7; S(9): 97.3; T(13): 0.0	0.409075	0.289629	0.261082	up
AT3G12280	VSAVHNVYVSPLR	AT3G12280.2	retinoblastoma-related 1	0.27015	N-Term(iTRAQ4plex); S10(Phospho)	S(2): 0.0; Y(8): 0.3; S(10): 99.7	-0.122642	0.27015	0.113466	up
AT1G73350	ISTPSSPSLSPPVR	AT1G73350.3	unknown protein; FUNCTIONS IN: molecular_function unknown; INVOLVED IN: biological_process unknown; EXPRESSED IN: 25 plant structures; EXPRESSED DURING: 15 growth stages; Has 30201 Blast hits to 17322 proteins in 780 species: Archae - 12; Bacteria - 1396; Metazoa - 17338; Fungi - 3422; Plants - 5037; Viruses - 0; Other Eukaryotes - 2996 (source: NCBI BLink).	0.374686	N-Term(iTRAQ4plex); S6(Phospho); S10(Phospho)	S(2): 0.0; T(3): 0.3; S(5): 5.4; S(6): 94.2; S(8): 0.4; S(10): 99.6	0.374686	0.167969	0.116562	up
AT4G26130	VKSINMPYFK	AT4G26130.1	unknown protein; FUNCTIONS IN: molecular_function unknown; INVOLVED IN: biological_process unknown; LOCATED IN: endomembrane system; EXPRESSED IN: 23 plant structures; EXPRESSED DURING: 13 growth stages; BEST Arabidopsis thaliana protein match is: unknown protein (TAIR:AT5G56980.1); Has 121 Blast hits to 116 proteins in 19 species: Archae - 0; Bacteria - 0; Metazoa - 4; Fungi - 0; Plants - 113; V…	1.17673	N-Term(iTRAQ4plex); K2(iTRAQ4plex); S3(Phospho); K10(iTRAQ4plex)	S(3): 100.0; Y(8): 0.0	1.17673	0.921477	0.950386	up
AT5G13000	TQTAGNLGESFDSEVVPSSLVEIAPILR	AT5G13000.2	glucan synthase-like 12	0.385631	N-Term(iTRAQ4plex); T3(Phospho)	T(1): 5.4; T(3): 94.6; S(10): 0.0; S(13): 0.0; S(18): 0.0; S(19): 0.0	0.385631		0.235803	up
AT5G27640	QNLRDGEVSDVEEDEYEAK	AT5G27640.1	translation initiation factor 3B1	0.678307	N-Term(iTRAQ4plex); S9(Phospho); K19(iTRAQ4plex)	S(9): 100.0; Y(16): 0.0	0.678307	0.543012	0.24847	up
AT5G57110	RGGDVESGKSEHADSDSDTFYIPSK	AT5G57110.1	autoinhibited Ca2+ -ATPase, isoform 8	0.371451	N-Term(iTRAQ4plex); K9(iTRAQ4plex); S15(Phospho); K25(iTRAQ4plex)	S(7): 0.0; S(10): 0.0; S(15): 94.0; S(17): 5.9; T(19): 0.0; Y(21): 0.0; S(24): 0.0	0.371451	0.337348		up
AT5G35980	TVYSYIQSR	AT5G35980.1	yeast YAK1-related gene 1	0.459831	N-Term(iTRAQ4plex); S4(Phospho)	T(1): 0.0; Y(3): 0.0; S(4): 50.0; Y(5): 50.0; S(8): 0.0	0.459831	0.308023	0.214867	up
AT1G78150	NEKDDASEPLPVYQQAVNGISQISFGEEENLSPKKPATVPEVAK	AT1G78150.1	unknown protein; BEST Arabidopsis thaliana protein match is: unknown protein (TAIR:AT1G35780.1); Has 152 Blast hits to 146 proteins in 18 species: Archae - 0; Bacteria - 0; Metazoa - 1; Fungi - 2; Plants - 149; Viruses - 0; Other Eukaryotes - 0 (source: NCBI BLink).	0.397481	N-Term(iTRAQ4plex); K3(iTRAQ4plex); S32(Phospho); K34(iTRAQ4plex); K35(iTRAQ4plex); K44(iTRAQ4plex)	S(7): 0.0; Y(13): 4.9; S(21): 0.5; S(24): 47.1; S(32): 47.1; T(38): 0.5	0.397481		0.133607	up
AT1G01350	AMGVEDEDDEADKDSDEDENALPFACFICR	AT1G01350.1	Zinc finger (CCCH-type/C3HC4-type RING finger) family protein	0.404607	N-Term(iTRAQ4plex); K13(iTRAQ4plex); S15(Phospho); C26(Carbamidomethyl); C29(Carbamidomethyl)	S(15): 100.0	0.404607		0.175294	up
AT1G60160	DYSFGNLR	AT1G60160.1	Potassium transporter family protein	0.533585	N-Term(iTRAQ4plex); S3(Phospho)	Y(2): 0.1; S(3): 99.9	0.533585	0.441562	0.405932	up
AT3G09760	VIPTPNMSPTR	AT3G09760.1	RING/U-box superfamily protein	0.329942	N-Term(iTRAQ4plex); S8(Phospho)	T(4): 0.0; S(8): 50.0; T(10): 50.0	0.329942		0.106422	up
AT4G00830	EVEDYGDTKGGDMEDVQEEIAEDDDNHIDIETADDDEKPPSPIDDEDREK	AT4G00830.3	RNA-binding (RRM/RBD/RNP motifs) family protein	0.372348	N-Term(iTRAQ4plex); K9(iTRAQ4plex); K38(iTRAQ4plex); S41(Phospho); K50(iTRAQ4plex)	Y(5): 0.0; T(8): 0.0; T(32): 0.9; S(41): 99.1	0.372348			up
AT2G17290	NSLNISMR	AT2G17290.1	Calcium-dependent protein kinase family protein	0.639324	N-Term(iTRAQ4plex); S6(Phospho)	S(2): 0.0; S(6): 100.0	0.626584	0.638497	0.639324	up
AT2G22400	STDSTEKSPSKESVVTVDAGVPDESAVEK	AT2G22400.1	S-adenosyl-L-methionine-dependent methyltransferases superfamily protein	0.607628	N-Term(iTRAQ4plex); K7(iTRAQ4plex); S8(Phospho); K11(iTRAQ4plex); K29(iTRAQ4plex)	S(1): 0.0; T(2): 0.3; S(4): 5.1; T(5): 5.1; S(8): 89.2; S(10): 0.3; S(13): 0.0; T(16): 0.0; S(25): 0.0	0.472963	0.607628		up
AT2G47980	ADGSGGENQERSSDQIELDDDDFQETRPKPK	AT2G47980.1	sister-chromatid cohesion protein 3	0.419691	N-Term(iTRAQ4plex); S13(Phospho); K29(iTRAQ4plex); K31(iTRAQ4plex)	S(4): 4.8; S(12): 47.6; S(13): 47.6; T(26): 0.0	0.419691			up
AT3G18390	EWVRPDMMLAEGEESEEEDEVLLPWEKNEEEQAAER	AT3G18390.1	CRS1 / YhbY (CRM) domain-containing protein	0.664415	N-Term(iTRAQ4plex); S15(Phospho); K27(iTRAQ4plex)	S(15): 100.0	0.664415			up
AT3G08670	TGPSLSRPSSPGPR	AT3G08670.1	unknown protein; BEST Arabidopsis thaliana protein match is: unknown protein (TAIR:AT3G51540.1); Has 48380 Blast hits to 29827 proteins in 1356 species: Archae - 46; Bacteria - 5589; Metazoa - 17361; Fungi - 13192; Plants - 2237; Viruses - 905; Other Eukaryotes - 9050 (source: NCBI BLink).	0.641158	N-Term(iTRAQ4plex); S6(Phospho)	T(1): 0.2; S(4): 48.2; S(6): 48.2; S(9): 0.0; S(10): 3.3	0.641158	0.282922	0.184555	up
AT1G75220	RPFLHTGSWYR	AT1G75220.1	Major facilitator superfamily protein	0.283037	N-Term(iTRAQ4plex); S8(Phospho)	T(6): 3.2; S(8): 93.6; Y(10): 3.2	0.129005	0.283037	0.0437303	up
AT2G43680	TLSPKPPSPR	AT2G43680.2	IQ-domain 14	0.291611	N-Term(iTRAQ4plex); S3(Phospho); K5(iTRAQ4plex); S8(Phospho)	T(1): 3.5; S(3): 96.5; S(8): 100.0	0.291611	0.0697282	0.178031	up
AT1G42550	NFANSFGR	AT1G42550.1	plastid movement impaired1	0.424828	N-Term(iTRAQ4plex); S5(Phospho)	S(5): 100.0	0.36461	0.424828	0.413208	up
AT5G18610	WGLSDLEGQESQRGSPASVGR	AT5G18610.1	Protein kinase superfamily protein	0.505812	N-Term(iTRAQ4plex); S15(Phospho)	S(4): 0.0; S(11): 7.0; S(15): 93.0; S(18): 0.0	0.505812		0.195007	up
AT1G01050	ILSSLSR	AT1G01050.1	pyrophosphorylase 1	0.696673	N-Term(iTRAQ4plex); S3(Phospho)	S(3): 99.9; S(4): 0.1; S(6): 0.0	0.695319	0.696673	0.535269	up
AT3G11330	TYVADVSEYLGSNSPRDPYLER	AT3G11330.1	plant intracellular ras group-related LRR 9	0.337597	N-Term(iTRAQ4plex); S7(Phospho)	T(1): 0.0; Y(2): 0.0; S(7): 4.8; Y(9): 0.0; S(12): 4.8; S(14): 90.4; Y(19): 0.0	0.337597	0.151766	0.121554	up
AT2G45820	ALAVVEKPIEEHTPKK	AT2G45820.1	Remorin family protein	0.796494	N-Term(iTRAQ4plex); K7(iTRAQ4plex); T13(Phospho); K15(iTRAQ4plex); K16(iTRAQ4plex)	T(13): 100.0	0.796494			up
AT1G01510	AISILHSFFLDGVIPSNTVSDEEVEESEASEEEEQSPSK	AT1G01510.1	NAD(P)-binding Rossmann-fold superfamily protein	0.443116	N-Term(iTRAQ4plex); S16(Phospho); T18(Phospho); S20(Phospho); K39(iTRAQ4plex)	S(3): 0.0; S(7): 0.0; S(16): 73.7; T(18): 73.7; S(20): 73.7; S(27): 38.6; S(30): 38.6; S(36): 1.7; S(38): 0.1	0.443116	-0.011919	0.234103	up
AT5G12850	TLNPSNLEELFSAEVASPR	AT5G12850.1	CCCH-type zinc finger protein with ARM repeat domain	0.45344	N-Term(iTRAQ4plex); S17(Phospho)	T(1): 0.0; S(5): 0.0; S(12): 4.6; S(17): 95.4	0.45344			up
AT2G41990	ALLSYKSIR	AT2G41990.1	CONTAINS InterPro DOMAIN/s: Late embryogenesis abundant protein, group 2 (InterPro:IPR004864); BEST Arabidopsis thaliana protein match is: Late embryogenesis abundant (LEA) hydroxyproline-rich glycoprotein family (TAIR:AT4G35170.1); Has 172 Blast hits to 168 proteins in 15 species: Archae - 0; Bacteria - 0; Metazoa - 0; Fungi - 0; Plants - 172; Viruses - 0; Other Eukaryotes - 0 (source: NCBI BLin…	0.628087	N-Term(iTRAQ4plex); K6(iTRAQ4plex); S7(Phospho)	S(4): 0.1; Y(5): 3.0; S(7): 96.9	0.628087	0.5976	0.563398	up
AT3G14120	MSQLELQEELSSP	AT3G14120.2	FUNCTIONS IN: molecular_function unknown; INVOLVED IN: transport; LOCATED IN: nuclear pore; EXPRESSED IN: 23 plant structures; EXPRESSED DURING: 13 growth stages; CONTAINS InterPro DOMAIN/s: Nuclear pore protein 84/107 (InterPro:IPR007252); Has 271 Blast hits to 268 proteins in 107 species: Archae - 0; Bacteria - 0; Metazoa - 138; Fungi - 69; Plants - 52; Viruses - 0; Other Eukaryotes - 12 (sourc…	0.32737	N-Term(iTRAQ4plex); S12(Phospho)	S(2): 0.0; S(11): 5.0; S(12): 95.0	0.192422	0.32737	0.193237	up
AT4G18710	GEANISYICSR	AT4G18710.2	Protein kinase superfamily protein	0.406212	N-Term(iTRAQ4plex); S6(Phospho); C9(Carbamidomethyl)	S(6): 99.9; Y(7): 0.1; S(10): 0.0	0.406212	0.100402	0.318852	up
AT3G58640	AISLPSSPQNYR	AT3G58640.1	Mitogen activated protein kinase kinase kinase-related	0.406326	N-Term(iTRAQ4plex); S7(Phospho)	S(3): 4.3; S(6): 4.3; S(7): 91.3; Y(11): 0.0	0.400052	0.406326		up
AT1G48920	GERPAFTPQSGNFR	AT1G48920.1	nucleolin like 1	0.41695	N-Term(iTRAQ4plex); T7(Phospho)	T(7): 100.0; S(10): 0.0	0.41695	0.275752		up
AT5G43960	TPSPQLAAPLAPIQQSNSSTYVSDYGAEAEDGSGFEDFEFK	AT5G43960.2	Nuclear transport factor 2 (NTF2) family protein with RNA binding (RRM-RBD-RNP motifs) domain	0.303988	N-Term(iTRAQ4plex); T1(Phospho); K41(iTRAQ4plex)	T(1): 92.1; S(3): 7.9; S(16): 0.0; S(18): 0.0; S(19): 0.0; T(20): 0.0; Y(21): 0.0; S(23): 0.0; Y(25): 0.0; S(33): 0.0	0.303988	0.27442		up
AT5G44180	VSPSHHFGVPLDGSVMR	AT5G44180.2	Homeodomain-like transcriptional regulator	0.3124	N-Term(iTRAQ4plex); S2(Phospho)	S(2): 99.7; S(4): 0.3; S(14): 0.0	0.3124	0.208077	0.0597888	up
AT2G46180	YEQSDSEFSTVPLTSSNSNHR	AT2G46180.1	golgin candidate 4	0.317828	N-Term(iTRAQ4plex); S6(Phospho)	Y(1): 0.0; S(4): 42.6; S(6): 42.6; S(9): 3.5; T(10): 0.3; T(14): 3.5; S(15): 3.5; S(16): 3.5; S(18): 0.3	0.317828	-0.0291889	0.131496	up
AT5G65770	MQLSNLER	AT5G65770.1	little nuclei4	0.497671	N-Term(iTRAQ4plex); S4(Phospho)	S(4): 100.0	0.497671		0.344742	up
AT1G76510	ITSDGGQEETTLGESNPLKGDPSSPHVPEESVK	AT1G76510.1	ARID/BRIGHT DNA-binding domain-containing protein	0.303784	N-Term(iTRAQ4plex); K19(iTRAQ4plex); S24(Phospho); K33(iTRAQ4plex)	T(2): 0.0; S(3): 0.2; T(10): 1.6; T(11): 1.6; S(15): 1.6; S(23): 11.1; S(24): 83.6; S(31): 0.2	0.303784			up
AT4G14200	NLLSEARSPR	AT4G14200.1	Pentatricopeptide repeat (PPR) superfamily protein	1.30114	N-Term(iTRAQ4plex); S4(Phospho)	S(4): 100.0; S(8): 0.0	0.918397	0.98193	1.30114	up
AT3G08670	TSLPDRPISAGR	AT3G08670.1	unknown protein; BEST Arabidopsis thaliana protein match is: unknown protein (TAIR:AT3G51540.1); Has 48380 Blast hits to 29827 proteins in 1356 species: Archae - 46; Bacteria - 5589; Metazoa - 17361; Fungi - 13192; Plants - 2237; Viruses - 905; Other Eukaryotes - 9050 (source: NCBI BLink).	0.642222	N-Term(iTRAQ4plex); S9(Phospho)	T(1): 0.0; S(2): 0.0; S(9): 100.0	0.642222	0.558376	0.486715	up
AT5G53440	RSPDYQDYQDVITGSR	AT5G53440.1	unknown protein; FUNCTIONS IN: molecular_function unknown; INVOLVED IN: biological_process unknown; LOCATED IN: cytosol; EXPRESSED IN: 25 plant structures; EXPRESSED DURING: 15 growth stages; Has 1807 Blast hits to 1807 proteins in 277 species: Archae - 0; Bacteria - 0; Metazoa - 736; Fungi - 347; Plants - 385; Viruses - 0; Other Eukaryotes - 339 (source: NCBI BLink).	0.355203	N-Term(iTRAQ4plex); S2(Phospho)	S(2): 100.0; Y(5): 0.0; Y(8): 0.0; T(13): 0.0; S(15): 0.0	0.355203	0.204903	0.324055	up
AT1G20760	FDSINSSKDFGGPSLSR	AT1G20760.1	Calcium-binding EF hand family protein	0.85255	N-Term(iTRAQ4plex); S6(Phospho); K8(iTRAQ4plex)	S(3): 48.6; S(6): 48.6; S(7): 2.8; S(14): 0.0; S(16): 0.0	0.85255			up
AT5G16590	SPASPGPLSD	AT5G16590.1	Leucine-rich repeat protein kinase family protein	0.372247	N-Term(iTRAQ4plex); S9(Phospho)	S(1): 0.0; S(4): 0.0; S(9): 100.0	0.372247	0.0490773	0.0287952	up
AT2G38670	QFSHGHSSPK	AT2G38670.1	phosphorylethanolamine cytidylyltransferase 1	1.47601	N-Term(iTRAQ4plex); S3(Phospho); K10(iTRAQ4plex)	S(3): 100.0; S(7): 0.0; S(8): 0.0	1.36892	1.47601	1.26046	up
AT4G08330	APEYALVTQNSDPTSPR	AT4G08330.2	unknown protein.	0.392573	N-Term(iTRAQ4plex); S15(Phospho)	Y(4): 0.0; T(8): 0.0; S(11): 0.0; T(14): 0.7; S(15): 99.3	0.392573			up
AT4G27900	SVSSGNLSSMDMVEHK	AT4G27900.1	CCT motif family protein	0.310901	N-Term(iTRAQ4plex); S3(Phospho); M12(Oxidation); K16(iTRAQ4plex)	S(1): 0.6; S(3): 92.3; S(4): 7.1; S(8): 0.0; S(9): 0.0	0.310901		0.00889682	up
AT5G64850	DASRASLGNEEELINPFHDQPPVDTAKPK	AT5G64850.1	FUNCTIONS IN: molecular_function unknown; INVOLVED IN: biological_process unknown; LOCATED IN: plasma membrane; EXPRESSED IN: 22 plant structures; EXPRESSED DURING: 13 growth stages; CONTAINS InterPro DOMAIN/s: RPM1-interacting protein 4, defence response (InterPro:IPR008700); BEST Arabidopsis thaliana protein match is: unknown protein (TAIR:AT5G09960.1); Has 30201 Blast hits to 17322 proteins in…	0.294459	N-Term(iTRAQ4plex); S3(Phospho); S6(Phospho); K27(iTRAQ4plex); K29(iTRAQ4plex)	S(3): 100.0; S(6): 100.0; T(25): 0.0	0.294459		-0.0724151	up
AT2G44510	RDLSHPEDCQCSDEDISFDEK	AT2G44510.1	CDK inhibitor P21 binding protein	0.363258	N-Term(iTRAQ4plex); C9(Carbamidomethyl); C11(Carbamidomethyl); S12(Phospho); K21(iTRAQ4plex)	S(4): 0.0; S(12): 92.8; S(17): 7.2	0.363258	0.155197		up
AT2G27100	RPSLSPPPPYR	AT2G27100.1	C2H2 zinc-finger protein SERRATE (SE)	0.363315	N-Term(iTRAQ4plex); S3(Phospho); S5(Phospho)	S(3): 100.0; S(5): 100.0; Y(10): 0.0	0.315338	0.363315	0.171509	up
AT5G51300	MLQSGMPLDDRPEGQRSPSPEPVYDNMGIR	AT5G51300.1	splicing factor-related	0.288074	M1(Oxidation); N-Term(iTRAQ4plex); S17(Phospho); S19(Phospho)	S(4): 14.7; S(17): 87.3; S(19): 97.5; Y(24): 0.5	0.288074	0.122553	0.0923894	up
AT2G29210	RAGLPSPMR	AT2G29210.1	splicing factor PWI domain-containing protein	0.334068	N-Term(iTRAQ4plex); S6(Phospho)	S(6): 100.0	0.0127879	0.148266	0.334068	up
AT4G37090	QKAESDSEEEEIIDELPR	AT4G37090.2	unknown protein; FUNCTIONS IN: molecular_function unknown; INVOLVED IN: biological_process unknown; LOCATED IN: cellular_component unknown; EXPRESSED IN: 23 plant structures; EXPRESSED DURING: 13 growth stages; Has 35333 Blast hits to 34131 proteins in 2444 species: Archae - 798; Bacteria - 22429; Metazoa - 974; Fungi - 991; Plants - 531; Viruses - 0; Other Eukaryotes - 9610 (source: NCBI BLink).	0.36299	N-Term(iTRAQ4plex); K2(iTRAQ4plex); S5(Phospho); S7(Phospho)	S(5): 100.0; S(7): 100.0	0.36299	0.169479		up
AT1G04780	TPSQRPSTSSSSGGFNIGK	AT1G04780.1	Ankyrin repeat family protein	0.90509	N-Term(iTRAQ4plex); T1(Phospho); K19(iTRAQ4plex)	T(1): 92.4; S(3): 5.7; S(7): 0.4; T(8): 0.4; S(9): 0.4; S(10): 0.4; S(11): 0.4; S(12): 0.0	0.90509			up
AT1G70570	ALPPDVLFIADPEGSLLGTGNSVGPTFVGNETR	AT1G70570.1	anthranilate phosphoribosyltransferase, putative	0.452267	N-Term(iTRAQ4plex); T19(Phospho)	S(15): 4.6; T(19): 47.4; S(22): 47.4; T(26): 0.5; T(32): 0.0	0.452267			up
AT1G16610	RRSPPPR	AT1G16610.1	arginine/serine-rich 45	0.699862	N-Term(iTRAQ4plex); S3(Phospho)	S(3): 100.0	0.497742	0.699862	-0.0261538	up
AT3G62140	TTEGLQTGLALVSYSDESEDDD	AT3G62140.1	CONTAINS InterPro DOMAIN/s: NEFA-interacting nuclear protein NIP30, N-terminal (InterPro:IPR019331); Has 398 Blast hits to 395 proteins in 139 species: Archae - 0; Bacteria - 6; Metazoa - 193; Fungi - 83; Plants - 36; Viruses - 0; Other Eukaryotes - 80 (source: NCBI BLink).	0.344068	N-Term(iTRAQ4plex); T7(Phospho); S18(Phospho)	T(1): 0.0; T(2): 0.0; T(7): 99.6; S(13): 8.0; Y(14): 8.0; S(15): 8.0; S(18): 76.5	0.344068	0.165218	0.3157	up
AT4G27430	HYSEDVGEVQASQEKPVSPKK	AT4G27430.1	COP1-interacting protein 7	0.516704	N-Term(iTRAQ4plex); K15(iTRAQ4plex); S18(Phospho); K20(iTRAQ4plex); K21(iTRAQ4plex)	Y(2): 0.0; S(3): 0.0; S(12): 0.0; S(18): 100.0	0.335497	0.516704		up
AT3G17900	KGSGLSGDQYAVMVSCR	AT3G17900.1	unknown protein; FUNCTIONS IN: molecular_function unknown; INVOLVED IN: biological_process unknown; LOCATED IN: cellular_component unknown; EXPRESSED IN: 23 plant structures; EXPRESSED DURING: 13 growth stages; Has 45 Blast hits to 44 proteins in 14 species: Archae - 0; Bacteria - 0; Metazoa - 2; Fungi - 2; Plants - 39; Viruses - 0; Other Eukaryotes - 2 (source: NCBI BLink).	0.291689	K1(iTRAQ4plex); N-Term(iTRAQ4plex); S3(Phospho); C16(Carbamidomethyl)	S(3): 100.0; S(6): 0.0; Y(10): 0.0; S(15): 0.0	0.291689			up
AT5G09620	FSYNSYPDSAESSPR	AT5G09620.1	Octicosapeptide/Phox/Bem1p family protein	0.392624	N-Term(iTRAQ4plex); S13(Phospho)	S(2): 0.0; Y(3): 0.0; S(5): 0.0; Y(6): 0.0; S(9): 0.1; S(12): 50.0; S(13): 50.0	0.392624	0.366856	0.19779	up
AT2G35430	VWAINSDGAESPSKK	AT2G35430.1	Zinc finger C-x8-C-x5-C-x3-H type family protein	0.311281	N-Term(iTRAQ4plex); S11(Phospho); K14(iTRAQ4plex); K15(iTRAQ4plex)	S(6): 0.0; S(11): 100.0; S(13): 0.0	0.311281			up
AT4G12640	SSPFIDHTVQK	AT4G12640.1	RNA recognition motif (RRM)-containing protein	0.445526	N-Term(iTRAQ4plex); S1(Phospho); K11(iTRAQ4plex)	S(1): 97.7; S(2): 2.3; T(8): 0.0	0.445526	0.235766	0.23557	up
AT4G20910	SSSPNVFAAPPILQK	AT4G20910.1	double-stranded RNA binding protein-related / DsRBD protein-related	0.345702	N-Term(iTRAQ4plex); S3(Phospho); K15(iTRAQ4plex)	S(1): 3.2; S(2): 48.4; S(3): 48.4	0.345702	0.225216		up
AT1G11060	AVMGVIESCKSP	AT1G11060.1	WAPL (Wings apart-like protein regulation of heterochromatin) protein	0.327437	N-Term(iTRAQ4plex); C9(Carbamidomethyl); K10(iTRAQ4plex); S11(Phospho)	S(8): 6.7; S(11): 93.3	0.225843		0.327437	up
AT1G63640	GLSNLR	AT1G63640.2	P-loop nucleoside triphosphate hydrolases superfamily protein with CH (Calponin Homology) domain	0.597435	N-Term(iTRAQ4plex); S3(Phospho)	S(3): 100.0	0.597435		0.54722	up
AT3G01860	LVSCSSFTDR	AT3G01860.2	unknown protein; FUNCTIONS IN: molecular_function unknown; INVOLVED IN: response to cadmium ion; EXPRESSED IN: 24 plant structures; EXPRESSED DURING: 13 growth stages; BEST Arabidopsis thaliana protein match is: unknown protein (TAIR:AT3G27210.1); Has 64 Blast hits to 64 proteins in 13 species: Archae - 0; Bacteria - 0; Metazoa - 5; Fungi - 0; Plants - 59; Viruses - 0; Other Eukaryotes - 0 (sourc…	0.347395	N-Term(iTRAQ4plex); C4(Carbamidomethyl); S6(Phospho)	S(3): 0.0; S(5): 4.4; S(6): 95.4; T(8): 0.2	0.347395		0.253453	up
AT2G43160	KFSEQNIGAPPSYEEAVSDSRSPVYSER	AT2G43160.3	ENTH/VHS family protein	0.538734	K1(iTRAQ4plex); N-Term(iTRAQ4plex); S3(Phospho); S20(Phospho)	S(3): 100.0; S(12): 0.0; Y(13): 0.0; S(18): 0.4; S(20): 49.6; S(22): 49.6; Y(25): 0.4; S(26): 0.0	0.538734			up
AT2G40980	MPSPVYASSSNALEAK	AT2G40980.1	Protein kinase superfamily protein	0.296041	N-Term(iTRAQ4plex); S3(Phospho); K16(iTRAQ4plex)	S(3): 100.0; Y(6): 0.0; S(8): 0.0; S(9): 0.0; S(10): 0.0	0.296041	0.0666062	0.0125795	up
AT5G64160	AFGDYDNSDEDGDNDVRR	AT5G64160.1	unknown protein; FUNCTIONS IN: molecular_function unknown; INVOLVED IN: biological_process unknown; LOCATED IN: cellular_component unknown; EXPRESSED IN: 24 plant structures; EXPRESSED DURING: 15 growth stages; Has 30201 Blast hits to 17322 proteins in 780 species: Archae - 12; Bacteria - 1396; Metazoa - 17338; Fungi - 3422; Plants - 5037; Viruses - 0; Other Eukaryotes - 2996 (source: NCBI BLink).	0.486646	N-Term(iTRAQ4plex); S8(Phospho)	Y(5): 0.0; S(8): 100.0	0.486646	0.343203	0.146289	up
AT1G35160	DNLTLWTSDMQDESPEEIKEAAAPKPAEEQK	AT1G35160.1	GF14 protein phi chain	0.323623	N-Term(iTRAQ4plex); T7(Phospho); K19(iTRAQ4plex); K25(iTRAQ4plex); K31(iTRAQ4plex)	T(4): 10.2; T(7): 69.4; S(8): 10.2; S(14): 10.2	0.323623			up
AT1G13030	ETGGYESESEEDELEEEAEEFVPEKK	AT1G13030.1	sphere organelles protein-related	0.389477	N-Term(iTRAQ4plex); S7(Phospho); S9(Phospho); K25(iTRAQ4plex); K26(iTRAQ4plex)	T(2): 0.0; Y(5): 1.1; S(7): 99.0; S(9): 100.0	0.389477	0.342687	0.140864	up
AT4G39680	LNLDRSSGDESMEDEPETK	AT4G39680.1	SAP domain-containing protein	0.55301	N-Term(iTRAQ4plex); S6(Phospho); S7(Phospho); K19(iTRAQ4plex)	S(6): 100.0; S(7): 100.0; S(11): 0.0; T(18): 0.0	0.55301	0.207229	0.0222563	up
AT4G32285	SRSFGDVNEIGAR	AT4G32285.1	ENTH/ANTH/VHS superfamily protein	0.726343	N-Term(iTRAQ4plex); S3(Phospho)	S(1): 0.0; S(3): 100.0	0.726343	0.633563	0.570802	up
AT3G15790	TKSPVSK	AT3G15790.1	methyl-CPG-binding domain 11	0.843329	N-Term(iTRAQ4plex); K2(iTRAQ4plex); S3(Phospho); K7(iTRAQ4plex)	T(1): 0.1; S(3): 99.9; S(6): 0.0	0.843329			up
AT1G05805	QRSSPADFFTYLASDK	AT1G05805.1	basic helix-loop-helix (bHLH) DNA-binding superfamily protein	0.667204	N-Term(iTRAQ4plex); S3(Phospho); K16(iTRAQ4plex)	S(3): 95.4; S(4): 4.6; T(10): 0.0; Y(11): 0.0; S(14): 0.0	0.667204	0.531861	0.601572	up
AT1G78700	LPNYLYIPGGSISAPVTPPLSSPTAR	AT1G78700.1	BES1/BZR1 homolog 4	0.463272	N-Term(iTRAQ4plex); S13(Phospho); T17(Phospho); S21(Phospho)	Y(4): 0.0; Y(6): 0.0; S(11): 11.8; S(13): 88.2; T(17): 99.9; S(21): 46.9; S(22): 46.9; T(24): 6.3	0.463272			up
AT3G58690	LSGCSSSFSLAR	AT3G58690.1	Protein kinase superfamily protein	0.435827	N-Term(iTRAQ4plex); C4(Carbamidomethyl); S7(Phospho)	S(2): 0.0; S(5): 0.0; S(6): 3.3; S(7): 96.6; S(9): 0.0	0.435827	0.0941726	0.189999	up
AT1G67580	MVKSPDPLEEQR	AT1G67580.1	Protein kinase superfamily protein	0.756534	N-Term(iTRAQ4plex); K3(iTRAQ4plex); S4(Phospho)	S(4): 100.0	0.631573	0.756534	0.630703	up
AT1G67230	TRSVKDVVDDAK	AT1G67230.1	little nuclei1	0.971458	N-Term(iTRAQ4plex); S3(Phospho); K5(iTRAQ4plex); K12(iTRAQ4plex)	T(1): 2.6; S(3): 97.4	0.971458	0.787545	0.592665	up
AT5G65950	TSSFRDPLSVSDSASPIPSR	AT5G65950.1	FUNCTIONS IN: molecular_function unknown; INVOLVED IN: biological_process unknown; LOCATED IN: cellular_component unknown; EXPRESSED IN: 25 plant structures; EXPRESSED DURING: 15 growth stages; CONTAINS InterPro DOMAIN/s: Protein of unknown function DUF1683, C-terminal (InterPro:IPR012880), Foie gras liver health family 1 (InterPro:IPR021773); Has 30201 Blast hits to 17322 proteins in 780 species…	0.580768	N-Term(iTRAQ4plex); S3(Phospho)	T(1): 0.3; S(2): 4.8; S(3): 94.9; S(9): 0.0; S(11): 0.0; S(13): 0.0; S(15): 0.0; S(19): 0.0	0.390198	0.580768	0.563425	up
AT2G04880	ITGDNTHKDYNSPTAK	AT2G04880.2	zinc-dependent activator protein-1	0.271811	N-Term(iTRAQ4plex); K8(iTRAQ4plex); S12(Phospho); K16(iTRAQ4plex)	T(2): 0.8; T(6): 5.7; Y(10): 43.9; S(12): 43.9; T(14): 5.7	0.271811			up
AT5G35980	YAPNQAFSQVETGSPPSNDPHAR	AT5G35980.1	yeast YAK1-related gene 1	0.298814	N-Term(iTRAQ4plex); S14(Phospho)	Y(1): 0.0; S(8): 33.2; T(12): 33.2; S(14): 33.2; S(17): 0.4	0.298814			up
AT4G28610	TSSIPSTQKPSPVEDSFMR	AT4G28610.1	phosphate starvation response 1	0.521024	N-Term(iTRAQ4plex); S3(Phospho); K9(iTRAQ4plex)	T(1): 94.1; S(2): 5.5; S(3): 0.3; S(6): 0.0; T(7): 0.0; S(11): 0.0; S(16): 0.0	0.521024			up
AT5G60390	GAANFTSQVIIMNHPGQIGNGYAPVLDCHTSHIAVKFSEILTK	AT5G60390.2	GTP binding Elongation factor Tu family protein	0.505571	N-Term(iTRAQ4plex); M12(Oxidation); C28(Carbamidomethyl); K36(iTRAQ4plex); S38(Phospho); K43(iTRAQ4plex)	T(6): 0.0; S(7): 0.0; Y(22): 0.1; T(30): 0.8; S(31): 0.8; S(38): 98.2; T(42): 0.1	0.505571	0.49141	0.254992	up
AT1G63850	ISDLLVIRSPGNQFNDPNSSDVK	AT1G63850.1	BTB/POZ domain-containing protein	0.519622	N-Term(iTRAQ4plex); S9(Phospho); K23(iTRAQ4plex)	S(2): 0.0; S(9): 100.0; S(19): 0.0; S(20): 0.0	0.519622			up
AT3G11000	MEIGSPTVVDILTELLAEVK	AT3G11000.1	DCD (Development and Cell Death) domain protein	0.315579	N-Term(iTRAQ4plex); S5(Phospho); K20(iTRAQ4plex)	S(5): 93.7; T(7): 6.3; T(13): 0.0	0.315579		0.224694	up
AT3G24820	LSTGPATP	AT3G24820.1	BSD domain-containing protein	0.288456	N-Term(iTRAQ4plex); T7(Phospho)	S(2): 0.0; T(3): 0.0; T(7): 100.0	0.288456	0.186699		up
AT3G55460	RYSPPYYSPPRR	AT3G55460.1	SC35-like splicing factor 30	0.470251	N-Term(iTRAQ4plex); S3(Phospho); S8(Phospho)	Y(2): 96.0; S(3): 4.0; Y(6): 0.0; Y(7): 50.0; S(8): 50.0	0.470251	0.100212	0.357299	up
AT2G29210	RAGLPSPPPAQR	AT2G29210.1	splicing factor PWI domain-containing protein	0.272258	N-Term(iTRAQ4plex); S6(Phospho)	S(6): 100.0	0.272258	0.0127879	0.0127879	up
AT5G26850	LNSIIDR	AT5G26850.1	Uncharacterized protein	0.426985	N-Term(iTRAQ4plex); S3(Phospho)	S(3): 100.0	0.355918	0.30943	0.426985	up
AT3G50370	NPLSPNSGQANLK	AT3G50370.1	unknown protein; FUNCTIONS IN: molecular_function unknown; INVOLVED IN: biological_process unknown; LOCATED IN: cellular_component unknown; EXPRESSED IN: 26 plant structures; EXPRESSED DURING: 15 growth stages; Has 27734 Blast hits to 16708 proteins in 1259 species: Archae - 81; Bacteria - 3434; Metazoa - 10876; Fungi - 2514; Plants - 987; Viruses - 212; Other Eukaryotes - 9630 (source: NCBI BLin…	0.398763	N-Term(iTRAQ4plex); S4(Phospho); K13(iTRAQ4plex)	S(4): 100.0; S(7): 0.0	0.398763	0.179911	0.12866	up
AT1G27700	KVPSFSGFLNYMDPVSK	AT1G27700.1	Syntaxin/t-SNARE family protein	0.341527	N-Term(iTRAQ4plex); K1(iTRAQ4plex); S4(Phospho); K17(iTRAQ4plex)	S(4): 94.9; S(6): 5.1; Y(11): 0.0; S(16): 0.0	0.341527			up
AT5G42950	RQPSLVFDREQEVR	AT5G42950.1	GYF domain-containing protein	0.516993	N-Term(iTRAQ4plex); S4(Phospho)	S(4): 100.0	0.516993		0.205149	up
AT5G19010	VAFNDTPTAIFWTDYVATR	AT5G19010.1	mitogen-activated protein kinase 16	0.584057	N-Term(iTRAQ4plex); Y15(Phospho)	T(6): 2.2; T(8): 2.2; T(13): 47.8; Y(15): 47.8; T(18): 0.0	0.13869	0.584057	0.182471	up
AT1G67590	ATTPVGRSPVTSPVR	AT1G67590.2	Remorin family protein	0.370712	N-Term(iTRAQ4plex); T11(Phospho); S12(Phospho)	T(2): 0.0; T(3): 0.0; S(8): 0.9; T(11): 99.6; S(12): 99.6	0.370712			up
AT4G15410	LLSGEAVSSSPQQQQQEQPQR	AT4G15410.1	serine/threonine protein phosphatase 2A 55 kDa regulatory subunit B prime gamma	0.308698	N-Term(iTRAQ4plex); S9(Phospho)	S(3): 0.0; S(8): 48.4; S(9): 48.4; S(10): 3.2	0.308698		0.0293792	up
AT1G43690	VASPCMGVWTLSK	AT1G43690.1	ubiquitin interaction motif-containing protein	0.281681	N-Term(iTRAQ4plex); S3(Phospho); C5(Carbamidomethyl); K13(iTRAQ4plex)	S(3): 100.0; T(10): 0.0; S(12): 0.0	0.281681			up
AT5G04990	DLSRGEATLDRSQGQDLGPVTR	AT5G04990.1	SAD1/UNC-84 domain protein 1	0.354024	N-Term(iTRAQ4plex); S3(Phospho); S12(Phospho)	S(3): 89.8; T(8): 11.5; S(12): 98.7; T(21): 0.0	0.354024			up
AT1G76660	LTAPSSPDVPYAR	AT1G76660.1	FUNCTIONS IN: molecular_function unknown; INVOLVED IN: biological_process unknown; LOCATED IN: plasma membrane; EXPRESSED IN: 22 plant structures; EXPRESSED DURING: 13 growth stages; BEST Arabidopsis thaliana protein match is: hydroxyproline-rich glycoprotein family protein (TAIR:AT5G52430.1); Has 353 Blast hits to 231 proteins in 60 species: Archae - 0; Bacteria - 6; Metazoa - 57; Fungi - 22; Pl…	0.385908	N-Term(iTRAQ4plex); S6(Phospho)	T(2): 0.0; S(5): 4.0; S(6): 92.1; Y(11): 4.0	0.385908	0.364329	0.161904	up
AT3G12100	SISFNPR	AT3G12100.2	Cation efflux family protein	1.15558	N-Term(iTRAQ4plex); S3(Phospho)	S(1): 0.0; S(3): 100.0	1.15558	0.998507	1.04432	up
AT1G12930	LVDEDAESSGRQSPATYTR	AT1G12930.1	ARM repeat superfamily protein	0.303531	N-Term(iTRAQ4plex); S13(Phospho)	S(8): 0.4; S(9): 0.4; S(13): 99.2; T(16): 0.0; Y(17): 0.0; T(18): 0.0	0.296137	0.303531		up
AT2G04880	LVPHTVASQSEVDVASPVSEKAPK	AT2G04880.2	zinc-dependent activator protein-1	0.267728	N-Term(iTRAQ4plex); S16(Phospho); S19(Phospho); K21(iTRAQ4plex); K24(iTRAQ4plex)	T(5): 0.0; S(8): 0.0; S(10): 0.0; S(16): 100.0; S(19): 100.0	0.267728			up
AT2G43680	SLSPKPPSPR	AT2G43680.2	IQ-domain 14	0.661936	N-Term(iTRAQ4plex); K5(iTRAQ4plex); S8(Phospho)	S(1): 0.0; S(3): 0.0; S(8): 100.0	0.661936		0.586126	up
AT2G31820	QVSFQGVNVENYQQSR	AT2G31820.1	Ankyrin repeat family protein	0.392405	N-Term(iTRAQ4plex); S3(Phospho)	S(3): 100.0; Y(12): 0.0; S(15): 0.0	0.392405			up
AT1G63010	LPLLITSGIKPEDEEECDESEESPEDSHKPANSFIEAYR	AT1G63010.2	Major Facilitator Superfamily with SPX (SYG1/Pho81/XPR1) domain-containing protein	0.266032	N-Term(iTRAQ4plex); K10(iTRAQ4plex); C17(Carbamidomethyl); S20(Phospho); K29(iTRAQ4plex)	T(6): 8.4; S(7): 8.4; S(20): 74.7; S(23): 8.4; S(27): 0.1; S(33): 0.0; Y(38): 0.0	0.266032			up
AT4G23630	IHHGGDSSSSSSSSDDEDEKKK	AT4G23630.1	VIRB2-interacting protein 1	1.16514	N-Term(iTRAQ4plex); S7(Phospho); K20(iTRAQ4plex); K21(iTRAQ4plex); K22(iTRAQ4plex)	S(7): 92.0; S(8): 5.7; S(9): 0.4; S(10): 0.4; S(11): 0.4; S(12): 0.4; S(13): 0.4; S(14): 0.4	1.16514			up
AT4G26130	SINMPYFK	AT4G26130.1	unknown protein; FUNCTIONS IN: molecular_function unknown; INVOLVED IN: biological_process unknown; LOCATED IN: endomembrane system; EXPRESSED IN: 23 plant structures; EXPRESSED DURING: 13 growth stages; BEST Arabidopsis thaliana protein match is: unknown protein (TAIR:AT5G56980.1); Has 121 Blast hits to 116 proteins in 19 species: Archae - 0; Bacteria - 0; Metazoa - 4; Fungi - 0; Plants - 113; V…	1.02913	N-Term(iTRAQ4plex); S1(Phospho); K8(iTRAQ4plex)	S(1): 100.0; Y(6): 0.0	1.02913		0.96113	up
AT1G03350	RDSFSSKPYSR	AT1G03350.1	BSD domain-containing protein	0.322411	N-Term(iTRAQ4plex); S3(Phospho); K7(iTRAQ4plex)	S(3): 100.0; S(5): 0.0; S(6): 0.0; Y(9): 0.0; S(10): 0.0	0.322411	-0.0628234		up
AT5G08610	GKFTSDEDNADPEVVR	AT5G08610.1	P-loop containing nucleoside triphosphate hydrolases superfamily protein	0.428577	N-Term(iTRAQ4plex); K2(iTRAQ4plex); T4(Phospho)	T(4): 99.5; S(5): 0.5	0.428577	0.214093	-0.0681382	up
AT5G55850	KTGGKPGSPGK	AT5G55850.3	RPM1-interacting protein 4 (RIN4) family protein	1.4834	K1(iTRAQ4plex); N-Term(iTRAQ4plex); K5(iTRAQ4plex); S8(Phospho); K11(iTRAQ4plex)	T(2): 0.0; S(8): 100.0	1.4834		1.08443	up
AT1G52190	GFEKEDLSPVVK	AT1G52190.1	Major facilitator superfamily protein	0.683624	N-Term(iTRAQ4plex); K4(iTRAQ4plex); S8(Phospho); K12(iTRAQ4plex)	S(8): 100.0	0.683624		0.627099	up
AT5G66540	LKDLSEDEEAEIENKGNEK	AT5G66540.1	FUNCTIONS IN: molecular_function unknown; INVOLVED IN: rRNA processing; LOCATED IN: cytosol, nucleolus, nucleus; EXPRESSED IN: 22 plant structures; EXPRESSED DURING: 12 growth stages; CONTAINS InterPro DOMAIN/s: U3 small nucleolar ribonucleoprotein complex, subunit Mpp10p (InterPro:IPR012173), Mpp10 protein (InterPro:IPR007151); Has 30201 Blast hits to 17322 proteins in 780 species: Archae - 12; …	0.334457	N-Term(iTRAQ4plex); K2(iTRAQ4plex); S5(Phospho); K15(iTRAQ4plex); K19(iTRAQ4plex)	S(5): 100.0	0.334457			up
AT3G23900	RRSPTYSPPFR	AT3G23900.1	RNA recognition motif (RRM)-containing protein	0.661248	N-Term(iTRAQ4plex); S3(Phospho); T5(Phospho); S7(Phospho)	S(3): 100.0; T(5): 52.0; Y(6): 52.0; S(7): 96.1	0.661248			up
AT1G80270	SGQGSTSSDEDEGKLSADEEEEEELDLIETDVSR	AT1G80270.1	PENTATRICOPEPTIDE REPEAT 596	0.271568	N-Term(iTRAQ4plex); T6(Phospho); S7(Phospho); S8(Phospho); K14(iTRAQ4plex); S16(Phospho)	S(1): 13.2; S(5): 82.2; T(6): 47.1; S(7): 81.4; S(8): 81.4; S(16): 93.7; T(30): 0.8; S(33): 0.2	0.271568			up
AT5G04870	SFSIALK	AT5G04870.1	calcium dependent protein kinase 1	0.321754	N-Term(iTRAQ4plex); S3(Phospho); K7(iTRAQ4plex)	S(1): 0.0; S(3): 100.0	0.250753	0.321754	0.172615	up
AT3G20890	ARSSDDGKEDIEHTGILR	AT3G20890.1	RNA-binding (RRM/RBD/RNP motifs) family protein	0.673381	N-Term(iTRAQ4plex); S4(Phospho); K8(iTRAQ4plex)	S(3): 50.0; S(4): 50.0; T(14): 0.0	0.673381			up
AT3G60600	VTYVAPPRPPSPVHEGSEEGSSPR	AT3G60600.1	vesicle associated protein	0.315493	N-Term(iTRAQ4plex); S11(Phospho)	T(2): 0.0; Y(3): 0.0; S(11): 100.0; S(17): 0.0; S(21): 0.0; S(22): 0.0	0.315493			up
AT5G26610	VAIASVFGNDSDED	AT5G26610.1	D111/G-patch domain-containing protein	0.344483	N-Term(iTRAQ4plex); S5(Phospho)	S(5): 99.6; S(11): 0.4	0.344483	0.239661	0.0693916	up
AT3G06330	SISFDNHK	AT3G06330.3	RING/U-box superfamily protein	0.379287	N-Term(iTRAQ4plex); S3(Phospho); K8(iTRAQ4plex)	S(1): 0.0; S(3): 100.0	0.379287		0.155699	up
AT2G45140	VVYVAPPRPPSPVREGSEEGSSPR	AT2G45140.1	plant VAP homolog 12	0.295343	N-Term(iTRAQ4plex); S11(Phospho)	Y(3): 0.0; S(11): 100.0; S(17): 0.0; S(21): 0.0; S(22): 0.0	0.295343			up
AT1G20696	SLSDSEKAPYVAK	AT1G20696.1	high mobility group B3	0.819349	N-Term(iTRAQ4plex); S3(Phospho); K7(iTRAQ4plex); K13(iTRAQ4plex)	S(1): 0.0; S(3): 100.0; S(5): 0.0; Y(10): 0.0	0.819349	0.781482	0.789954	up
AT5G05170	RLPYSSDVNQSPNRR	AT5G05170.1	Cellulose synthase family protein	0.509641	N-Term(iTRAQ4plex); S11(Phospho)	Y(4): 0.0; S(5): 0.0; S(6): 0.0; S(11): 100.0	0.509641			up
AT4G22140	KLDHFVCAECSSDDDVKK	AT4G22140.2	PHD finger family protein / bromo-adjacent homology (BAH) domain-containing protein	0.984871	K1(iTRAQ4plex); N-Term(iTRAQ4plex); C7(Carbamidomethyl); C10(Carbamidomethyl); S11(Phospho); S12(Phospho); K17(iTRAQ4plex); K18(iTRAQ4plex)	S(11): 100.0; S(12): 100.0	0.984871			up
AT3G08620	IGGPHGMAMEWQGAPASPSSYPVK	AT3G08620.1	RNA-binding KH domain-containing protein	0.431551	N-Term(iTRAQ4plex); S19(Phospho); K24(iTRAQ4plex)	S(17): 32.5; S(19): 32.5; S(20): 32.5; Y(21): 2.5	0.431551			up
AT1G19350	QSMTSLNYPFYAVSAPASPTHHR	AT1G19350.4	Brassinosteroid signalling positive regulator (BZR1) family protein	0.35318	N-Term(iTRAQ4plex); S18(Phospho)	S(2): 0.0; T(4): 0.0; S(5): 0.0; Y(8): 0.0; Y(11): 0.0; S(14): 0.0; S(18): 99.1; T(20): 0.9	0.35318		0.0964505	up
AT5G62710	GAIPSSISRLTR	AT5G62710.1	Leucine-rich repeat protein kinase family protein	0.386778	N-Term(iTRAQ4plex); S5(Phospho); S6(Phospho)	S(5): 99.3; S(6): 99.3; S(8): 1.2; T(11): 0.2	0.386778			up
AT1G51140	YQSAPSSYFSSFGESIEEFLDRPTSPETER	AT1G51140.1	basic helix-loop-helix (bHLH) DNA-binding superfamily protein	0.549036	N-Term(iTRAQ4plex); S3(Phospho); S6(Phospho)	Y(1): 1.2; S(3): 98.8; S(6): 49.6; S(7): 49.6; Y(8): 0.6; S(10): 0.1; S(11): 0.1; S(15): 0.0; T(24): 0.0; S(25): 0.1; T(28): 0.0	0.549036	0.23192		up
AT2G31820	QLSFIGER	AT2G31820.1	Ankyrin repeat family protein	0.375061	N-Term(iTRAQ4plex); S3(Phospho)	S(3): 100.0	0.375061			up
AT1G78880	EKPPTMSSVAMPYTGGDIKKSGELGK	AT1G78880.1	Ubiquitin-specific protease family C19-related protein	0.349663	N-Term(iTRAQ4plex); K2(iTRAQ4plex); M11(Oxidation); K19(iTRAQ4plex); K20(iTRAQ4plex); S21(Phospho); K26(iTRAQ4plex)	T(5): 0.0; S(7): 0.0; S(8): 0.0; Y(13): 0.0; T(14): 0.0; S(21): 99.9	0.349663			up
AT1G02880	TGLSIQDHTP	AT1G02880.4	thiamin pyrophosphokinase1	0.420293	N-Term(iTRAQ4plex); T9(Phospho)	T(1): 0.0; S(4): 0.0; T(9): 100.0	0.260701	0.420293		up
AT4G01290	KTSVDDQASQHLLSLLQR	AT4G01290.2	unknown protein; FUNCTIONS IN: molecular_function unknown; INVOLVED IN: biological_process unknown; LOCATED IN: cellular_component unknown; EXPRESSED IN: 24 plant structures; EXPRESSED DURING: 15 growth stages; Has 1797 Blast hits to 1352 proteins in 216 species: Archae - 0; Bacteria - 202; Metazoa - 850; Fungi - 267; Plants - 109; Viruses - 0; Other Eukaryotes - 369 (source: NCBI BLink).	0.27771	N-Term(iTRAQ4plex); K1(iTRAQ4plex); S3(Phospho)	T(2): 50.0; S(3): 50.0; S(9): 0.0; S(14): 0.0	0.27771			up
AT4G30190	EAVNIFPEKGSYR	AT4G30190.1	H(+)-ATPase 2	0.590181	N-Term(iTRAQ4plex); K9(iTRAQ4plex); S11(Phospho)	S(11): 97.2; Y(12): 2.8	0.590181			up
AT1G69040	SKSFVNFGLVR	AT1G69040.1	ACT domain repeat 4	0.406499	N-Term(iTRAQ4plex); K2(iTRAQ4plex); S3(Phospho)	S(1): 4.3; S(3): 95.7	0.406499			up
AT2G38970	RAMGFVIQNLGSNDR	AT2G38970.1	Zinc finger (C3HC4-type RING finger) family protein	0.480258	N-Term(iTRAQ4plex); S12(Phospho)	S(12): 100.0	0.480258			up
AT2G43650	VVKEDQLTSPVSDSVDR	AT2G43650.1	Sas10/U3 ribonucleoprotein (Utp) family protein	0.293882	N-Term(iTRAQ4plex); K3(iTRAQ4plex); S9(Phospho)	T(8): 49.8; S(9): 49.8; S(12): 0.3; S(14): 0.0	0.293882		0.201305	up
AT1G20920	AWTLEGESDDEEGHPEEK	AT1G20920.1	P-loop containing nucleoside triphosphate hydrolases superfamily protein	0.269092	N-Term(iTRAQ4plex); S8(Phospho); K18(iTRAQ4plex)	T(3): 0.0; S(8): 100.0	0.269092			up
AT4G29810	FLTQSGTFKDGDLR	AT4G29810.1	MAP kinase kinase 2	0.623223	N-Term(iTRAQ4plex); T7(Phospho); K9(iTRAQ4plex)	T(3): 0.0; S(5): 50.0; T(7): 50.0	0.605697	0.623223		up
AT2G18960	EAQWAQAQRTLHGLQPK	AT2G18960.1	H(+)-ATPase 1	0.609329	N-Term(iTRAQ4plex); T10(Phospho); K17(iTRAQ4plex)	T(10): 100.0	0.609329	0.577817	0.397813	up
AT2G04880	KGGNIELSPVER	AT2G04880.2	zinc-dependent activator protein-1	0.333465	N-Term(iTRAQ4plex); K1(iTRAQ4plex); S8(Phospho)	S(8): 100.0	0.333465			up
AT1G36310	EFLTSSDEEEESVSIR	AT1G36310.1	S-adenosyl-L-methionine-dependent methyltransferases superfamily protein	0.595478	N-Term(iTRAQ4plex); S5(Phospho); S6(Phospho)	T(4): 66.7; S(5): 66.7; S(6): 66.7; S(12): 0.0; S(14): 0.0	0.595478			up
AT3G07810	MDGRFSPVGAGR	AT3G07810.1	RNA-binding (RRM/RBD/RNP motifs) family protein	0.47076	N-Term(iTRAQ4plex); S6(Phospho)	S(6): 100.0	0.47076		0.204973	up
AT1G02730	SLGLTSPIPR	AT1G02730.1	cellulose synthase-like D5	0.377023	N-Term(iTRAQ4plex); S6(Phospho)	S(1): 0.0; T(5): 5.2; S(6): 94.8	0.377023			up
AT2G34420	TVAKPK	AT2G34420.1	photosystem II light harvesting complex gene B1B2	2.2876	N-Term(iTRAQ4plex); T1(Phospho); K4(iTRAQ4plex); K6(iTRAQ4plex)	T(1): 100.0	2.03276	1.98017	2.2876	up
AT3G01090	TSCGSPNYAAPEVISGK	AT3G01090.1	SNF1 kinase homolog 10	0.307472	N-Term(iTRAQ4plex); T1(Phospho); C3(Carbamidomethyl); K17(iTRAQ4plex)	T(1): 89.0; S(2): 1.2; S(5): 9.8; Y(8): 0.0; S(15): 0.0	0.307472			up
AT2G29210	AGLPSPMR	AT2G29210.1	splicing factor PWI domain-containing protein	0.433192	N-Term(iTRAQ4plex); S5(Phospho)	S(5): 100.0	0.388146	0.32607	0.433192	up
AT2G27100	SPLPPPRR	AT2G27100.1	C2H2 zinc-finger protein SERRATE (SE)	0.274995	N-Term(iTRAQ4plex); S1(Phospho)	S(1): 100.0	0.274995	0.257368	0.0723574	up
AT1G16610	SRSGSSPSRSISR	AT1G16610.1	arginine/serine-rich 45	0.411298	N-Term(iTRAQ4plex); S5(Phospho); S6(Phospho)	S(1): 0.0; S(3): 1.0; S(5): 97.1; S(6): 89.8; S(8): 9.9; S(10): 1.9; S(12): 0.3	0.411298			up
AT4G35560	SSPSLPKETVVK	AT4G35560.1	Transducin/WD40 repeat-like superfamily protein	0.537667	N-Term(iTRAQ4plex); S2(Phospho); K7(iTRAQ4plex); K12(iTRAQ4plex)	S(1): 3.9; S(2): 95.9; S(4): 0.2; T(9): 0.0	0.445431	0.537667		up
AT5G03590	AFMTILEK	AT5G03590.1	GDSL-like Lipase/Acylhydrolase superfamily protein	0.368686	N-Term(iTRAQ4plex); T4(Phospho); K8(iTRAQ4plex)	T(4): 100.0	0.368686			up
AT1G73460	NEYWDSDEYEDDDDIGYVR	AT1G73460.1	Protein kinase superfamily protein	0.278017	N-Term(iTRAQ4plex); Y3(Phospho)	Y(3): 99.8; S(6): 0.2; Y(9): 0.0; Y(17): 0.0	0.278017	0.0540369	-0.127959	up
AT3G13910	SWSFSDPESR	AT3G13910.1	Protein of unknown function (DUF3511)	0.581168	N-Term(iTRAQ4plex); S3(Phospho)	S(1): 0.0; S(3): 100.0; S(5): 0.0; S(9): 0.0	0.581168		0.338661	up
AT3G19100	AFHPPSPAR	AT3G19100.1	Protein kinase superfamily protein	0.514263	N-Term(iTRAQ4plex); S6(Phospho)	S(6): 100.0	0.514263	0.505717	0.46332	up
AT1G49730	IFGPSSSTTSR	AT1G49730.4	Protein kinase superfamily protein	0.435679	N-Term(iTRAQ4plex); S7(Phospho)	S(5): 4.7; S(6): 4.7; S(7): 85.4; T(8): 4.7; T(9): 0.3; S(10): 0.0	0.435679		0.204634	up
AT5G15680	TLVPQTSFK	AT5G15680.1	ARM repeat superfamily protein	0.517468	N-Term(iTRAQ4plex); S7(Phospho); K9(iTRAQ4plex)	T(1): 0.0; T(6): 5.0; S(7): 95.0	0.517468			up
AT3G49590	FFPSPGRSVEGHSFTGR	AT3G49590.2	Autophagy-related protein 13	0.273929	N-Term(iTRAQ4plex); S4(Phospho); S8(Phospho)	S(4): 100.0; S(8): 100.0; S(13): 0.0; T(15): 0.0	0.216097	0.273929		up
AT3G20250	FEQLFGEESEVSEEGTEG	AT3G20250.1	pumilio 5	0.616923	N-Term(iTRAQ4plex); S12(Phospho); T16(Phospho)	S(9): 66.7; S(12): 66.7; T(16): 66.7	0.616923			up
AT2G37170	SLGSFRSAANV	AT2G37170.1	plasma membrane intrinsic protein 2	0.567021	N-Term(iTRAQ4plex); S4(Phospho); S7(Phospho)	S(1): 0.0; S(4): 100.0; S(7): 100.0	0.567021	0.435303		up
AT3G56150	MVSLNR	AT3G56150.1	eukaryotic translation initiation factor 3C	0.467319	N-Term(iTRAQ4plex); S3(Phospho)	S(3): 100.0	0.467319			up
AT5G61150	AVIDDSDED	AT5G61150.1	leo1-like family protein	0.323902	N-Term(iTRAQ4plex); S6(Phospho)	S(6): 100.0	0.323902	0.0397524	0.117875	up
AT1G16970	QSIYGDDPDEESDSGAKEK	AT1G16970.1	KU70 homolog	0.463511	N-Term(iTRAQ4plex); S12(Phospho); K17(iTRAQ4plex); K19(iTRAQ4plex)	S(2): 0.0; Y(4): 0.0; S(12): 99.9; S(14): 0.1		0.463511	0.162137	up
AT2G33620	VAPTQVLMTPSSPQSR	AT2G33620.1	AT hook motif DNA-binding family protein	0.407905	N-Term(iTRAQ4plex); S12(Phospho); S15(Phospho)	T(4): 0.1; T(9): 0.0; S(11): 7.4; S(12): 92.6; S(15): 99.9		0.407905		up
AT1G45688	TDSEVTSLAASSPARSPR	AT1G45688.2	unknown protein; FUNCTIONS IN: molecular_function unknown; INVOLVED IN: biological_process unknown; LOCATED IN: plasma membrane; EXPRESSED IN: 22 plant structures; EXPRESSED DURING: 13 growth stages; BEST Arabidopsis thaliana protein match is: unknown protein (TAIR:AT5G42860.1); Has 35333 Blast hits to 34131 proteins in 2444 species: Archae - 798; Bacteria - 22429; Metazoa - 974; Fungi - 991; Pla…	0.506707	N-Term(iTRAQ4plex); S16(Phospho)	T(1): 0.0; S(3): 0.0; T(6): 0.0; S(7): 0.0; S(11): 0.0; S(12): 0.0; S(16): 100.0		0.506707	0.210261	up
AT4G31160	QLTFSPSFSSQSR	AT4G31160.1	DDB1-CUL4 associated factor 1	1.01236	N-Term(iTRAQ4plex); S7(Phospho)	T(3): 0.2; S(5): 3.7; S(7): 95.8; S(9): 0.2; S(10): 0.2; S(12): 0.0		1.01236		up
AT4G28300	SSVFPTSSYSPPEDSLSQDITDTVER	AT4G28300.1	Protein of unknown function (DUF1421)	0.279699	N-Term(iTRAQ4plex); T6(Phospho)	S(1): 0.0; S(2): 0.0; T(6): 86.8; S(7): 6.5; S(8): 6.5; Y(9): 0.0; S(10): 0.0; S(15): 0.0; S(17): 0.0; T(21): 0.0; T(23): 0.0		0.279699	0.261051	up
AT1G53210	QWLIQAMGGAPSGPEAGPRTMK	AT1G53210.1	sodium/calcium exchanger family protein / calcium-binding EF hand family protein	1.73502	N-Term(iTRAQ4plex); T20(Phospho); K22(iTRAQ4plex)	S(12): 0.0; T(20): 100.0		1.32022	1.73502	up
AT2G11890	FLQNAAVSAASPSPPR	AT2G11890.2	adenylate cyclases	0.391081	N-Term(iTRAQ4plex); S11(Phospho)	S(8): 0.2; S(11): 99.5; S(13): 0.2		0.391081		up
AT4G22740	SGSFGSGLVNR	AT4G22740.1	glycine-rich protein	0.570606	N-Term(iTRAQ4plex); S3(Phospho)	S(1): 0.0; S(3): 100.0; S(6): 0.0		0.570606		up
AT5G36880	HVESMSQLPSGAGK	AT5G36880.2	acetyl-CoA synthetase	1.22234	N-Term(iTRAQ4plex); S4(Phospho); K14(iTRAQ4plex)	S(4): 100.0; S(6): 0.0; S(10): 0.0		0.871826	1.22234	up
AT4G21970	TGFLESNITSSSTTSPP	AT4G21970.1	Protein of unknown function, DUF584	0.26683	N-Term(iTRAQ4plex); S15(Phospho)	T(1): 0.0; S(6): 0.0; T(9): 0.0; S(10): 0.5; S(11): 0.5; S(12): 6.1; T(13): 6.1; T(14): 6.1; S(15): 80.6		0.26683		up
AT2G41900	NVVEPISPMSAR	AT2G41900.1	CCCH-type zinc finger protein with ARM repeat domain	0.348245	N-Term(iTRAQ4plex); S7(Phospho); M9(Oxidation)	S(7): 95.3; S(10): 4.7		0.348245	0.218994	up
AT4G14200	SLVSSPLVTR	AT4G14200.1	Pentatricopeptide repeat (PPR) superfamily protein	0.26709	N-Term(iTRAQ4plex); S5(Phospho)	S(1): 0.0; S(4): 50.0; S(5): 50.0; T(9): 0.0		0.26709	0.164771	up
AT3G52930	FADELIANAAYIGTPGK	AT3G52930.1	Aldolase superfamily protein	0.361016	N-Term(iTRAQ4plex); T14(Phospho); K17(iTRAQ4plex)	Y(11): 0.6; T(14): 99.4		0.361016		up
AT5G64010	GALLQDSEEEDG	AT5G64010.1	unknown protein; FUNCTIONS IN: molecular_function unknown; INVOLVED IN: biological_process unknown; LOCATED IN: cellular_component unknown; EXPRESSED IN: 23 plant structures; EXPRESSED DURING: 13 growth stages; Has 34 Blast hits to 34 proteins in 12 species: Archae - 0; Bacteria - 0; Metazoa - 0; Fungi - 0; Plants - 34; Viruses - 0; Other Eukaryotes - 0 (source: NCBI BLink).	0.269005	N-Term(iTRAQ4plex); S7(Phospho)	S(7): 100.0		0.269005		up
AT2G35880	FMSQSSSFPTK	AT2G35880.1	TPX2 (targeting protein for Xklp2) protein family	0.416363	N-Term(iTRAQ4plex); S7(Phospho); K11(iTRAQ4plex)	S(3): 0.0; S(5): 0.0; S(6): 0.1; S(7): 99.9; T(10): 0.0		0.416363		up
AT5G16270	RGEDLSSEYNAPESAVTPVEVDK	AT5G16270.1	sister chromatid cohesion 1 protein 4	0.333543	N-Term(iTRAQ4plex); T17(Phospho); K23(iTRAQ4plex)	S(6): 0.0; S(7): 0.0; Y(9): 0.0; S(14): 0.0; T(17): 100.0		0.333543		up
AT1G31460	SFGAATYSSGR	AT1G31460.1	unknown protein; FUNCTIONS IN: molecular_function unknown; INVOLVED IN: biological_process unknown; LOCATED IN: plasma membrane; EXPRESSED IN: 23 plant structures; EXPRESSED DURING: 13 growth stages; BEST Arabidopsis thaliana protein match is: unknown protein (TAIR:AT1G23270.1); Has 1251 Blast hits to 756 proteins in 185 species: Archae - 0; Bacteria - 295; Metazoa - 374; Fungi - 176; Plants - 58…	0.366404	N-Term(iTRAQ4plex); S1(Phospho)	S(1): 100.0; T(6): 0.0; Y(7): 0.0; S(8): 0.0; S(9): 0.0		0.366404		up
AT4G29440	TTPASASASYFHTMSSDDEDEKEVHR	AT4G29440.2	Regulator of Vps4 activity in the MVB pathway protein	0.303455	N-Term(iTRAQ4plex); S7(Phospho); Y10(Phospho); K22(iTRAQ4plex)	T(1): 0.0; T(2): 0.0; S(5): 4.4; S(7): 45.7; S(9): 45.8; Y(10): 11.1; T(13): 77.4; S(15): 7.8; S(16): 7.8		0.303455		up
AT1G06190	AELVELLGSDSS	AT1G06190.1	Rho termination factor	0.53453	N-Term(iTRAQ4plex); S12(Phospho)	S(9): 0.0; S(11): 50.0; S(12): 50.0		0.53453	0.403864	up
AT4G15545	SFDLPDELLQVLPSDPFEQLDVAR	AT4G15545.1	unknown protein; BEST Arabidopsis thaliana protein match is: unknown protein (TAIR:AT1G16520.1); Has 30201 Blast hits to 17322 proteins in 780 species: Archae - 12; Bacteria - 1396; Metazoa - 17338; Fungi - 3422; Plants - 5037; Viruses - 0; Other Eukaryotes - 2996 (source: NCBI BLink).	0.400642	N-Term(iTRAQ4plex); S1(Phospho)	S(1): 100.0; S(14): 0.0		0.400642		up
AT3G17205	QGSSDEDDMLIDDVPGLVLNK	AT3G17205.1	ubiquitin protein ligase 6	0.364015	N-Term(iTRAQ4plex); S3(Phospho); S4(Phospho); K21(iTRAQ4plex)	S(3): 100.0; S(4): 100.0		0.364015		up
AT1G13440	AASFNIIPSSTGAAK	AT1G13440.1	glyceraldehyde-3-phosphate dehydrogenase C2	0.377762	N-Term(iTRAQ4plex); S3(Phospho); K15(iTRAQ4plex)	S(3): 100.0; S(9): 0.0; S(10): 0.0; T(11): 0.0		0.377762	0.358519	up
AT3G60540	GSAAATASMRR	AT3G60540.1	Preprotein translocase Sec, Sec61-beta subunit protein	0.804494	N-Term(iTRAQ4plex); S8(Phospho)	S(2): 0.0; T(6): 5.0; S(8): 95.0		0.804494		up
AT3G01810	ASVNSQDLTSDQEPESIVEK	AT3G01810.1	FUNCTIONS IN: molecular_function unknown; INVOLVED IN: biological_process unknown; LOCATED IN: plasma membrane; EXPRESSED IN: 21 plant structures; EXPRESSED DURING: 13 growth stages; BEST Arabidopsis thaliana protein match is: nucleolar protein gar2-related (TAIR:AT2G42320.2); Has 1327 Blast hits to 470 proteins in 132 species: Archae - 2; Bacteria - 131; Metazoa - 139; Fungi - 114; Plants - 114;…	0.345495	N-Term(iTRAQ4plex); S10(Phospho); K20(iTRAQ4plex)	S(2): 0.0; S(5): 0.2; T(9): 49.9; S(10): 49.9; S(16): 0.0		0.345495	-0.0567292	up
AT1G10490	YFEGQLASISEGDDELEVEPSPVRVTEAAAK	AT1G10490.1	Domain of unknown function (DUF1726) ;Putative ATPase (DUF699)	0.363381	N-Term(iTRAQ4plex); S21(Phospho); K31(iTRAQ4plex)	Y(1): 0.0; S(8): 0.3; S(10): 0.0; S(21): 87.6; T(26): 12.1		0.363381		up
AT1G13220	VQETSEGSQLSEFQSSR	AT1G13220.2	nuclear matrix constituent protein-related	0.480542	N-Term(iTRAQ4plex); T4(Phospho); S8(Phospho)	T(4): 95.9; S(5): 4.3; S(8): 99.8; S(11): 0.0; S(15): 0.0; S(16): 0.0		0.480542		up
AT4G29900	VTGIASPLPTPGGGDFGIGQEQIVSISR	AT4G29900.1	autoinhibited Ca(2+)-ATPase 10	0.347357	N-Term(iTRAQ4plex); S6(Phospho)	T(2): 0.1; S(6): 99.9; T(10): 0.1; S(25): 0.0; S(27): 0.0		0.347357		up
AT5G18810	VREDDLYSPR	AT5G18810.1	SC35-like splicing factor 28	0.294895	N-Term(iTRAQ4plex); S8(Phospho)	Y(7): 3.4; S(8): 96.6		0.294895		up
AT1G73980	APASPATLPNQGFITQLSDQISTLNER	AT1G73980.1	Phosphoribulokinase / Uridine kinase family	0.3057	N-Term(iTRAQ4plex); S4(Phospho)	S(4): 100.0; T(7): 0.0; T(15): 0.0; S(18): 0.0; S(22): 0.0; T(23): 0.0		0.3057		up
AT5G05170	GGVDIDASTDILADEALLNDEAR	AT5G05170.1	Cellulose synthase family protein	0.577743	N-Term(iTRAQ4plex); S8(Phospho)	S(8): 99.7; T(9): 0.3		0.577743		up
AT4G39330	SGVLSPFHFSR	AT4G39330.2	cinnamyl alcohol dehydrogenase 9	0.31621	N-Term(iTRAQ4plex); S5(Phospho)	S(1): 0.0; S(5): 100.0; S(10): 0.0		0.31621		up
AT3G18480	YVEDLESGFSSDVESK	AT3G18480.1	CCAAT-displacement protein alternatively spliced product	0.336851	N-Term(iTRAQ4plex); S10(Phospho); K16(iTRAQ4plex)	Y(1): 0.0; S(7): 3.6; S(10): 92.9; S(11): 3.6; S(15): 0.0		0.336851		up
AT5G05600	SHVESHISPR	AT5G05600.1	2-oxoglutarate (2OG) and Fe(II)-dependent oxygenase superfamily protein	0.39519	N-Term(iTRAQ4plex); S8(Phospho)	S(1): 0.0; S(5): 0.2; S(8): 99.8		0.39519		up
AT5G20610	SVEMLEATASEDEEDRKK	AT5G20610.1	unknown protein; BEST Arabidopsis thaliana protein match is: unknown protein (TAIR:AT5G26160.1); Has 918 Blast hits to 759 proteins in 180 species: Archae - 6; Bacteria - 105; Metazoa - 264; Fungi - 89; Plants - 167; Viruses - 5; Other Eukaryotes - 282 (source: NCBI BLink).	0.266027	N-Term(iTRAQ4plex); S10(Phospho); K17(iTRAQ4plex); K18(iTRAQ4plex)	S(1): 0.0; T(8): 0.8; S(10): 99.2		0.266027		up
AT2G14835	QNSETLYYADDEDGNR	AT2G14835.1	RING/U-box superfamily protein	0.266552	N-Term(iTRAQ4plex); S3(Phospho)	S(3): 99.7; T(5): 0.3; Y(7): 0.0; Y(8): 0.0		0.266552		up
AT4G39510	TCPGKQLAMTLMK	AT4G39510.1	cytochrome P450, family 96, subfamily A, polypeptide 12	0.474977	T1(Phospho); N-Term(iTRAQ4plex); C2(Carbamidomethyl); K5(iTRAQ4plex); T10(Phospho); M12(Oxidation); K13(iTRAQ4plex)	T(1): 100.0; T(10): 100.0		0.474977		up
AT4G16045	FDSLSLK	AT4G16045.1	TRAF-like superfamily protein	0.717743	N-Term(iTRAQ4plex); S5(Phospho); K7(iTRAQ4plex)	S(3): 0.0; S(5): 100.0		0.717743		up
AT5G22780	ALVPAAGPAPSPAVQPPSPAALADDPGAMLAGLL	AT5G22780.1	Adaptor protein complex AP-2, alpha subunit	0.399412	N-Term(iTRAQ4plex); S18(Phospho)	S(11): 50.0; S(18): 50.0		0.399412	0.125921	up
AT4G38550	STPGSPAHPPGARSPPPSYLSNK	AT4G38550.1	Arabidopsis phospholipase-like protein (PEARLI 4) family	0.517665	N-Term(iTRAQ4plex); S14(Phospho); K23(iTRAQ4plex)	S(1): 0.0; T(2): 0.1; S(5): 0.9; S(14): 98.8; S(18): 0.1; Y(19): 0.1; S(21): 0.0		0.517665		up
AT4G26630	KTSPTAGSSSSK	AT4G26630.1	DEK domain-containing chromatin associated protein	1.20632	N-Term(iTRAQ4plex); K1(iTRAQ4plex); S3(Phospho); K12(iTRAQ4plex)	T(2): 49.9; S(3): 49.9; T(5): 0.3; S(8): 0.0; S(9): 0.0; S(10): 0.0; S(11): 0.0		1.20632		up
AT4G39680	LNLDRSSGDESMEDEPETK	AT4G39680.1	SAP domain-containing protein	0.393998	N-Term(iTRAQ4plex); S6(Phospho); S7(Phospho); S11(Phospho); M12(Oxidation); K19(iTRAQ4plex)	S(6): 95.2; S(7): 95.2; S(11): 54.8; T(18): 54.8		0.393998		up
AT2G28890	GFLSGPIER	AT2G28890.1	poltergeist like 4	0.425689	N-Term(iTRAQ4plex); S4(Phospho)	S(4): 100.0		0.425689	0.251543	up
AT1G62050	FVELPPAETFYTPLSSPR	AT1G62050.1	Ankyrin repeat family protein	0.555202	N-Term(iTRAQ4plex); S15(Phospho); S16(Phospho)	T(9): 0.0; Y(11): 0.2; T(12): 15.0; S(15): 92.4; S(16): 92.4		0.555202		up
AT2G32240	KVELEDALSK	AT2G32240.1	FUNCTIONS IN: molecular_function unknown; INVOLVED IN: response to cadmium ion; LOCATED IN: plasma membrane; EXPRESSED IN: 25 plant structures; EXPRESSED DURING: 13 growth stages; CONTAINS InterPro DOMAIN/s: Prefoldin (InterPro:IPR009053); BEST Arabidopsis thaliana protein match is: unknown protein (TAIR:AT1G05320.3); Has 470429 Blast hits to 168274 proteins in 4282 species: Archae - 6896; Bacter…	0.721006	N-Term(iTRAQ4plex); K1(iTRAQ4plex); S9(Phospho); K10(iTRAQ4plex)	S(9): 100.0		0.721006		up
AT5G53470	SGEAAGPMGPVFSSLVYEEESDNELKIDAIHAFAR	AT5G53470.1	acyl-CoA binding protein 1	0.436149	N-Term(iTRAQ4plex); S14(Phospho); K26(iTRAQ4plex)	S(1): 0.0; S(13): 25.0; S(14): 25.0; Y(17): 25.0; S(21): 25.0		0.436149	0.0247449	up
AT1G48210	ALQPLLNPPRSAPQTPHRNPY	AT1G48210.1	Protein kinase superfamily protein	0.439799	N-Term(iTRAQ4plex); S11(Phospho); T15(Phospho)	S(11): 100.0; T(15): 99.9; Y(21): 0.1		0.439799		up
AT3G23920	AHGTDPSPPMSPILGATR	AT3G23920.1	beta-amylase 1	0.297973	N-Term(iTRAQ4plex); S7(Phospho); M10(Oxidation); S11(Phospho)	T(4): 8.4; S(7): 91.6; S(11): 100.0; T(17): 0.0		0.297973	0.083739	up
AT3G17750	SEENIGASPDHWK	AT3G17750.1	Protein kinase superfamily protein	0.294808	N-Term(iTRAQ4plex); S8(Phospho); K13(iTRAQ4plex)	S(1): 0.0; S(8): 100.0		0.294808		up
AT1G67580	ELTQTELGSGGLFG	AT1G67580.1	Protein kinase superfamily protein	0.636212	N-Term(iTRAQ4plex); S9(Phospho)	T(3): 33.3; T(5): 33.3; S(9): 33.3		0.636212		up
AT2G30710	SLSENDAGRNELFESPVEVEDHNSSK	AT2G30710.1	Ypt/Rab-GAP domain of gyp1p superfamily protein	0.424739	N-Term(iTRAQ4plex); S3(Phospho); K26(iTRAQ4plex)	S(1): 0.7; S(3): 99.3; S(15): 0.0; S(24): 0.0; S(25): 0.0		0.31783	0.424739	up
AT1G21630	KGIEADSSPR	AT1G21630.1	Calcium-binding EF hand family protein	0.300735	N-Term(iTRAQ4plex); K1(iTRAQ4plex); S8(Phospho)	S(7): 3.3; S(8): 96.7		0.300735		up
AT3G45850	CLLDEYVVDEPSCSTPK	AT3G45850.1	P-loop containing nucleoside triphosphate hydrolases superfamily protein	0.281585	N-Term(iTRAQ4plex); C1(Carbamidomethyl); C13(Carbamidomethyl); T15(Phospho); K17(iTRAQ4plex)	Y(6): 0.0; S(12): 4.2; S(14): 47.9; T(15): 47.9		0.281585		up
AT5G66590	AFTDAHNKARAMVGVPPLVWSQTLEAAASR	AT5G66590.1	CAP (Cysteine-rich secretory proteins, Antigen 5, and Pathogenesis-related 1 protein) superfamily protein	0.881476	N-Term(iTRAQ4plex); T3(Phospho); K8(iTRAQ4plex); S29(Phospho)	T(3): 80.8; S(21): 9.9; T(23): 9.9; S(29): 99.4		0.881476		up
AT4G28310	SGSESPPSAPIVVK	AT4G28310.1	unknown protein; BEST Arabidopsis thaliana protein match is: unknown protein (TAIR:AT1G52270.1); Has 30201 Blast hits to 17322 proteins in 780 species: Archae - 12; Bacteria - 1396; Metazoa - 17338; Fungi - 3422; Plants - 5037; Viruses - 0; Other Eukaryotes - 2996 (source: NCBI BLink).	0.575558	N-Term(iTRAQ4plex); S3(Phospho); S5(Phospho); K14(iTRAQ4plex)	S(1): 0.0; S(3): 100.0; S(5): 100.0; S(8): 0.0		0.575558		up
AT2G37980	ILGLLMIFVVVSLFLRVSLMSGR	AT2G37980.1	O-fucosyltransferase family protein	0.574048	N-Term(iTRAQ4plex); M6(Oxidation); S12(Phospho); S18(Phospho); M20(Oxidation)	S(12): 66.7; S(18): 66.7; S(21): 66.7		0.574048		up
AT1G60140	SFGNLLDLASGDLLDIPQTPR	AT1G60140.1	trehalose phosphate synthase	0.340938	N-Term(iTRAQ4plex); S1(Phospho)	S(1): 100.0; S(10): 0.0; T(19): 0.0		0.340938	0.131213	up
AT2G39010	AYGSVRSQLHELHA	AT2G39010.1	plasma membrane intrinsic protein 2E	0.378235	N-Term(iTRAQ4plex); S7(Phospho)	Y(2): 0.0; S(4): 0.0; S(7): 100.0		0.121493	0.378235	up
AT3G28917	RASPEEPSR	AT3G28917.1	mini zinc finger 2	0.488981	N-Term(iTRAQ4plex); S3(Phospho)	S(3): 100.0; S(8): 0.0		0.488981		up
AT3G12140	HATIQPFDVLPSPTFSAAR	AT3G12140.1	Emsy N Terminus (ENT)/ plant Tudor-like domains-containing protein	0.298549	N-Term(iTRAQ4plex); S12(Phospho)	T(3): 0.0; S(12): 99.0; T(14): 0.5; S(16): 0.5		0.298549		up
AT5G09410	VKSMVQYPEAR	AT5G09410.1	ethylene induced calmodulin binding protein	0.8568	N-Term(iTRAQ4plex); K2(iTRAQ4plex); S3(Phospho)	S(3): 100.0; Y(7): 0.0		0.81698	0.8568	up
AT1G31760	TLMSKAATVEAVTVAGEGK	AT1G31760.1	SWIB/MDM2 domain superfamily protein	0.400654	N-Term(iTRAQ4plex); T1(Phospho); M3(Oxidation); S4(Phospho); K5(iTRAQ4plex); K19(iTRAQ4plex)	T(1): 1.1; S(4): 91.2; T(8): 98.1; T(13): 9.6		0.400654		up
AT1G56450	TYWEFSSFHNPTAGAAGSW	AT1G56450.1	20S proteasome beta subunit G1	0.266554	N-Term(iTRAQ4plex); S18(Phospho)	T(1): 0.0; Y(2): 0.0; S(6): 0.1; S(7): 0.1; T(12): 0.0; S(18): 99.8		0.266554	-0.0502736	up
AT3G53520	QMSSKRDEETIPMSQSSPYSPK	AT3G53520.3	UDP-glucuronic acid decarboxylase 1	0.381494	N-Term(iTRAQ4plex); S3(Phospho); K5(iTRAQ4plex); K22(iTRAQ4plex)	S(3): 85.8; S(4): 7.1; T(10): 7.1; S(14): 0.0; S(16): 0.0; S(17): 0.0; Y(19): 0.0; S(20): 0.0		0.381494		up
AT1G18740	SLSWSVSR	AT1G18740.1	Protein of unknown function (DUF793)	0.418135	N-Term(iTRAQ4plex); S3(Phospho)	S(1): 0.0; S(3): 100.0; S(5): 0.0; S(7): 0.0		0.418135	0.240597	up
AT5G19450	EGSLQLEGEN	AT5G19450.1	calcium-dependent protein kinase 19	0.268417	N-Term(iTRAQ4plex); S3(Phospho)	S(3): 100.0		0.268417		up
AT4G30890	TDPIGLDNLSMSDGESDPVYK	AT4G30890.1	ubiquitin-specific protease 24	0.497488	N-Term(iTRAQ4plex); S10(Phospho); M11(Oxidation); K21(iTRAQ4plex)	T(1): 0.4; S(10): 87.8; S(12): 5.8; S(16): 5.8; Y(20): 0.0		0.497488		up
AT4G25960	TLSRPHSIKYSR	AT4G25960.1	P-glycoprotein 2	0.415228	N-Term(iTRAQ4plex); S3(Phospho); S7(Phospho); K9(iTRAQ4plex); S11(Phospho)	T(1): 0.9; S(3): 99.1; S(7): 95.7; Y(10): 52.1; S(11): 52.1		0.415228		up
AT3G62900	SNIADLASPSRPPSR	AT3G62900.1	CW-type Zinc Finger	0.390438	N-Term(iTRAQ4plex); S10(Phospho)	S(1): 0.0; S(8): 0.0; S(10): 5.5; S(14): 94.5		0.160008	0.390438	up
AT3G17750	HPWLTYPYEPISA	AT3G17750.1	Protein kinase superfamily protein	0.280752	N-Term(iTRAQ4plex); S12(Phospho)	T(5): 0.0; Y(6): 0.0; Y(8): 0.0; S(12): 100.0		0.280752	0.0189326	up
AT1G51460	YPVHHALSSQEGLNSPLH	AT1G51460.1	ABC-2 type transporter family protein	0.332707	N-Term(iTRAQ4plex); S15(Phospho)	Y(1): 0.0; S(8): 0.0; S(9): 0.0; S(15): 99.9		0.332707		up
AT3G26370	SIKPDK	AT3G26370.1	O-fucosyltransferase family protein	0.655233	N-Term(iTRAQ4plex); S1(Phospho); K3(iTRAQ4plex); K6(iTRAQ4plex)	S(1): 100.0		0.655233		up
AT4G02480	LRSFHLLPPIAK	AT4G02480.1	AAA-type ATPase family protein	1.2728	N-Term(iTRAQ4plex); S3(Phospho); K12(iTRAQ4plex)	S(3): 100.0		1.2728		up
AT5G60390	VETGMIKPGMVVTFAPTGLTTEVKSVEMHHESLLEALPGDNVGFNVK	AT5G60390.2	GTP binding Elongation factor Tu family protein	0.506598	N-Term(iTRAQ4plex); M5(Oxidation); K7(iTRAQ4plex); K24(iTRAQ4plex); M28(Oxidation); S32(Phospho); K47(iTRAQ4plex)	T(3): 0.0; T(13): 16.7; T(17): 16.7; T(20): 16.7; T(21): 16.7; S(25): 16.7; S(32): 16.7		0.506598		up
AT3G08680	EEWTGEVFDVELIK	AT3G08680.1	Leucine-rich repeat protein kinase family protein	0.387398	N-Term(iTRAQ4plex); T4(Phospho); K14(iTRAQ4plex)	T(4): 100.0		0.387398	0.12945	up
AT3G23900	SKSLDEDYDMKER	AT3G23900.1	RNA recognition motif (RRM)-containing protein	0.463252	N-Term(iTRAQ4plex); S1(Phospho); K2(iTRAQ4plex); S3(Phospho); K11(iTRAQ4plex)	S(1): 100.0; S(3): 100.0; Y(8): 0.0		0.463252		up
AT3G63460	SVQPASPPTQQAAAQAAPAPATPPPTVQTADTSNVPAHQKPVIATLTR	AT3G63460.3	transducin family protein / WD-40 repeat family protein	0.358879	N-Term(iTRAQ4plex); S6(Phospho); K40(iTRAQ4plex)	S(1): 0.0; S(6): 99.8; T(9): 0.2; T(22): 0.0; T(26): 0.0; T(29): 0.0; T(32): 0.0; S(33): 0.0; T(45): 0.0; T(47): 0.0		0.185614	0.358879	up
AT2G28600	NMDVAMSD	AT2G28600.1	P-loop containing nucleoside triphosphate hydrolases superfamily protein	0.287187	N-Term(iTRAQ4plex); S7(Phospho)	S(7): 100.0		0.287187		up
AT2G41900	SMPPSNLEDLFSAEGSSSPR	AT2G41900.1	CCCH-type zinc finger protein with ARM repeat domain	0.688838	N-Term(iTRAQ4plex); S18(Phospho)	S(1): 0.0; S(5): 0.0; S(12): 25.0; S(16): 25.0; S(17): 25.0; S(18): 25.0		0.316631	0.688838	up
AT4G39150	ENSLRHEEETGVK	AT4G39150.1	DNAJ heat shock N-terminal domain-containing protein	1.11136	N-Term(iTRAQ4plex); S3(Phospho); K13(iTRAQ4plex)	S(3): 100.0; T(10): 0.0		0.593322	1.11136	up
AT4G38550	NSSPPSPFHPAAYK	AT4G38550.1	Arabidopsis phospholipase-like protein (PEARLI 4) family	0.272328	N-Term(iTRAQ4plex); S3(Phospho); S6(Phospho); K14(iTRAQ4plex)	S(2): 66.7; S(3): 66.7; S(6): 66.7; Y(13): 0.0		0.272328		up
AT3G50670	ERSRELSHEQPR	AT3G50670.1	U1 small nuclear ribonucleoprotein-70K	0.734341	N-Term(iTRAQ4plex); S3(Phospho); S7(Phospho)	S(3): 100.0; S(7): 100.0		0.734341		up
AT4G03260	SRSEGTLGPI	AT4G03260.1	Outer arm dynein light chain 1 protein	0.281391	N-Term(iTRAQ4plex); S3(Phospho)	S(1): 4.7; S(3): 95.3; T(6): 0.0		0.281391		up
AT1G23860	GRRSPPR	AT1G23860.1	RS-containing zinc finger protein 21	0.555438	N-Term(iTRAQ4plex); S4(Phospho)	S(4): 100.0		0.555438		up
AT1G63930	SWSFGR	AT1G63930.1	from the Czech 'roh' meaning 'corner'	0.750053	N-Term(iTRAQ4plex); S3(Phospho)	S(1): 0.1; S(3): 99.9		0.750053	0.707848	up
AT1G78430	FVGSPGMADDSDDGSGKR	AT1G78430.1	ROP interactive partner 2	0.327286	N-Term(iTRAQ4plex); S4(Phospho); K17(iTRAQ4plex)	S(4): 100.0; S(11): 0.0; S(15): 0.0			0.327286	up
AT5G16590	WVSSITEQQSPSDVFDPELTR	AT5G16590.1	Leucine-rich repeat protein kinase family protein	0.294679	N-Term(iTRAQ4plex); S3(Phospho)	S(3): 94.3; S(4): 5.7; T(6): 0.0; S(10): 0.0; S(12): 0.0; T(20): 0.0			0.294679	up
AT2G21150	LSFAEDFENGSDEDDGENKSSGTGNLR	AT2G21150.1	XAP5 family protein	0.677391	N-Term(iTRAQ4plex); S11(Phospho); K19(iTRAQ4plex)	S(2): 0.0; S(11): 100.0; S(20): 0.0; S(21): 0.0; T(23): 0.0			0.677391	up
AT4G34860	SQPGFESHPMVGEAWDALRR	AT4G34860.1	Plant neutral invertase family protein	0.269919	N-Term(iTRAQ4plex); S1(Phospho)	S(1): 100.0; S(7): 0.0			0.269919	up
AT4G27430	HYSEDVGEVQASQEKPVSPK	AT4G27430.1	COP1-interacting protein 7	0.452839	N-Term(iTRAQ4plex); K15(iTRAQ4plex); S18(Phospho); K20(iTRAQ4plex)	Y(2): 0.0; S(3): 0.0; S(12): 0.0; S(18): 100.0			0.452839	up
AT4G27430	WNSEETSPKATAK	AT4G27430.1	COP1-interacting protein 7	0.310822	N-Term(iTRAQ4plex); T6(Phospho); K9(iTRAQ4plex); K13(iTRAQ4plex)	S(3): 4.7; T(6): 90.5; S(7): 4.7; T(11): 0.0			0.310822	up
AT3G11510	VETVTLGPSVR	AT3G11510.1	Ribosomal protein S11 family protein	0.375994	N-Term(iTRAQ4plex); S9(Phospho)	T(3): 3.5; T(5): 3.5; S(9): 92.9			0.375994	up
AT5G42020	AEDKASGK	AT5G42020.1	Heat shock protein 70 (Hsp 70) family protein	1.99213	N-Term(iTRAQ4plex); K4(iTRAQ4plex); S6(Phospho); K8(iTRAQ4plex)	S(6): 100.0			1.99213	up
AT4G29150	TLSSPLSGR	AT4G29150.1	IQ-domain 25	0.519774	N-Term(iTRAQ4plex); S3(Phospho)	T(1): 0.0; S(3): 99.8; S(4): 0.2; S(7): 0.0			0.519774	up
AT4G37100	LLGVEDEHPSKGR	AT4G37100.1	Pyridoxal phosphate (PLP)-dependent transferases superfamily protein	0.451854	N-Term(iTRAQ4plex); S10(Phospho); K11(iTRAQ4plex)	S(10): 100.0			0.451854	up
AT1G14460	VSSPLLLK	AT1G14460.1	AAA-type ATPase family protein	0.434681	N-Term(iTRAQ4plex); S3(Phospho); K8(iTRAQ4plex)	S(2): 3.2; S(3): 96.8			0.434681	up
AT3G27530	LIELGVDVDKLLEDIGDESEAQAESEED	AT3G27530.1	golgin candidate 6	0.331187	N-Term(iTRAQ4plex); K10(iTRAQ4plex); S19(Phospho)	S(19): 91.8; S(25): 8.2			0.331187	up
AT1G51500	KVPSLSSLSSRR	AT1G51500.1	ABC-2 type transporter family protein	0.305686	K1(iTRAQ4plex); N-Term(iTRAQ4plex); S4(Phospho); S6(Phospho)	S(4): 100.0; S(6): 3.2; S(7): 3.2; S(9): 46.8; S(10): 46.8			0.305686	up
AT3G47070	EGTTTGGRGTVR	AT3G47070.1	LOCATED IN: thylakoid, chloroplast thylakoid membrane, chloroplast, chloroplast envelope; EXPRESSED IN: 22 plant structures; EXPRESSED DURING: 13 growth stages; CONTAINS InterPro DOMAIN/s: Thylakoid soluble phosphoprotein TSP9 (InterPro:IPR021584); Has 37 Blast hits to 37 proteins in 10 species: Archae - 0; Bacteria - 0; Metazoa - 0; Fungi - 0; Plants - 37; Viruses - 0; Other Eukaryotes - 0 (sour…	0.407657	N-Term(iTRAQ4plex); T10(Phospho)	T(3): 0.2; T(4): 4.4; T(5): 4.4; T(10): 91.0			0.407657	up
AT1G49890	RYPSPSPLLSR	AT1G49890.1	Family of unknown function (DUF566)	0.32867	N-Term(iTRAQ4plex); S4(Phospho)	Y(2): 3.8; S(4): 96.2; S(6): 0.0; S(10): 0.0			0.32867	up
AT1G78650	NFQHSSSNVGHQAK	AT1G78650.1	DNA-directed DNA polymerases	0.339578	N-Term(iTRAQ4plex); S7(Phospho); K14(iTRAQ4plex)	S(5): 2.1; S(6): 49.0; S(7): 49.0			0.339578	up
AT4G25770	LYEQPGEVDSLDSPSKEK	AT4G25770.2	alpha/beta-Hydrolases superfamily protein	0.268603	N-Term(iTRAQ4plex); S13(Phospho); K16(iTRAQ4plex); K18(iTRAQ4plex)	Y(2): 0.0; S(10): 0.0; S(13): 100.0; S(15): 0.0			0.268603	up
AT1G24267	GPLQHTQSMSGLK	AT1G24267.1	Protein of unknown function (DUF1664)	0.481165	N-Term(iTRAQ4plex); S8(Phospho); K13(iTRAQ4plex)	T(6): 5.0; S(8): 94.7; S(10): 0.3			0.481165	up
AT5G67100	LSSMFTSSSFKK	AT5G67100.1	DNA-directed DNA polymerases	1.1922	N-Term(iTRAQ4plex); S9(Phospho); K11(iTRAQ4plex); K12(iTRAQ4plex)	S(2): 0.0; S(3): 0.0; T(6): 0.0; S(7): 0.0; S(8): 0.3; S(9): 99.6			1.1922	up
AT4G30510	KIDKLEGTSSPSHFTSLR	AT4G30510.1	homolog of yeast autophagy 18 (ATG18) B	0.301602	N-Term(iTRAQ4plex); K1(iTRAQ4plex); K4(iTRAQ4plex); T8(Phospho)	T(8): 85.6; S(9): 7.2; S(10): 7.2; S(12): 0.1; T(15): 0.0; S(16): 0.0			0.301602	up
AT2G26890	ILEISLNNVSSDDLNR	AT2G26890.1	DNAJ heat shock N-terminal domain-containing protein	0.476392	N-Term(iTRAQ4plex); S11(Phospho)	S(5): 33.3; S(10): 33.3; S(11): 33.3			0.476392	up
AT5G58620	SQSFIER	AT5G58620.1	zinc finger (CCCH-type) family protein	0.358763	N-Term(iTRAQ4plex); S3(Phospho)	S(1): 0.0; S(3): 100.0			0.358763	up
AT2G20050	VSSQFLPPDGSR	AT2G20050.2	protein serine/threonine phosphatases;protein kinases;catalytics;cAMP-dependent protein kinase regulators;ATP binding;protein serine/threonine phosphatases	0.318838	N-Term(iTRAQ4plex); S3(Phospho)	S(2): 50.0; S(3): 50.0; S(11): 0.0			0.318838	up
AT1G13440	LTGMSFR	AT1G13440.1	glyceraldehyde-3-phosphate dehydrogenase C2	0.448	N-Term(iTRAQ4plex); S5(Phospho)	T(2): 0.0; S(5): 100.0			0.448	up
AT3G06450	SLSDFR	AT3G06450.1	HCO3- transporter family	0.541656	N-Term(iTRAQ4plex); S3(Phospho)	S(1): 0.0; S(3): 100.0			0.541656	up
AT5G07530	GMSGGSESEEGMSGSEGGMSGGGGSK	AT5G07530.2	glycine rich protein 17	-0.604558	N-Term(iTRAQ4plex); S13(Phospho); K26(iTRAQ4plex)	S(3): 0.0; S(6): 0.0; S(8): 0.3; S(13): 99.4; S(15): 0.3; S(20): 0.0; S(25): 0.0	-0.188244	-0.155677	-0.604558	down
AT2G02170	TQVTSSGGGFSPGK	AT2G02170.1	Remorin family protein	-0.630197	N-Term(iTRAQ4plex); S11(Phospho); K14(iTRAQ4plex)	T(1): 0.0; T(4): 0.0; S(5): 0.0; S(6): 0.0; S(11): 100.0	-0.480622	-0.382993	-0.630197	down
AT5G03280	SLSGEGGSGTGSLSR	AT5G03280.1	NRAMP metal ion transporter family protein	-0.514139	N-Term(iTRAQ4plex); S8(Phospho); S12(Phospho)	S(1): 0.0; S(3): 0.0; S(8): 50.1; T(10): 50.1; S(12): 99.8; S(14): 0.0	-0.212563	-0.514139	-0.426805	down
AT3G01780	IEEESENEEEEEGEEEDDDEEVK	AT3G01780.1	ARM repeat superfamily protein	-1.06306	N-Term(iTRAQ4plex); S5(Phospho); K23(iTRAQ4plex)	S(5): 100.0	-0.372702	-0.599424	-1.06306	down
AT1G59610	ATSPQPDGPSSTGGSLK	AT1G59610.1	dynamin-like 3	-0.544685	N-Term(iTRAQ4plex); T2(Phospho); K17(iTRAQ4plex)	T(2): 96.8; S(3): 3.2; S(10): 0.0; S(11): 0.0; T(12): 0.0; S(15): 0.0	-0.544584	-0.544685	-0.479225	down
AT2G21660	SGGGGGYSGGGGSYGGGGGR	AT2G21660.1	cold, circadian rhythm, and rna binding 2	-0.856378	N-Term(iTRAQ4plex); S8(Phospho)	S(1): 0.0; Y(7): 0.1; S(8): 97.0; S(13): 2.8; Y(14): 0.1	-0.604205	-0.856378	-0.819085	down
AT1G76850	LITESSGSPSK	AT1G76850.1	exocyst complex component sec5	-1.01847	N-Term(iTRAQ4plex); S8(Phospho); K11(iTRAQ4plex)	T(3): 0.0; S(5): 0.0; S(6): 0.0; S(8): 99.9; S(10): 0.1	-0.50258	-1.01847	-0.859151	down
AT3G54760	VGVGAESPAAATDCSK	AT3G54760.2	dentin sialophosphoprotein-related	-0.706887	N-Term(iTRAQ4plex); S7(Phospho); C14(Carbamidomethyl); K16(iTRAQ4plex)	S(7): 100.0; T(12): 0.0; S(15): 0.0	-0.668666	-0.571569	-0.706887	down
AT1G10290	ATSPQPDGPTAGGSLK	AT1G10290.1	dynamin-like protein 6	-0.337239	N-Term(iTRAQ4plex); T2(Phospho); K16(iTRAQ4plex)	T(2): 96.3; S(3): 3.7; T(10): 0.0; S(14): 0.0	-0.191878	-0.291303	-0.337239	down
AT5G09390	SAANDTEMDDDSGNEK	AT5G09390.2	CD2-binding protein-related	-1.43207	N-Term(iTRAQ4plex); S12(Phospho); K16(iTRAQ4plex)	S(1): 0.0; T(6): 0.0; S(12): 100.0	-1.43207	-1.2452	-0.953096	down
AT5G05170	NTGPVSTQAASER	AT5G05170.1	Cellulose synthase family protein	-0.717465	N-Term(iTRAQ4plex); S6(Phospho); S11(Phospho)	T(2): 0.0; S(6): 99.9; T(7): 0.1; S(11): 100.0	-0.259878	-0.39561	-0.717465	down
AT5G05170	NTGPVSTQAASER	AT5G05170.1	Cellulose synthase family protein	-0.664596	N-Term(iTRAQ4plex); S11(Phospho)	T(2): 0.0; S(6): 0.0; T(7): 0.0; S(11): 100.0	-0.599816	-0.664596	-0.552054	down
AT4G27060	EASDGSTLSPDSASK	AT4G27060.1	ARM repeat superfamily protein	-0.822804	N-Term(iTRAQ4plex); S9(Phospho); K15(iTRAQ4plex)	S(3): 0.0; S(6): 2.4; T(7): 0.1; S(9): 97.5; S(12): 0.0; S(14): 0.0	-0.50803	-0.590911	-0.822804	down
AT2G27100	TSEPNSEDEAAGVGK	AT2G27100.1	C2H2 zinc-finger protein SERRATE (SE)	-0.975715	N-Term(iTRAQ4plex); S6(Phospho); K15(iTRAQ4plex)	T(1): 0.0; S(2): 0.0; S(6): 100.0	-0.683641	-0.605706	-0.975715	down
AT1G35780	SDVSSPSSATAER	AT1G35780.1	unknown protein; BEST Arabidopsis thaliana protein match is: unknown protein (TAIR:AT1G78150.2); Has 145 Blast hits to 144 proteins in 16 species: Archae - 0; Bacteria - 0; Metazoa - 0; Fungi - 0; Plants - 145; Viruses - 0; Other Eukaryotes - 0 (source: NCBI BLink).	-1.02932	N-Term(iTRAQ4plex); S5(Phospho)	S(1): 0.0; S(4): 49.1; S(5): 49.1; S(7): 1.7; S(8): 0.1; T(10): 0.0	-0.890781	-1.02932	-0.980026	down
AT4G33400	SPSSSLDDVEAK	AT4G33400.1	Vacuolar import/degradation, Vid27-related protein	-1.1143	N-Term(iTRAQ4plex); S1(Phospho); K12(iTRAQ4plex)	S(1): 100.0; S(3): 0.0; S(4): 0.0; S(5): 0.0	-0.818556	-1.04288	-1.1143	down
AT5G07530	GMSGGSESEEGMSGSEGGMSGGGGSK	AT5G07530.2	glycine rich protein 17	-0.659528	N-Term(iTRAQ4plex); S6(Phospho); S8(Phospho); S13(Phospho); K26(iTRAQ4plex)	S(3): 0.1; S(6): 99.9; S(8): 100.0; S(13): 92.5; S(15): 7.5; S(20): 0.0; S(25): 0.0	0.11138		-0.659528	down
AT1G80530	SSPLGSSDNLAK	AT1G80530.1	Major facilitator superfamily protein	-0.597315	N-Term(iTRAQ4plex); S6(Phospho); K12(iTRAQ4plex)	S(1): 0.0; S(2): 0.0; S(6): 99.9; S(7): 0.1	-0.324817	-0.31153	-0.597315	down
AT5G12080	SVGSPAPVTPSK	AT5G12080.1	mechanosensitive channel of small conductance-like 10	-0.76677	N-Term(iTRAQ4plex); S4(Phospho); S11(Phospho); K12(iTRAQ4plex)	S(1): 0.2; S(4): 99.8; T(9): 3.9; S(11): 96.1	-0.469924	-0.394757	-0.76677	down
AT5G47690	NVSLDSHDENSDQEK	AT5G47690.1	binding	-1.50146	N-Term(iTRAQ4plex); S6(Phospho); S11(Phospho); K15(iTRAQ4plex)	S(3): 0.0; S(6): 100.0; S(11): 100.0	-1.28093	-1.26165	-1.50146	down
AT4G32330	TASGADSEETQTPR	AT4G32330.1	TPX2 (targeting protein for Xklp2) protein family	-1.29391	N-Term(iTRAQ4plex); T12(Phospho)	T(1): 0.0; S(3): 0.0; S(7): 0.0; T(10): 0.1; T(12): 99.9	-0.845593	-0.973594	-1.29391	down
AT4G16340	GPVSEGAGSPK	AT4G16340.1	guanyl-nucleotide exchange factors;GTPase binding;GTP binding	-0.963567	N-Term(iTRAQ4plex); S9(Phospho); K11(iTRAQ4plex)	S(4): 0.0; S(9): 100.0	-0.888426	-0.740222	-0.963567	down
AT2G40650	SVLEDDFEEEEEKEENEGIADGSEDEMDQR	AT2G40650.1	PRP38 family protein	-0.359866	N-Term(iTRAQ4plex); K13(iTRAQ4plex); S23(Phospho)	S(1): 0.0; S(23): 100.0	-0.130022	-0.235759	-0.359866	down
AT1G56340	DAPAESDAEEEAEDDDNEGDDSDNESK	AT1G56340.1	calreticulin 1a	-0.767713	N-Term(iTRAQ4plex); S6(Phospho); K27(iTRAQ4plex)	S(6): 100.0; S(22): 0.0; S(26): 0.0	-0.255039	-0.767713		down
AT5G26860	AVESDSEVSDSK	AT5G26860.1	lon protease 1	-0.784521	N-Term(iTRAQ4plex); S4(Phospho); K12(iTRAQ4plex)	S(4): 100.0; S(6): 0.0; S(9): 0.0; S(11): 0.0	-0.742745	-0.784521	-0.766952	down
AT3G55460	SYSPGYEGAAAAAPDR	AT3G55460.1	SC35-like splicing factor 30	-0.412015	N-Term(iTRAQ4plex); S1(Phospho); S3(Phospho)	S(1): 100.0; Y(2): 0.1; S(3): 99.9; Y(6): 0.0	0.0983643	-0.27067	-0.412015	down
AT2G18220	NAPSSDDEDDEDRMEK	AT2G18220.1	Noc2p family	-0.716876	N-Term(iTRAQ4plex); S4(Phospho); S5(Phospho); K16(iTRAQ4plex)	S(4): 100.0; S(5): 100.0	-0.618688	-0.284887	-0.716876	down
AT5G39570	SGSGDDEEGSYGR	AT5G39570.1	FUNCTIONS IN: molecular_function unknown; INVOLVED IN: biological_process unknown; LOCATED IN: cytosol, nucleus; EXPRESSED IN: 25 plant structures; EXPRESSED DURING: 14 growth stages; BEST Arabidopsis thaliana protein match is: glycine-rich protein (TAIR:AT3G29075.1); Has 30201 Blast hits to 17322 proteins in 780 species: Archae - 12; Bacteria - 1396; Metazoa - 17338; Fungi - 3422; Plants - 5037;…	-0.685379	N-Term(iTRAQ4plex); S3(Phospho)	S(1): 0.0; S(3): 100.0; S(10): 0.0; Y(11): 0.0	-0.343928	-0.492901	-0.685379	down
AT3G57150	SKDTEAAVDAEDESAAEKSEK	AT3G57150.1	homologue of NAP57	-0.486132	N-Term(iTRAQ4plex); K2(iTRAQ4plex); S14(Phospho); K18(iTRAQ4plex); K21(iTRAQ4plex)	S(1): 0.0; T(4): 0.0; S(14): 100.0; S(19): 0.0	-0.317692		-0.486132	down
AT3G14840	LDEEENTHISTR	AT3G14840.2	Leucine-rich repeat transmembrane protein kinase	-0.421235	N-Term(iTRAQ4plex); T11(Phospho)	T(7): 0.0; S(10): 0.0; T(11): 100.0	-0.0574487	-0.283125	-0.421235	down
AT2G33810	ELSEEEEEEEETEDEDTFEEEEALEK	AT2G33810.1	squamosa promoter binding protein-like 3	-0.899021	N-Term(iTRAQ4plex); S3(Phospho); T17(Phospho); K26(iTRAQ4plex)	S(3): 100.0; T(12): 0.0; T(17): 100.0	0.0572757	-0.422236	-0.899021	down
AT2G07360	SYESDDEEPRK	AT2G07360.1	SH3 domain-containing protein	-1.04167	N-Term(iTRAQ4plex); S4(Phospho); K11(iTRAQ4plex)	S(1): 0.0; Y(2): 0.0; S(4): 100.0	-1.04167	-0.941016	-0.900976	down
AT1G68790	IQEGPEGSLQSEMK	AT1G68790.1	little nuclei3	-0.33511	N-Term(iTRAQ4plex); S8(Phospho); S11(Phospho); K14(iTRAQ4plex)	S(8): 100.0; S(11): 100.0	-0.304152		-0.33511	down
AT4G00238	TLNSPSAAVAVSDDSESEK	AT4G00238.1	DNA-binding storekeeper protein-related transcriptional regulator	-0.528504	N-Term(iTRAQ4plex); S12(Phospho); S15(Phospho); K19(iTRAQ4plex)	T(1): 0.0; S(4): 0.0; S(6): 0.0; S(12): 100.0; S(15): 95.5; S(17): 4.5	0.252577	-0.528504	-0.0682438	down
AT3G56150	YLQSGSEDDDDTDTK	AT3G56150.1	eukaryotic translation initiation factor 3C	-1.46115	N-Term(iTRAQ4plex); S4(Phospho); S6(Phospho); K15(iTRAQ4plex)	Y(1): 0.0; S(4): 100.0; S(6): 100.0; T(12): 0.0; T(14): 0.0	-1.44558	-1.16031	-1.46115	down
AT1G80930	DHRASDDDEEGEIR	AT1G80930.1	MIF4G domain-containing protein / MA3 domain-containing protein	-0.854202	N-Term(iTRAQ4plex); S5(Phospho)	S(5): 100.0	-0.854202	-0.465367	-0.839116	down
AT3G12480	KPISDEVNDSDEEYKK	AT3G12480.1	nuclear factor Y, subunit C11	-1.07376	K1(iTRAQ4plex); N-Term(iTRAQ4plex); S10(Phospho); K15(iTRAQ4plex); K16(iTRAQ4plex)	S(4): 0.0; S(10): 100.0; Y(14): 0.0	-0.901381		-1.07376	down
AT5G47430	ALSPTTSVASK	AT5G47430.2	DWNN domain, a CCHC-type zinc finger	-0.447658	N-Term(iTRAQ4plex); S3(Phospho); K11(iTRAQ4plex)	S(3): 100.0; T(5): 0.0; T(6): 0.0; S(7): 0.0; S(10): 0.0	-0.38791	-0.263051	-0.447658	down
AT5G05170	QDTSGEFSAASPER	AT5G05170.1	Cellulose synthase family protein	-0.540348	N-Term(iTRAQ4plex); S11(Phospho)	T(3): 0.0; S(4): 0.0; S(8): 3.4; S(11): 96.6	-0.19637	-0.540348	-0.479171	down
AT4G38630	DKDGDTASASQETVAR	AT4G38630.1	regulatory particle non-ATPase 10	-1.37528	N-Term(iTRAQ4plex); K2(iTRAQ4plex); S8(Phospho)	T(6): 0.0; S(8): 100.0; S(10): 0.0; T(13): 0.0	-1.12294	-0.75118	-1.37528	down
AT1G78880	SGAQSGPVPNATGR	AT1G78880.1	Ubiquitin-specific protease family C19-related protein	-0.707744	N-Term(iTRAQ4plex); S5(Phospho)	S(1): 0.0; S(5): 100.0; T(12): 0.0	-0.687434	-0.602379	-0.707744	down
AT4G25500	DSDGGYDGAESPMQK	AT4G25500.2	arginine/serine-rich splicing factor 35	-0.695824	N-Term(iTRAQ4plex); S11(Phospho); K15(iTRAQ4plex)	S(2): 0.0; Y(6): 0.0; S(11): 100.0	-0.321107	-0.695824	-0.471821	down
AT4G15802	AEMGVEGTPPPASK	AT4G15802.1	heat shock factor binding protein	-0.409977	N-Term(iTRAQ4plex); T8(Phospho); K14(iTRAQ4plex)	T(8): 100.0; S(13): 0.0	-0.399836	-0.386367	-0.409977	down
AT2G44730	QGNESGDDDDHDDGNYTAR	AT2G44730.1	Alcohol dehydrogenase transcription factor Myb/SANT-like family protein	-0.831669	N-Term(iTRAQ4plex); S5(Phospho)	S(5): 100.0; Y(16): 0.0; T(17): 0.0	-0.72511	-0.567868	-0.831669	down
AT3G48890	DVATDDDDAAKE	AT3G48890.1	membrane-associated progesterone binding protein 3	-0.441912	N-Term(iTRAQ4plex); T4(Phospho); K11(iTRAQ4plex)	T(4): 100.0	-0.441912	-0.0964223	-0.293559	down
AT5G56010	EISDDEEEEEK	AT5G56010.1	heat shock protein 81-3	-1.44724	N-Term(iTRAQ4plex); S3(Phospho); K11(iTRAQ4plex)	S(3): 100.0	-1.44724	-1.21502	-1.31722	down
AT2G38040	ELAAEESDGSVKEDDDDDEDSSESGK	AT2G38040.1	acetyl Co-enzyme a carboxylase carboxyltransferase alpha subunit	-0.991637	N-Term(iTRAQ4plex); S7(Phospho); K12(iTRAQ4plex); K26(iTRAQ4plex)	S(7): 50.0; S(10): 50.0; S(21): 0.0; S(22): 0.0; S(24): 0.0	-0.774355	-0.991637	-0.634224	down
AT5G01400	SEMSQSQNSPIDTGR	AT5G01400.1	HEAT repeat-containing protein	-0.861668	N-Term(iTRAQ4plex); S9(Phospho)	S(1): 0.0; S(4): 0.0; S(6): 0.0; S(9): 99.9; T(13): 0.1	-0.543756	-0.861668	-0.793167	down
AT5G49100	TTYGDSDLSPR	AT5G49100.1	unknown protein; BEST Arabidopsis thaliana protein match is: unknown protein (TAIR:AT3G06868.1); Has 30201 Blast hits to 17322 proteins in 780 species: Archae - 12; Bacteria - 1396; Metazoa - 17338; Fungi - 3422; Plants - 5037; Viruses - 0; Other Eukaryotes - 2996 (source: NCBI BLink).	-0.477903	N-Term(iTRAQ4plex); S9(Phospho)	T(1): 0.0; T(2): 0.0; Y(3): 0.0; S(6): 0.0; S(9): 100.0	-0.392272	-0.477903	-0.322853	down
AT1G59610	AAAASSWSDNSGTESSPR	AT1G59610.1	dynamin-like 3	-0.290199	N-Term(iTRAQ4plex); S15(Phospho)	S(5): 0.0; S(6): 0.0; S(8): 0.0; S(11): 0.0; T(13): 0.0; S(15): 50.0; S(16): 50.0	-0.164696	-0.165381	-0.290199	down
AT4G24680	SVEGQGVDCTEEANDR	AT4G24680.1	modifier of snc1	-1.4201	N-Term(iTRAQ4plex); S1(Phospho); C9(Carbamidomethyl)	S(1): 100.0; T(10): 0.0	-0.909197	-1.08938	-1.4201	down
AT5G27640	DGEVSDVEEDEYEAK	AT5G27640.1	translation initiation factor 3B1	-0.354381	N-Term(iTRAQ4plex); S5(Phospho); K15(iTRAQ4plex)	S(5): 100.0; Y(12): 0.0	-0.0332813	-0.130387	-0.354381	down
AT3G11540	SSSSSAGVLSPSR	AT3G11540.2	Tetratricopeptide repeat (TPR)-like superfamily protein	-0.441469	N-Term(iTRAQ4plex); S12(Phospho)	S(1): 0.0; S(2): 0.0; S(3): 0.0; S(4): 0.0; S(5): 0.0; S(10): 3.3; S(12): 96.7	-0.178461	-0.297418	-0.441469	down
AT3G02050	APAESGVSPR	AT3G02050.1	K+ uptake transporter 3	-0.785785	N-Term(iTRAQ4plex); S8(Phospho)	S(5): 0.0; S(8): 100.0	-0.716438	-0.776662	-0.785785	down
AT3G61690	GDDLENSHSPVR	AT3G61690.1	nucleotidyltransferases	-0.954157	N-Term(iTRAQ4plex); S9(Phospho)	S(7): 0.0; S(9): 100.0	-0.811694	-0.773325	-0.954157	down
AT5G47480	ESNIVDGSGSPGVK	AT5G47480.1	RGPR-related	-0.33501	N-Term(iTRAQ4plex); S10(Phospho); K14(iTRAQ4plex)	S(2): 0.0; S(8): 0.0; S(10): 100.0	-0.33501	-0.221406	-0.219626	down
AT3G18240	HAETDDELLEK	AT3G18240.1	Ribosomal protein S24/S35, mitochondrial	-0.876578	N-Term(iTRAQ4plex); T4(Phospho); K11(iTRAQ4plex)	T(4): 100.0	-0.876578	-0.655763	-0.816082	down
AT3G57150	DTEAAVDAEDESAAEK	AT3G57150.1	homologue of NAP57	-0.628239	N-Term(iTRAQ4plex); S12(Phospho); K16(iTRAQ4plex)	T(2): 0.0; S(12): 100.0	-0.535985	-0.489658	-0.628239	down
AT1G72340	SSNSPPMADTTR	AT1G72340.1	NagB/RpiA/CoA transferase-like superfamily protein	-0.682913	N-Term(iTRAQ4plex); S4(Phospho)	S(1): 0.0; S(2): 0.0; S(4): 100.0; T(10): 0.0; T(11): 0.0	-0.676485	-0.682913	-0.682646	down
AT2G37340	IIDGSPPPSPK	AT2G37340.3	arginine/serine-rich zinc knuckle-containing protein 33	-0.304685	N-Term(iTRAQ4plex); S5(Phospho); S9(Phospho); K11(iTRAQ4plex)	S(5): 100.0; S(9): 100.0	-0.055931	-0.304685	-0.281514	down
AT5G47690	ASEDELHLESDMDK	AT5G47690.1	binding	-0.34447	N-Term(iTRAQ4plex); S10(Phospho); K14(iTRAQ4plex)	S(2): 0.0; S(10): 100.0	-0.215459	-0.232117	-0.34447	down
AT1G16970	QSIYGDDPDEESDSGAK	AT1G16970.1	KU70 homolog	-1.01337	N-Term(iTRAQ4plex); S12(Phospho); K17(iTRAQ4plex)	S(2): 0.0; Y(4): 0.0; S(12): 99.9; S(14): 0.1	-1.01337	-0.0535095	-0.380507	down
AT5G58440	SPSSSSSDYIK	AT5G58440.1	sorting nexin 2A	-0.73694	N-Term(iTRAQ4plex); S1(Phospho); K11(iTRAQ4plex)	S(1): 100.0; S(3): 0.0; S(4): 0.0; S(5): 0.0; S(6): 0.0; S(7): 0.0; Y(9): 0.0	-0.73694	-0.707147	-0.660808	down
AT5G47690	NVSLDSHDENSDQEK	AT5G47690.1	binding	-1.06852	N-Term(iTRAQ4plex); S3(Phospho); S6(Phospho); S11(Phospho); K15(iTRAQ4plex)	S(3): 100.0; S(6): 100.0; S(11): 100.0	-1.06852	-0.505661		down
AT4G01410	NAPSASSTPESYSK	AT4G01410.1	Late embryogenesis abundant (LEA) hydroxyproline-rich glycoprotein family	-0.597971	N-Term(iTRAQ4plex); S7(Phospho); T8(Phospho); K14(iTRAQ4plex)	S(4): 0.0; S(6): 4.8; S(7): 95.5; T(8): 99.8; S(11): 0.0; Y(12): 0.0; S(13): 0.0	-0.347979	-0.588881	-0.597971	down
AT2G39010	TKDELTEEESLSGK	AT2G39010.1	plasma membrane intrinsic protein 2E	-0.430128	N-Term(iTRAQ4plex); K2(iTRAQ4plex); S10(Phospho); K14(iTRAQ4plex)	T(1): 0.0; T(6): 0.0; S(10): 97.2; S(12): 2.8	-0.430128			down
AT3G01160	SSHVESEEESESELK	AT3G01160.1	FUNCTIONS IN: molecular_function unknown; INVOLVED IN: biological_process unknown; LOCATED IN: cytosol, nucleus; EXPRESSED IN: 22 plant structures; EXPRESSED DURING: 13 growth stages; CONTAINS InterPro DOMAIN/s: NUC153 (InterPro:IPR012580); Has 36638 Blast hits to 21323 proteins in 1057 species: Archae - 109; Bacteria - 2369; Metazoa - 13796; Fungi - 4858; Plants - 1657; Viruses - 489; Other Euka…	-1.19214	N-Term(iTRAQ4plex); S6(Phospho); S10(Phospho); K15(iTRAQ4plex)	S(1): 0.0; S(2): 0.0; S(6): 100.0; S(10): 99.8; S(12): 0.2	-0.905434	-0.840193	-1.19214	down
AT5G62390	EIAEGVTQIVQMLETEEE	AT5G62390.1	BCL-2-associated athanogene 7	-0.324456	N-Term(iTRAQ4plex); T15(Phospho)	T(7): 0.0; T(15): 100.0	0.00207416	0.0205653	-0.324456	down
AT4G33060	SDAVSSEDEKPR	AT4G33060.1	Cyclophilin-like peptidyl-prolyl cis-trans isomerase family protein	-1.05603	N-Term(iTRAQ4plex); S5(Phospho); S6(Phospho); K10(iTRAQ4plex)	S(1): 0.0; S(5): 100.0; S(6): 100.0	-0.956699	-0.770046	-1.05603	down
AT3G61260	IALESESPAK	AT3G61260.1	Remorin family protein	-0.721973	N-Term(iTRAQ4plex); S7(Phospho); K10(iTRAQ4plex)	S(5): 0.0; S(7): 100.0	-0.499265	-0.721973	-0.235398	down
AT1G63640	HSIGASPNAR	AT1G63640.2	P-loop nucleoside triphosphate hydrolases superfamily protein with CH (Calponin Homology) domain	-1.08882	N-Term(iTRAQ4plex); S6(Phospho)	S(2): 0.0; S(6): 100.0	-0.991801	-1.01189	-1.08882	down
AT1G80930	RIEVDSDGDGER	AT1G80930.1	MIF4G domain-containing protein / MA3 domain-containing protein	-0.656691	N-Term(iTRAQ4plex); S6(Phospho)	S(6): 100.0	-0.616955	-0.537249	-0.656691	down
AT4G38550	SPPPSYLSNK	AT4G38550.1	Arabidopsis phospholipase-like protein (PEARLI 4) family	-0.630849	N-Term(iTRAQ4plex); S1(Phospho); K10(iTRAQ4plex)	S(1): 100.0; S(5): 0.0; Y(6): 0.0; S(8): 0.0	-0.406276	-0.554724	-0.630849	down
AT3G57150	HDDSSDSPAPVTTK	AT3G57150.1	homologue of NAP57	-1.29332	N-Term(iTRAQ4plex); S5(Phospho); K14(iTRAQ4plex)	S(4): 50.0; S(5): 50.0; S(7): 0.0; T(12): 0.0; T(13): 0.0	-1.15973	-0.993358	-1.29332	down
AT1G48610	SGTPGDASGNKPQTDATGVSATDTASQK	AT1G48610.2	AT hook motif-containing protein	-0.570979	N-Term(iTRAQ4plex); T3(Phospho); K11(iTRAQ4plex); K28(iTRAQ4plex)	S(1): 0.1; T(3): 99.9; S(8): 0.1; T(14): 0.0; T(17): 0.0; S(20): 0.0; T(22): 0.0; T(24): 0.0; S(26): 0.0	-0.549615	-0.570979	-0.525636	down
AT2G46020	NIDSGNEEEGDIR	AT2G46020.1	transcription regulatory protein SNF2, putative	-0.924858	N-Term(iTRAQ4plex); S4(Phospho)	S(4): 100.0	-0.6044	-0.873778	-0.924858	down
AT3G57150	SKDTEAAVDAEDESAAEK	AT3G57150.1	homologue of NAP57	-1.43105	N-Term(iTRAQ4plex); K2(iTRAQ4plex); S14(Phospho); K18(iTRAQ4plex)	S(1): 0.0; T(4): 0.0; S(14): 100.0	-1.43105		-0.729255	down
AT5G38480	DNLTLWTSDMTDEAGDEIK	AT5G38480.1	general regulatory factor 3	-0.295122	N-Term(iTRAQ4plex); T11(Phospho); K19(iTRAQ4plex)	T(4): 1.1; T(7): 33.0; S(8): 33.0; T(11): 33.0	-0.295122	0.014311	-0.0192318	down
AT3G10540	LAPDPASQSASPER	AT3G10540.1	3-phosphoinositide-dependent protein kinase	-0.265281	N-Term(iTRAQ4plex); S11(Phospho)	S(7): 0.0; S(9): 0.0; S(11): 100.0	0.052539	-0.188189	-0.265281	down
AT3G07810	SNSSSIQGSPGGPGR	AT3G07810.1	RNA-binding (RRM/RBD/RNP motifs) family protein	-0.682943	N-Term(iTRAQ4plex); S9(Phospho)	S(1): 0.0; S(3): 0.0; S(4): 0.0; S(5): 0.0; S(9): 100.0	-0.343029	-0.554755	-0.682943	down
AT5G13260	SSSPANSPAVSVR	AT5G13260.1	unknown protein; BEST Arabidopsis thaliana protein match is: unknown protein (TAIR:AT3G48860.2); Has 30201 Blast hits to 17322 proteins in 780 species: Archae - 12; Bacteria - 1396; Metazoa - 17338; Fungi - 3422; Plants - 5037; Viruses - 0; Other Eukaryotes - 2996 (source: NCBI BLink).	-0.444966	N-Term(iTRAQ4plex); S3(Phospho)	S(1): 0.2; S(2): 4.0; S(3): 95.8; S(7): 0.0; S(11): 0.0	-0.444966	-0.375219	-0.40527	down
AT5G03280	SLSGEGGSGTGSLSR	AT5G03280.1	NRAMP metal ion transporter family protein	-0.629633	N-Term(iTRAQ4plex); S14(Phospho)	S(1): 0.0; S(3): 0.0; S(8): 0.0; T(10): 0.0; S(12): 3.2; S(14): 96.8	-0.593352	-0.525539	-0.629633	down
AT3G09670	ANLQTEDPGSPVSPK	AT3G09670.1	Tudor/PWWP/MBT superfamily protein	-0.263576	N-Term(iTRAQ4plex); S10(Phospho); S13(Phospho); K15(iTRAQ4plex)	T(5): 0.0; S(10): 100.0; S(13): 100.0	0.0442479	-0.0788523	-0.263576	down
AT4G12610	SSGGDEEEGNVSDRGDEDEEEEASRK	AT4G12610.1	transcription activators;DNA binding;RNA polymerase II transcription factors;catalytics;transcription initiation factors	-0.979911	N-Term(iTRAQ4plex); S12(Phospho); K26(iTRAQ4plex)	S(1): 0.0; S(2): 0.0; S(12): 100.0; S(24): 0.0	-0.75777	-0.341244	-0.979911	down
AT5G27540	YAAGAVDCPGSPK	AT5G27540.1	MIRO-related GTP-ase 1	-0.717206	N-Term(iTRAQ4plex); C8(Carbamidomethyl); S11(Phospho); K13(iTRAQ4plex)	Y(1): 0.0; S(11): 100.0	-0.51726	-0.51651	-0.717206	down
AT1G63640	RHSIGASPNAR	AT1G63640.2	P-loop nucleoside triphosphate hydrolases superfamily protein with CH (Calponin Homology) domain	-0.865907	N-Term(iTRAQ4plex); S3(Phospho); S7(Phospho)	S(3): 100.0; S(7): 100.0	-0.677847	-0.594372	-0.865907	down
AT4G01410	NAPSASSTPESYSK	AT4G01410.1	Late embryogenesis abundant (LEA) hydroxyproline-rich glycoprotein family	-0.596973	N-Term(iTRAQ4plex); S7(Phospho); T8(Phospho); S11(Phospho); K14(iTRAQ4plex)	S(4): 0.0; S(6): 0.2; S(7): 99.8; T(8): 100.0; S(11): 95.5; Y(12): 4.3; S(13): 0.2	-0.358516	-0.531871	-0.596973	down
AT4G38710	STEHSEEDAQEEEPAVEGAK	AT4G38710.1	glycine-rich protein	-0.431652	N-Term(iTRAQ4plex); S5(Phospho); K20(iTRAQ4plex)	S(1): 0.0; T(2): 0.0; S(5): 100.0	-0.23401	-0.342364	-0.431652	down
AT1G47970	APEEDEEDSGDEDDDRPPK	AT1G47970.1	unknown protein; FUNCTIONS IN: molecular_function unknown; INVOLVED IN: biological_process unknown; LOCATED IN: cytosol; EXPRESSED IN: 21 plant structures; EXPRESSED DURING: 11 growth stages; Has 93717 Blast hits to 40765 proteins in 1891 species: Archae - 1046; Bacteria - 16276; Metazoa - 26677; Fungi - 16127; Plants - 6028; Viruses - 1519; Other Eukaryotes - 26044 (source: NCBI BLink).	-0.574309	N-Term(iTRAQ4plex); S9(Phospho); K19(iTRAQ4plex)	S(9): 100.0	-0.122056	-0.0410982	-0.574309	down
AT1G31870	DLHGSPVSDVK	AT1G31870.1	unknown protein; FUNCTIONS IN: molecular_function unknown; INVOLVED IN: biological_process unknown; LOCATED IN: cytosol, nucleus; EXPRESSED IN: 25 plant structures; EXPRESSED DURING: 15 growth stages; CONTAINS InterPro DOMAIN/s: Protein of unknown function DUF2050, pre-mRNA-splicing factor (InterPro:IPR018609); Has 13303 Blast hits to 9618 proteins in 489 species: Archae - 8; Bacteria - 444; Meta…	-0.672745	N-Term(iTRAQ4plex); S5(Phospho); K11(iTRAQ4plex)	S(5): 100.0; S(8): 0.0	-0.629323	-0.649088	-0.672745	down
AT3G19950	SQGSQGSGDGQGSVEGQQTPR	AT3G19950.1	RING/U-box superfamily protein	-0.448589	N-Term(iTRAQ4plex); T19(Phospho)	S(1): 0.0; S(4): 0.0; S(7): 0.0; S(13): 0.0; T(19): 100.0	-0.448589	-0.0869592	-0.433091	down
AT2G43680	LCPSPLSQSSK	AT2G43680.2	IQ-domain 14	-0.661509	N-Term(iTRAQ4plex); C2(Carbamidomethyl); S4(Phospho); K11(iTRAQ4plex)	S(4): 100.0; S(7): 0.0; S(9): 0.0; S(10): 0.0	-0.198826	-0.278618	-0.661509	down
AT5G63420	ENSRDDDELADASDSETK	AT5G63420.1	RNA-metabolising metallo-beta-lactamase family protein	-0.890874	N-Term(iTRAQ4plex); S13(Phospho); K18(iTRAQ4plex)	S(3): 0.0; S(13): 100.0; S(15): 0.0; T(17): 0.0	-0.890874	-0.517742	-0.421798	down
AT1G09210	DAPAESDAEDEPEDDEGGDDSDSESKAEETK	AT1G09210.1	calreticulin 1b	-1.30937	N-Term(iTRAQ4plex); S6(Phospho); S21(Phospho); K26(iTRAQ4plex); K31(iTRAQ4plex)	S(6): 100.0; S(21): 49.9; S(23): 49.9; S(25): 0.2; T(30): 0.0	-1.03987	-0.599691	-1.30937	down
AT3G15450	IDSEGVLCGASFK	AT3G15450.1	Aluminium induced protein with YGL and LRDR motifs	-0.585698	N-Term(iTRAQ4plex); S3(Phospho); C8(Carbamidomethyl); K13(iTRAQ4plex)	S(3): 100.0; S(11): 0.0	-0.473611	-0.490141	-0.585698	down
AT1G26630	SDDEHHFEASESGASK	AT1G26630.1	Eukaryotic translation initiation factor 5A-1 (eIF-5A 1) protein	-0.989517	N-Term(iTRAQ4plex); S1(Phospho); K16(iTRAQ4plex)	S(1): 100.0; S(10): 0.0; S(12): 0.0; S(15): 0.0	-0.895279	-0.989517	-0.954029	down
AT1G32490	KSGQSDESDGEVAVR	AT1G32490.2	RNA helicase family protein	-1.0293	K1(iTRAQ4plex); N-Term(iTRAQ4plex); S5(Phospho); S8(Phospho)	S(2): 0.0; S(5): 100.0; S(8): 100.0	-1.0293	-0.585055	-0.742599	down
AT3G01540	APPPSSTGSPPR	AT3G01540.1	DEAD box RNA helicase 1	-0.714022	N-Term(iTRAQ4plex); S9(Phospho)	S(5): 0.0; S(6): 0.0; T(7): 2.8; S(9): 97.2	-0.614048	-0.591053	-0.714022	down
AT1G80810	QLANESEEETPK	AT1G80810.1	Tudor/PWWP/MBT superfamily protein	-1.06602	N-Term(iTRAQ4plex); S6(Phospho); K12(iTRAQ4plex)	S(6): 100.0; T(10): 0.0	-0.652589	-0.670348	-1.06602	down
AT1G43690	SKPIEEEETGSGSQSGGESPEAK	AT1G43690.1	ubiquitin interaction motif-containing protein	-0.388338	N-Term(iTRAQ4plex); K2(iTRAQ4plex); S19(Phospho); K23(iTRAQ4plex)	S(1): 0.0; T(9): 0.0; S(11): 0.0; S(13): 0.0; S(15): 0.0; S(19): 100.0	-0.35374	-0.388338		down
AT1G67230	VASEQQGEVVGQR	AT1G67230.1	little nuclei1	-0.866027	N-Term(iTRAQ4plex); S3(Phospho)	S(3): 100.0	-0.707499	-0.750754	-0.866027	down
AT1G16270	TVSGGGIETEAR	AT1G16270.1	Protein kinase superfamily protein with octicosapeptide/Phox/Bem1p domain	-0.575205	N-Term(iTRAQ4plex); S3(Phospho)	T(1): 0.0; S(3): 100.0; T(9): 0.0	-0.575205	0.0635116	-0.43926	down
AT5G61150	NVFGSSDDEDAEEYVR	AT5G61150.1	leo1-like family protein	-0.2826	N-Term(iTRAQ4plex); S5(Phospho); S6(Phospho)	S(5): 100.0; S(6): 100.0; Y(14): 0.0	-0.00700676	-0.0928134	-0.2826	down
AT3G48430	TYDQEGSDGHEEAR	AT3G48430.1	relative of early flowering 6	-1.01322	N-Term(iTRAQ4plex); S7(Phospho)	T(1): 0.0; Y(2): 0.0; S(7): 100.0	-0.738018	-0.697612	-1.01322	down
AT5G04990	SVSAATGTNTTATQR	AT5G04990.1	SAD1/UNC-84 domain protein 1	-0.783347	N-Term(iTRAQ4plex); S3(Phospho)	S(1): 0.0; S(3): 100.0; T(6): 0.0; T(8): 0.0; T(10): 0.0; T(11): 0.0; T(13): 0.0	-0.66396		-0.783347	down
AT1G76850	LITESSGSPSKAEK	AT1G76850.1	exocyst complex component sec5	-0.456822	N-Term(iTRAQ4plex); S8(Phospho); K11(iTRAQ4plex); K14(iTRAQ4plex)	T(3): 0.0; S(5): 0.0; S(6): 0.1; S(8): 99.9; S(10): 0.0	-0.208154	-0.456822		down
AT3G20550	GGSEEPNVEEDSVAR	AT3G20550.1	SMAD/FHA domain-containing protein	-0.30384	N-Term(iTRAQ4plex); S3(Phospho)	S(3): 100.0; S(12): 0.0	-0.0465952	-0.151647	-0.30384	down
AT2G21150	LSFAEDFENGSDEDDGENK	AT2G21150.1	XAP5 family protein	-0.278314	N-Term(iTRAQ4plex); S11(Phospho); K19(iTRAQ4plex)	S(2): 0.0; S(11): 100.0	-0.278314	0.0112745	-0.0155288	down
AT5G55300	ISASPTSVK	AT5G55300.3	DNA topoisomerase I alpha	-0.522405	N-Term(iTRAQ4plex); S4(Phospho); K9(iTRAQ4plex)	S(2): 0.0; S(4): 99.8; T(6): 0.1; S(7): 0.1	-0.522405	-0.497672		down
AT2G43680	VMGTPVSEK	AT2G43680.2	IQ-domain 14	-1.11039	N-Term(iTRAQ4plex); T4(Phospho); K9(iTRAQ4plex)	T(4): 100.0; S(7): 0.0	-0.89996	-0.897058	-1.11039	down
AT1G33680	EVTDCDSQKEDEANAGGESK	AT1G33680.1	KH domain-containing protein	-1.09055	N-Term(iTRAQ4plex); C5(Carbamidomethyl); S7(Phospho); K9(iTRAQ4plex); K20(iTRAQ4plex)	T(3): 0.0; S(7): 100.0; S(19): 0.0	-1.08307	-1.09055		down
AT5G15030	EIDGSGSQNQHPVGSPR	AT5G15030.1	Paired amphipathic helix (PAH2) superfamily protein	-1.04856	N-Term(iTRAQ4plex); S15(Phospho)	S(5): 0.0; S(7): 0.0; S(15): 100.0	-1.04856	0.0127879	-1.0222	down
AT2G38440	LAGDASPTCSK	AT2G38440.1	SCAR homolog 2	-0.914911	N-Term(iTRAQ4plex); S6(Phospho); C9(Carbamidomethyl); K11(iTRAQ4plex)	S(6): 99.9; T(8): 0.1; S(10): 0.0	-0.800553	-0.839703	-0.914911	down
AT1G67230	ADSDGEDDESDAEHPGK	AT1G67230.1	little nuclei1	-1.2225	N-Term(iTRAQ4plex); S3(Phospho); S10(Phospho); K17(iTRAQ4plex)	S(3): 100.0; S(10): 100.0	-1.0281	-0.946601	-1.2225	down
AT4G38600	RAEATSAAPSSSSSSPPPPPSASGPTTR	AT4G38600.1	HEAT repeat ;HECT-domain (ubiquitin-transferase)	-0.699422	N-Term(iTRAQ4plex); S10(Phospho)	T(5): 0.0; S(6): 0.0; S(10): 98.2; S(11): 0.0; S(12): 0.6; S(13): 0.0; S(14): 0.6; S(15): 0.6; S(21): 0.0; S(23): 0.0; T(26): 0.0; T(27): 0.0	0.149165	-0.445799	-0.699422	down
AT3G28500	KVEEVKDESSDDAGMMGLFD	AT3G28500.1	60S acidic ribosomal protein family	-0.644182	N-Term(iTRAQ4plex); K1(iTRAQ4plex); K6(iTRAQ4plex); S9(Phospho); S10(Phospho)	S(9): 100.0; S(10): 100.0	-0.224149	-0.319865	-0.644182	down
AT2G47330	AVDAGMLDYDSDDNPIVVDK	AT2G47330.1	P-loop containing nucleoside triphosphate hydrolases superfamily protein	-0.487846	N-Term(iTRAQ4plex); S11(Phospho); K20(iTRAQ4plex)	Y(9): 50.0; S(11): 50.0	-0.144514	0.0556663	-0.487846	down
AT3G05900	TSESGSALSPEK	AT3G05900.1	neurofilament protein-related	-1.07321	N-Term(iTRAQ4plex); S9(Phospho); K12(iTRAQ4plex)	T(1): 0.0; S(2): 0.0; S(4): 0.0; S(6): 0.0; S(9): 100.0	-0.940912	-0.615896	-1.07321	down
AT1G09210	KNEEEESKDAPAESDAEDEPEDDEGGDDSDSESK	AT1G09210.1	calreticulin 1b	-2.22506	K1(iTRAQ4plex); N-Term(iTRAQ4plex); K8(iTRAQ4plex); S14(Phospho); K34(iTRAQ4plex)	S(7): 0.0; S(14): 100.0; S(29): 0.0; S(31): 0.0; S(33): 0.0	-1.60404		-2.22506	down
AT5G64813	EGTKGSSGNLVDAAR	AT5G64813.1	Ras-related small GTP-binding family protein	-0.554679	N-Term(iTRAQ4plex); K4(iTRAQ4plex); S6(Phospho)	T(3): 0.0; S(6): 99.9; S(7): 0.1	-0.416578	-0.554679	-0.546175	down
AT3G52950	FWDSALALEPPDDSDTQSEMSAMMHHSDIGK	AT3G52950.1	CBS / octicosapeptide/Phox/Bemp1 (PB1) domains-containing protein	-0.388455	N-Term(iTRAQ4plex); T16(Phospho); S18(Phospho); S21(Phospho); K31(iTRAQ4plex)	S(4): 0.1; S(14): 67.7; T(16): 67.7; S(18): 67.7; S(21): 96.9; S(27): 0.0	-0.0346964	0.0707155	-0.388455	down
AT3G22550	KPGSESGLGSPR	AT3G22550.1	Protein of unknown function (DUF581)	-0.445459	N-Term(iTRAQ4plex); K1(iTRAQ4plex); S10(Phospho)	S(4): 0.0; S(6): 0.0; S(10): 100.0	-0.445459	-0.398366	-0.376057	down
AT4G13350	TSEEGSQSPEQVK	AT4G13350.1	NSP (nuclear shuttle protein)-interacting GTPase	-1.3443	N-Term(iTRAQ4plex); S8(Phospho); K13(iTRAQ4plex)	T(1): 0.0; S(2): 0.0; S(6): 0.0; S(8): 100.0	-1.3443	-0.951568	-1.16982	down
AT1G32810	KLDAAEEDSDENESSK	AT1G32810.2	RING/FYVE/PHD zinc finger superfamily protein	-0.815184	N-Term(iTRAQ4plex); K1(iTRAQ4plex); S9(Phospho); K16(iTRAQ4plex)	S(9): 100.0; S(14): 0.0; S(15): 0.0	-0.766978		-0.815184	down
AT1G72730	AQACVGGTSVR	AT1G72730.1	DEA(D/H)-box RNA helicase family protein	-1.54897	N-Term(iTRAQ4plex); C4(Carbamidomethyl); S9(Phospho)	T(8): 2.6; S(9): 97.4	-1.18071	-1.54897	-1.08556	down
AT1G70320	NDEQVDEGSLDGR	AT1G70320.1	ubiquitin-protein ligase 2	-0.770081	N-Term(iTRAQ4plex); S9(Phospho)	S(9): 100.0	-0.551582	-0.609347	-0.770081	down
AT2G35050	NVETNTPEHVSQTETSAK	AT2G35050.1	Protein kinase superfamily protein with octicosapeptide/Phox/Bem1p domain	-0.454539	N-Term(iTRAQ4plex); S11(Phospho); K18(iTRAQ4plex)	T(4): 0.0; T(6): 0.0; S(11): 94.1; T(13): 5.2; T(15): 0.3; S(16): 0.3	-0.0845747	-0.225369	-0.454539	down
AT5G43830	VDSSGDVCGATFK	AT5G43830.1	Aluminium induced protein with YGL and LRDR motifs	-0.396868	N-Term(iTRAQ4plex); S3(Phospho); C8(Carbamidomethyl); K13(iTRAQ4plex)	S(3): 97.9; S(4): 2.1; T(11): 0.0	-0.181176	-0.157818	-0.396868	down
AT4G35890	ISGNHGSPTASVAQSPR	AT4G35890.1	winged-helix DNA-binding transcription factor family protein	-0.360687	N-Term(iTRAQ4plex); S15(Phospho)	S(2): 0.0; S(7): 0.0; T(9): 0.0; S(11): 0.0; S(15): 100.0	-0.360687	-0.202636	-0.344654	down
AT4G12610	SSGGDEEEGNVSDRGDEDEEEEASR	AT4G12610.1	transcription activators;DNA binding;RNA polymerase II transcription factors;catalytics;transcription initiation factors	-1.00818	N-Term(iTRAQ4plex); S12(Phospho)	S(1): 0.0; S(2): 0.0; S(12): 100.0; S(24): 0.0	-0.767006	-0.365185	-1.00818	down
AT4G18260	GELSDEEGEEK	AT4G18260.1	Cytochrome b561/ferric reductase transmembrane protein family	-1.49726	N-Term(iTRAQ4plex); S4(Phospho); K11(iTRAQ4plex)	S(4): 100.0	-1.17771	-1.31632	-1.49726	down
AT2G28910	SLSESEDEEEGR	AT2G28910.1	CAX interacting protein 4	-0.849066	N-Term(iTRAQ4plex); S3(Phospho); S5(Phospho)	S(1): 0.1; S(3): 99.9; S(5): 100.0	-0.393435	-0.209355	-0.849066	down
AT4G31430	ATEDGAGSPVDVAK	AT4G31430.1	unknown protein; LOCATED IN: plasma membrane; EXPRESSED IN: 25 plant structures; EXPRESSED DURING: 15 growth stages; Has 30201 Blast hits to 17322 proteins in 780 species: Archae - 12; Bacteria - 1396; Metazoa - 17338; Fungi - 3422; Plants - 5037; Viruses - 0; Other Eukaryotes - 2996 (source: NCBI BLink).	-0.780799	N-Term(iTRAQ4plex); S8(Phospho); K14(iTRAQ4plex)	T(2): 0.0; S(8): 100.0	-0.530422	-0.426715	-0.780799	down
AT3G60240	ASDLSPEVSSAR	AT3G60240.2	eukaryotic translation initiation factor 4G	-0.305907	N-Term(iTRAQ4plex); S5(Phospho)	S(2): 0.0; S(5): 100.0; S(9): 0.0; S(10): 0.0	-0.166926		-0.305907	down
AT1G04120	EVQEGGSASDLK	AT1G04120.2	multidrug resistance-associated protein 5	-0.679321	N-Term(iTRAQ4plex); S7(Phospho); K12(iTRAQ4plex)	S(7): 99.9; S(9): 0.1	-0.581371		-0.679321	down
AT2G47800	TPTSPHASSPR	AT2G47800.1	multidrug resistance-associated protein 4	-0.592451	N-Term(iTRAQ4plex); S4(Phospho)	T(1): 0.0; T(3): 0.1; S(4): 99.9; S(8): 0.0; S(9): 0.0	-0.579005		-0.592451	down
AT1G52500	TKTEESDDDGDDSEAEEEVVKPK	AT1G52500.2	MUTM homolog-1	-0.795606	N-Term(iTRAQ4plex); K2(iTRAQ4plex); S6(Phospho); S13(Phospho); K21(iTRAQ4plex); K23(iTRAQ4plex)	T(1): 5.9; T(3): 5.9; S(6): 88.2; S(13): 100.0	-0.538014	-0.411695	-0.795606	down
AT5G14720	GISAWNFNLEDLK	AT5G14720.1	Protein kinase superfamily protein	-0.466736	N-Term(iTRAQ4plex); S3(Phospho); K13(iTRAQ4plex)	S(3): 100.0	-0.466736	-0.42978	-0.46524	down
AT1G72390	TPMSPQQVNQR	AT1G72390.1	CONTAINS InterPro DOMAIN/s: Spt20 family (InterPro:IPR021950); Has 8778 Blast hits to 7244 proteins in 477 species: Archae - 6; Bacteria - 326; Metazoa - 4198; Fungi - 1506; Plants - 923; Viruses - 22; Other Eukaryotes - 1797 (source: NCBI BLink).	-0.457021	N-Term(iTRAQ4plex); S4(Phospho)	T(1): 0.0; S(4): 100.0	-0.219795	-0.357926	-0.457021	down
AT1G15750	TPPTNASLDYPSADSEHVSK	AT1G15750.1	Transducin family protein / WD-40 repeat family protein	-0.359399	N-Term(iTRAQ4plex); T1(Phospho); K20(iTRAQ4plex)	T(1): 100.0; T(4): 0.0; S(7): 0.0; Y(10): 0.0; S(12): 0.0; S(15): 0.0; S(19): 0.0	-0.292327	-0.359399	-0.212813	down
AT5G04420	SASDEEEDGTVQR	AT5G04420.1	Galactose oxidase/kelch repeat superfamily protein	-0.782522	N-Term(iTRAQ4plex); S3(Phospho)	S(1): 0.0; S(3): 100.0; T(10): 0.0	-0.698514	-0.627518	-0.782522	down
AT3G07330	SSSDSGLTELSK	AT3G07330.1	Cellulose-synthase-like C6	-0.432374	N-Term(iTRAQ4plex); S3(Phospho); K12(iTRAQ4plex)	S(1): 0.1; S(2): 2.7; S(3): 97.2; S(5): 0.0; T(8): 0.0; S(11): 0.0	-0.368935	-0.432374	-0.378153	down
AT2G47790	QLSDSSPAQNVK	AT2G47790.1	Transducin/WD40 repeat-like superfamily protein	-0.469847	N-Term(iTRAQ4plex); S3(Phospho); K12(iTRAQ4plex)	S(3): 100.0; S(5): 0.0; S(6): 0.0	-0.277742	-0.298823	-0.469847	down
AT1G43700	SFSVDSDFFDDLGVTEEK	AT1G43700.1	VIRE2-interacting protein 1	-0.305992	N-Term(iTRAQ4plex); S3(Phospho); S6(Phospho); K18(iTRAQ4plex)	S(1): 0.4; S(3): 99.6; S(6): 100.0; T(15): 0.0	0.0141231	0.209877	-0.305992	down
AT4G15802	AEMGVEGTPPPASK	AT4G15802.1	heat shock factor binding protein	-0.626854	N-Term(iTRAQ4plex); M3(Oxidation); T8(Phospho); K14(iTRAQ4plex)	T(8): 100.0; S(13): 0.0	-0.626854	-0.202197	-0.513436	down
AT3G28050	ANHEEANEADLDSPSGSQK	AT3G28050.1	nodulin MtN21 /EamA-like transporter family protein	-0.5936	N-Term(iTRAQ4plex); S13(Phospho); K19(iTRAQ4plex)	S(13): 99.9; S(15): 0.1; S(17): 0.0	-0.445446	-0.356122	-0.5936	down
AT3G28860	LSHSLSTK	AT3G28860.1	ATP binding cassette subfamily B19	-0.352538	N-Term(iTRAQ4plex); S6(Phospho); K8(iTRAQ4plex)	S(2): 0.1; S(4): 2.9; S(6): 97.0; T(7): 0.0	-0.207769	-0.201023	-0.352538	down
AT1G20920	EVGNEESDDDVKR	AT1G20920.1	P-loop containing nucleoside triphosphate hydrolases superfamily protein	-1.56828	N-Term(iTRAQ4plex); S7(Phospho); K12(iTRAQ4plex)	S(7): 100.0	-0.962416	-1.06712	-1.56828	down
AT2G45140	FSADRVDAQDNSSEAR	AT2G45140.1	plant VAP homolog 12	-0.492308	N-Term(iTRAQ4plex); S2(Phospho)	S(2): 100.0; S(12): 0.0; S(13): 0.0	-0.368869	-0.313542	-0.492308	down
AT3G55460	GRSPPPPPPR	AT3G55460.1	SC35-like splicing factor 30	-0.377522	N-Term(iTRAQ4plex); S3(Phospho)	S(3): 100.0	-0.270692	-0.145441	-0.377522	down
AT3G01490	SLSDGEDNVNNTR	AT3G01490.1	Protein kinase superfamily protein	-0.912918	N-Term(iTRAQ4plex); S3(Phospho)	S(1): 0.0; S(3): 100.0; T(12): 0.0	-0.767738	-0.912918	-0.905264	down
AT1G51140	TQSGGLDQYK	AT1G51140.1	basic helix-loop-helix (bHLH) DNA-binding superfamily protein	-0.411522	N-Term(iTRAQ4plex); S3(Phospho); K10(iTRAQ4plex)	T(1): 0.1; S(3): 99.9; Y(9): 0.0	-0.289711	-0.356252	-0.411522	down
AT2G38170	TAHNMSSSSLR	AT2G38170.2	cation exchanger 1	-0.31022	N-Term(iTRAQ4plex); S6(Phospho)	T(1): 0.0; S(6): 49.3; S(7): 49.3; S(8): 1.4; S(9): 0.0	-0.26826	-0.029319	-0.31022	down
AT1G47970	TGVNDDDDKNFKEEPEIQVLSDDDSDEEQVK	AT1G47970.1	unknown protein; FUNCTIONS IN: molecular_function unknown; INVOLVED IN: biological_process unknown; LOCATED IN: cytosol; EXPRESSED IN: 21 plant structures; EXPRESSED DURING: 11 growth stages; Has 93717 Blast hits to 40765 proteins in 1891 species: Archae - 1046; Bacteria - 16276; Metazoa - 26677; Fungi - 16127; Plants - 6028; Viruses - 1519; Other Eukaryotes - 26044 (source: NCBI BLink).	-0.510786	N-Term(iTRAQ4plex); K9(iTRAQ4plex); K12(iTRAQ4plex); S21(Phospho); S25(Phospho); K31(iTRAQ4plex)	T(1): 0.0; S(21): 100.0; S(25): 100.0	-0.146574	-0.360578	-0.510786	down
AT1G20760	FDSINSSK	AT1G20760.1	Calcium-binding EF hand family protein	-0.394611	N-Term(iTRAQ4plex); S3(Phospho); K8(iTRAQ4plex)	S(3): 100.0; S(6): 0.0; S(7): 0.0	-0.394611	-0.286268	-0.338375	down
AT3G55320	DSSAGCGVQEPSSPK	AT3G55320.1	P-glycoprotein 20	-0.992568	N-Term(iTRAQ4plex); C6(Carbamidomethyl); S13(Phospho); K15(iTRAQ4plex)	S(2): 0.0; S(3): 0.0; S(12): 2.7; S(13): 97.3	-0.891615	-0.992568	-0.909023	down
AT1G52380	DNPGLDDDDDSAELESGTFKK	AT1G52380.1	NUP50 (Nucleoporin 50 kDa) protein	-0.284417	N-Term(iTRAQ4plex); S11(Phospho); K20(iTRAQ4plex); K21(iTRAQ4plex)	S(11): 100.0; S(16): 0.0; T(18): 0.0	0.142351	-0.284417	-0.227243	down
AT1G04950	LSVDSSENQSPQK	AT1G04950.1	TATA BOX ASSOCIATED FACTOR II 59	-1.05185	N-Term(iTRAQ4plex); S10(Phospho); K13(iTRAQ4plex)	S(2): 0.0; S(5): 0.0; S(6): 0.0; S(10): 100.0	-1.05185	-0.979607	-1.01491	down
AT4G27450	VDSEGVLCGANFK	AT4G27450.1	Aluminium induced protein with YGL and LRDR motifs	-0.501842	N-Term(iTRAQ4plex); S3(Phospho); C8(Carbamidomethyl); K13(iTRAQ4plex)	S(3): 100.0	-0.436596	-0.501842	-0.443502	down
AT3G19420	ETENPDKDDVFSDNEGDSTGPTK	AT3G19420.1	PTEN 2	-0.306641	N-Term(iTRAQ4plex); K7(iTRAQ4plex); S12(Phospho); K23(iTRAQ4plex)	T(2): 0.0; S(12): 48.7; S(18): 48.7; T(19): 2.7; T(22): 0.0	0.177025	-0.306641		down
AT2G27100	TSEPNSEDEAAGVGK	AT2G27100.1	C2H2 zinc-finger protein SERRATE (SE)	-1.1487	N-Term(iTRAQ4plex); S2(Phospho); S6(Phospho); K15(iTRAQ4plex)	T(1): 6.7; S(2): 93.3; S(6): 100.0	-0.599964	-0.869329	-1.1487	down
AT4G27320	HSHHHSSSTPSAATPTPTAGAR	AT4G27320.1	Adenine nucleotide alpha hydrolases-like superfamily protein	-0.367427	N-Term(iTRAQ4plex); T16(Phospho)	S(2): 0.0; S(6): 0.0; S(7): 0.0; S(8): 0.0; T(9): 0.0; S(11): 0.0; T(14): 0.0; T(16): 100.0; T(18): 0.0	-0.367427			down
AT5G61210	SSKPNPFDSDDESDNK	AT5G61210.1	soluble N-ethylmaleimide-sensitive factor adaptor protein 33	-0.753644	N-Term(iTRAQ4plex); K3(iTRAQ4plex); S9(Phospho); K16(iTRAQ4plex)	S(1): 0.0; S(2): 0.0; S(9): 99.8; S(13): 0.2	-0.557808	-0.753644		down
AT5G22650	SPVNANQSPK	AT5G22650.1	histone deacetylase 2B	-1.2327	N-Term(iTRAQ4plex); S8(Phospho); K10(iTRAQ4plex)	S(1): 0.0; S(8): 100.0	-1.2327		-1.1762	down
AT2G17700	AVVASPSQENPR	AT2G17700.1	ACT-like protein tyrosine kinase family protein	-0.658431	N-Term(iTRAQ4plex); S5(Phospho)	S(5): 100.0; S(7): 0.0	-0.658431	-0.504456	-0.489005	down
AT4G15410	SPADGEGSDSDEANEYYTGGQK	AT4G15410.1	serine/threonine protein phosphatase 2A 55 kDa regulatory subunit B prime gamma	-0.38569	N-Term(iTRAQ4plex); S10(Phospho); K22(iTRAQ4plex)	S(1): 0.0; S(8): 50.0; S(10): 50.0; Y(16): 0.0; Y(17): 0.0; T(18): 0.0	-0.38569	-0.0449923	-0.161399	down
AT4G32285	SFGDVNEIGAR	AT4G32285.1	ENTH/ANTH/VHS superfamily protein	-0.266057	N-Term(iTRAQ4plex); S1(Phospho)	S(1): 100.0	-0.255156	-0.142542	-0.266057	down
AT2G27100	SGRTSEPNSEDEAAGVGK	AT2G27100.1	C2H2 zinc-finger protein SERRATE (SE)	-1.31171	N-Term(iTRAQ4plex); T4(Phospho); S9(Phospho); K18(iTRAQ4plex)	S(1): 0.4; T(4): 93.6; S(5): 6.0; S(9): 100.0	-1.0626	-0.917602	-1.31171	down
AT1G61730	IKSPSATTAAAPPAK	AT1G61730.1	DNA-binding storekeeper protein-related transcriptional regulator	-0.630306	N-Term(iTRAQ4plex); K2(iTRAQ4plex); S3(Phospho); K15(iTRAQ4plex)	S(3): 50.0; S(5): 50.0; T(7): 0.0; T(8): 0.0	-0.630306	-0.480387	-0.339627	down
AT2G41900	SSSSFDGDEPDVSWVQSLVK	AT2G41900.1	CCCH-type zinc finger protein with ARM repeat domain	-0.367832	N-Term(iTRAQ4plex); S2(Phospho); K20(iTRAQ4plex)	S(1): 49.1; S(2): 49.1; S(3): 1.8; S(4): 0.1; S(13): 0.0; S(17): 0.0	-0.221011	-0.0976524	-0.367832	down
AT5G63550	DKEDDVESEEEEEEEEGSGSKK	AT5G63550.1	DEK domain-containing chromatin associated protein	-1.17545	N-Term(iTRAQ4plex); K2(iTRAQ4plex); S8(Phospho); K21(iTRAQ4plex); K22(iTRAQ4plex)	S(8): 100.0; S(18): 0.0; S(20): 0.0	-0.906258	-0.580562	-1.17545	down
AT1G47970	NFKEEPEIQVLSDDDSDEEQVK	AT1G47970.1	unknown protein; FUNCTIONS IN: molecular_function unknown; INVOLVED IN: biological_process unknown; LOCATED IN: cytosol; EXPRESSED IN: 21 plant structures; EXPRESSED DURING: 11 growth stages; Has 93717 Blast hits to 40765 proteins in 1891 species: Archae - 1046; Bacteria - 16276; Metazoa - 26677; Fungi - 16127; Plants - 6028; Viruses - 1519; Other Eukaryotes - 26044 (source: NCBI BLink).	-1.00425	N-Term(iTRAQ4plex); K3(iTRAQ4plex); S12(Phospho); S16(Phospho); K22(iTRAQ4plex)	S(12): 100.0; S(16): 100.0	-0.412497	-0.987248	-1.00425	down
AT3G29075	DGNNSEDDEFKK	AT3G29075.1	glycine-rich protein	-1.50576	N-Term(iTRAQ4plex); S5(Phospho); K11(iTRAQ4plex); K12(iTRAQ4plex)	S(5): 100.0	-1.35582	-0.974066	-1.50576	down
AT1G67230	TCTTEQDGNESDGKSDSVTGGAHQR	AT1G67230.1	little nuclei1	-0.86803	N-Term(iTRAQ4plex); C2(Carbamidomethyl); S11(Phospho); K14(iTRAQ4plex); S15(Phospho)	T(1): 0.0; T(3): 0.0; T(4): 0.0; S(11): 100.0; S(15): 99.2; S(17): 0.8; T(19): 0.0	-0.86803	-0.615274	-0.50074	down
AT5G12080	SVGSPAPVTPSK	AT5G12080.1	mechanosensitive channel of small conductance-like 10	-0.451412	N-Term(iTRAQ4plex); S4(Phospho); K12(iTRAQ4plex)	S(1): 0.0; S(4): 100.0; T(9): 0.0; S(11): 0.0	-0.296979	-0.451412	-0.396698	down
AT4G35780	VQTESGVMTAETGTYR	AT4G35780.1	ACT-like protein tyrosine kinase family protein	-0.290942	N-Term(iTRAQ4plex); T9(Phospho)	T(3): 0.0; S(5): 0.0; T(9): 100.0; T(12): 0.0; T(14): 0.0; Y(15): 0.0	-0.00497387	0.0544443	-0.290942	down
AT5G64960	SYSHDHTGNLTNR	AT5G64960.2	cyclin dependent kinase group C2	-0.898894	N-Term(iTRAQ4plex); T11(Phospho)	S(1): 0.0; Y(2): 0.0; S(3): 0.0; T(7): 0.0; T(11): 100.0	-0.582195	-0.501342	-0.898894	down
AT5G06140	NISGSMQSPR	AT5G06140.1	sorting nexin 1	-0.665944	N-Term(iTRAQ4plex); S5(Phospho)	S(3): 0.2; S(5): 99.6; S(8): 0.2	-0.561454	-0.560175	-0.665944	down
AT5G46070	GGKDSPADSASPSPR	AT5G46070.1	Guanylate-binding family protein	-0.859266	N-Term(iTRAQ4plex); K3(iTRAQ4plex); S5(Phospho)	S(5): 96.6; S(9): 3.4; S(11): 0.0; S(13): 0.0	-0.670976	-0.706187	-0.859266	down
AT1G03140	EDELSGGESSDVDADKDMK	AT1G03140.1	splicing factor Prp18 family protein	-0.709211	N-Term(iTRAQ4plex); S5(Phospho); S9(Phospho); S10(Phospho); K16(iTRAQ4plex); K19(iTRAQ4plex)	S(5): 100.0; S(9): 100.0; S(10): 100.0	-0.192419	-0.404793	-0.709211	down
AT2G28290	LCQTESPDSPQGK	AT2G28290.2	P-loop containing nucleoside triphosphate hydrolases superfamily protein	-0.48525	N-Term(iTRAQ4plex); C2(Carbamidomethyl); S9(Phospho); K13(iTRAQ4plex)	T(4): 0.0; S(6): 0.0; S(9): 100.0	-0.48525	-0.36253	-0.431366	down
AT5G43830	VDSSQNWAGHI	AT5G43830.1	Aluminium induced protein with YGL and LRDR motifs	-0.363532	N-Term(iTRAQ4plex); S3(Phospho)	S(3): 96.7; S(4): 3.3	-0.292422	-0.323769	-0.363532	down
AT1G11310	SVENYPSSPSPR	AT1G11310.1	Seven transmembrane MLO family protein	-0.291654	N-Term(iTRAQ4plex); S10(Phospho)	S(1): 0.0; Y(5): 0.0; S(7): 0.1; S(8): 2.8; S(10): 97.1	-0.0837236	-0.15438	-0.291654	down
AT1G01320	QSDTSPPPSPASK	AT1G01320.2	Tetratricopeptide repeat (TPR)-like superfamily protein	-0.585426	N-Term(iTRAQ4plex); S5(Phospho); K13(iTRAQ4plex)	S(2): 0.0; T(4): 2.8; S(5): 97.2; S(9): 0.0; S(12): 0.0	-0.524691	-0.441968	-0.585426	down
AT3G07810	SSSPGYVGSYSVNK	AT3G07810.1	RNA-binding (RRM/RBD/RNP motifs) family protein	-0.374403	N-Term(iTRAQ4plex); S2(Phospho); K14(iTRAQ4plex)	S(1): 4.0; S(2): 92.0; S(3): 4.0; Y(6): 0.0; S(9): 0.0; Y(10): 0.0; S(11): 0.0	-0.207194	-0.219426	-0.374403	down
AT3G13920	AGSAPEGTQFDAR	AT3G13920.4	eukaryotic translation initiation factor 4A1	-0.306811	N-Term(iTRAQ4plex); S3(Phospho)	S(3): 100.0; T(8): 0.0	-0.306811			down
AT4G39680	SSGDESMEDEPETK	AT4G39680.1	SAP domain-containing protein	-0.916869	N-Term(iTRAQ4plex); S6(Phospho); K14(iTRAQ4plex)	S(1): 0.0; S(2): 0.0; S(6): 100.0; T(13): 0.0	-0.746862	-0.776811	-0.916869	down
AT1G43690	SKPIEEEETGSGSQSGGESPEAK	AT1G43690.1	ubiquitin interaction motif-containing protein	-0.707708	N-Term(iTRAQ4plex); K2(iTRAQ4plex); T9(Phospho); S19(Phospho); K23(iTRAQ4plex)	S(1): 0.0; T(9): 99.4; S(11): 0.5; S(13): 0.0; S(15): 0.0; S(19): 100.0	-0.338501	-0.623671	-0.707708	down
AT1G11310	SVENYPSSPSPR	AT1G11310.1	Seven transmembrane MLO family protein	-0.320278	N-Term(iTRAQ4plex); S8(Phospho); S10(Phospho)	S(1): 0.0; Y(5): 0.0; S(7): 0.2; S(8): 99.8; S(10): 100.0	-0.175506	-0.0651944	-0.320278	down
AT1G01960	NPPLSPQGGK	AT1G01960.1	SEC7-like guanine nucleotide exchange family protein	-0.714194	N-Term(iTRAQ4plex); S5(Phospho); K10(iTRAQ4plex)	S(5): 100.0	-0.43549	-0.556678	-0.714194	down
AT1G36160	SLSELEMFTEDGENMDTPK	AT1G36160.1	acetyl-CoA carboxylase 1	-0.270237	N-Term(iTRAQ4plex); T17(Phospho); K19(iTRAQ4plex)	S(1): 0.0; S(3): 0.0; T(9): 0.0; T(17): 100.0	-0.0722976	-0.0484444	-0.270237	down
AT1G16520	IISTSVSPR	AT1G16520.1	unknown protein; FUNCTIONS IN: molecular_function unknown; INVOLVED IN: biological_process unknown; LOCATED IN: plasma membrane; EXPRESSED IN: 22 plant structures; EXPRESSED DURING: 13 growth stages; BEST Arabidopsis thaliana protein match is: unknown protein (TAIR:AT1G56080.1); Has 243 Blast hits to 234 proteins in 69 species: Archae - 2; Bacteria - 2; Metazoa - 61; Fungi - 9; Plants - 125; Viru…	-0.379888	N-Term(iTRAQ4plex); S5(Phospho)	S(3): 0.0; T(4): 0.1; S(5): 96.5; S(7): 3.4	-0.346663	-0.124528	-0.379888	down
AT3G03940	VEGVADKDIAAEGGSAEK	AT3G03940.1	Protein kinase family protein	-0.94735	N-Term(iTRAQ4plex); K7(iTRAQ4plex); S15(Phospho); K18(iTRAQ4plex)	S(15): 100.0	-0.915243	-0.700164	-0.94735	down
AT1G48920	SSDVEMVDAEK	AT1G48920.1	nucleolin like 1	-0.324984	N-Term(iTRAQ4plex); S2(Phospho); K11(iTRAQ4plex)	S(1): 2.2; S(2): 97.8	0.0415227	-0.273052	-0.324984	down
AT5G46070	DSPADSASPSPR	AT5G46070.1	Guanylate-binding family protein	-0.810382	N-Term(iTRAQ4plex); S10(Phospho)	S(2): 0.0; S(6): 0.0; S(8): 0.1; S(10): 99.9	-0.810382	-0.619629		down
AT5G58730	TLNPPPSQQTSHSPR	AT5G58730.1	pfkB-like carbohydrate kinase family protein	-1.1733	N-Term(iTRAQ4plex); S13(Phospho)	T(1): 0.0; S(7): 0.0; T(10): 0.1; S(11): 3.3; S(13): 96.6	-0.675727		-1.1733	down
AT2G41840	SPYQEHTDFLASK	AT2G41840.1	Ribosomal protein S5 family protein	-0.375196	N-Term(iTRAQ4plex); S1(Phospho); K13(iTRAQ4plex)	S(1): 99.9; Y(3): 0.1; T(7): 0.0; S(12): 0.0	-0.375196			down
AT5G54430	IHHPPSPR	AT5G54430.1	Adenine nucleotide alpha hydrolases-like superfamily protein	-0.738987	N-Term(iTRAQ4plex); S6(Phospho)	S(6): 100.0	-0.679735	-0.720583	-0.738987	down
AT5G46750	QEAAVVSSPK	AT5G46750.1	ARF-GAP domain 9	-0.964379	N-Term(iTRAQ4plex); S8(Phospho); K10(iTRAQ4plex)	S(7): 50.0; S(8): 50.0	-0.964379	-0.811147	-0.656123	down
AT5G61150	GIESDEEESPPR	AT5G61150.1	leo1-like family protein	-0.474849	N-Term(iTRAQ4plex); S4(Phospho); S9(Phospho)	S(4): 100.0; S(9): 100.0	-0.208261	-0.320858	-0.474849	down
AT1G56340	DAPAESDAEEEAEDDDNEGDDSDNESKSEETK	AT1G56340.1	calreticulin 1a	-0.913549	N-Term(iTRAQ4plex); S6(Phospho); K27(iTRAQ4plex); K32(iTRAQ4plex)	S(6): 100.0; S(22): 0.0; S(26): 0.0; S(28): 0.0; T(31): 0.0	-0.300794	-0.608176	-0.913549	down
AT2G15860	LENSVQQGSSPR	AT2G15860.1	unknown protein; FUNCTIONS IN: molecular_function unknown; INVOLVED IN: biological_process unknown; LOCATED IN: cellular_component unknown; EXPRESSED IN: 24 plant structures; EXPRESSED DURING: 13 growth stages; Has 30201 Blast hits to 17322 proteins in 780 species: Archae - 12; Bacteria - 1396; Metazoa - 17338; Fungi - 3422; Plants - 5037; Viruses - 0; Other Eukaryotes - 2996 (source: NCBI BLink).	-0.833245	N-Term(iTRAQ4plex); S9(Phospho)	S(4): 0.0; S(9): 50.0; S(10): 50.0	-0.660052	-0.833245	-0.658441	down
AT1G67230	TCTTEQDGNESDGKSDSVTGGAHQR	AT1G67230.1	little nuclei1	-1.00323	N-Term(iTRAQ4plex); C2(Carbamidomethyl); S11(Phospho); K14(iTRAQ4plex)	T(1): 0.0; T(3): 0.1; T(4): 0.1; S(11): 99.8; S(15): 0.1; S(17): 0.0; T(19): 0.0	-0.765611		-1.00323	down
AT1G76810	SWGTVDLNLK	AT1G76810.1	eukaryotic translation initiation factor 2 (eIF-2) family protein	-0.634547	N-Term(iTRAQ4plex); S1(Phospho); T4(Phospho); K10(iTRAQ4plex)	S(1): 100.0; T(4): 100.0	-0.413613		-0.634547	down
AT4G28080	DAGDSNSGLSPKPK	AT4G28080.1	Tetratricopeptide repeat (TPR)-like superfamily protein	-0.989418	N-Term(iTRAQ4plex); S10(Phospho); K12(iTRAQ4plex); K14(iTRAQ4plex)	S(5): 0.0; S(7): 0.0; S(10): 100.0	-0.989418	-0.933944	-0.743831	down
AT5G44200	FRESGDSDDDGEDDR	AT5G44200.1	CAP-binding protein 20	-0.862672	N-Term(iTRAQ4plex); S7(Phospho)	S(4): 0.0; S(7): 100.0	-0.436815	0.019452	-0.862672	down
AT4G39680	LNLDRSSGDESMEDEPETK	AT4G39680.1	SAP domain-containing protein	-0.489088	N-Term(iTRAQ4plex); S6(Phospho); S7(Phospho); S11(Phospho); K19(iTRAQ4plex)	S(6): 100.0; S(7): 100.0; S(11): 100.0; T(18): 0.0	0.150257	-0.234566	-0.489088	down
AT1G15940	NVEPSSSPEVR	AT1G15940.1	Tudor/PWWP/MBT superfamily protein	-0.677068	N-Term(iTRAQ4plex); S7(Phospho)	S(5): 0.0; S(6): 2.8; S(7): 97.2	-0.382444	-0.511878	-0.677068	down
AT1G31870	DSQDSDLSPQR	AT1G31870.1	unknown protein; FUNCTIONS IN: molecular_function unknown; INVOLVED IN: biological_process unknown; LOCATED IN: cytosol, nucleus; EXPRESSED IN: 25 plant structures; EXPRESSED DURING: 15 growth stages; CONTAINS InterPro DOMAIN/s: Protein of unknown function DUF2050, pre-mRNA-splicing factor (InterPro:IPR018609); Has 13303 Blast hits to 9618 proteins in 489 species: Archae - 8; Bacteria - 444; Meta…	-0.825791	N-Term(iTRAQ4plex); S8(Phospho)	S(2): 0.0; S(5): 0.0; S(8): 100.0	-0.698528	-0.78006	-0.825791	down
AT5G15270	VVADDARSEDSPEGEK	AT5G15270.2	RNA-binding KH domain-containing protein	-1.06931	N-Term(iTRAQ4plex); S8(Phospho); S11(Phospho); K16(iTRAQ4plex)	S(8): 100.0; S(11): 100.0	-0.746014	-0.953743	-1.06931	down
AT4G00238	EGAAESPAVK	AT4G00238.1	DNA-binding storekeeper protein-related transcriptional regulator	-0.847013	N-Term(iTRAQ4plex); S6(Phospho); K10(iTRAQ4plex)	S(6): 100.0	-0.707099	-0.681552	-0.847013	down
AT1G80530	EEGTHEEPLLTPSTSASNLGPIFEGDDESDMEILLAEAEGAVK	AT1G80530.1	Major facilitator superfamily protein	-0.764328	N-Term(iTRAQ4plex); T11(Phospho); S13(Phospho); T14(Phospho); K43(iTRAQ4plex)	T(4): 0.0; T(11): 98.0; S(13): 40.4; T(14): 40.4; S(15): 40.4; S(17): 40.4; S(29): 40.4	-0.764328	-0.428941	-0.592247	down
AT2G37160	DKPAPSTPTGTSSSSTASSGFR	AT2G37160.1	Transducin/WD40 repeat-like superfamily protein	-0.275421	N-Term(iTRAQ4plex); K2(iTRAQ4plex); S6(Phospho)	S(6): 93.0; T(7): 7.0; T(9): 0.0; T(11): 0.0; S(12): 0.0; S(13): 0.0; S(14): 0.0; S(15): 0.0; T(16): 0.0; S(18): 0.0; S(19): 0.0	-0.275421		-0.254802	down
AT1G80350	AASPPINTK	AT1G80350.1	P-loop containing nucleoside triphosphate hydrolases superfamily protein	-1.15243	N-Term(iTRAQ4plex); S3(Phospho); K9(iTRAQ4plex)	S(3): 100.0; T(8): 0.0	-1.01817	-1.01854	-1.15243	down
AT1G01370	GGEGGDNTQQTNPTTSPATGTR	AT1G01370.1	Histone superfamily protein	-0.699093	N-Term(iTRAQ4plex); S16(Phospho)	T(8): 0.0; T(11): 0.2; T(14): 48.2; T(15): 3.2; S(16): 48.2; T(19): 0.2; T(21): 0.0	-0.45611	-0.51339	-0.699093	down
AT1G15950	PVDVASPAGK	AT1G15950.2	cinnamoyl coa reductase 1	-0.787152	N-Term(iTRAQ4plex); S6(Phospho); K10(iTRAQ4plex)	S(6): 100.0	-0.478579		-0.787152	down
AT3G63260	ADTLDFSK	AT3G63260.2	Protein kinase superfamily protein	-0.565046	N-Term(iTRAQ4plex); T3(Phospho); K8(iTRAQ4plex)	T(3): 100.0; S(7): 0.0	-0.214174	-0.294025	-0.565046	down
AT3G48860	TRSPSPALGR	AT3G48860.1	unknown protein; INVOLVED IN: biological_process unknown; LOCATED IN: plasma membrane; EXPRESSED IN: 22 plant structures; EXPRESSED DURING: 13 growth stages; BEST Arabidopsis thaliana protein match is: unknown protein (TAIR:AT5G23700.1); Has 12232 Blast hits to 9546 proteins in 892 species: Archae - 172; Bacteria - 1174; Metazoa - 6487; Fungi - 1343; Plants - 856; Viruses - 50; Other Eukaryotes -…	-2.47687	N-Term(iTRAQ4plex); S3(Phospho)	T(1): 0.1; S(3): 99.8; S(5): 0.1	-0.834858	-2.47687	-0.568658	down
AT3G17160	EKPLVQVLSDDDSEVK	AT3G17160.1	unknown protein; FUNCTIONS IN: molecular_function unknown; INVOLVED IN: biological_process unknown; LOCATED IN: cellular_component unknown; EXPRESSED IN: 23 plant structures; EXPRESSED DURING: 13 growth stages; Has 54259 Blast hits to 25265 proteins in 1209 species: Archae - 350; Bacteria - 10795; Metazoa - 16137; Fungi - 8620; Plants - 3305; Viruses - 957; Other Eukaryotes - 14095 (source: NCBI …	-1.74347	N-Term(iTRAQ4plex); K2(iTRAQ4plex); S9(Phospho); S13(Phospho); K16(iTRAQ4plex)	S(9): 100.0; S(13): 100.0	-1.11763	-1.50985	-1.74347	down
AT1G02870	EFEPIDSGSELEEDDLK	AT1G02870.1	FUNCTIONS IN: molecular_function unknown; INVOLVED IN: biological_process unknown; EXPRESSED IN: 23 plant structures; EXPRESSED DURING: 13 growth stages; CONTAINS InterPro DOMAIN/s: Ribosome biogenesis protein Nop16 (InterPro:IPR019002); Has 104 Blast hits to 104 proteins in 57 species: Archae - 0; Bacteria - 0; Metazoa - 0; Fungi - 63; Plants - 35; Viruses - 0; Other Eukaryotes - 6 (source: NCBI…	-0.440205	N-Term(iTRAQ4plex); S7(Phospho); S9(Phospho); K17(iTRAQ4plex)	S(7): 100.0; S(9): 100.0	0.0797571	-0.169371	-0.440205	down
AT3G51880	SEINDEDEASGEEELLEK	AT3G51880.1	high mobility group B1	-0.698372	N-Term(iTRAQ4plex); S10(Phospho); K18(iTRAQ4plex)	S(1): 0.0; S(10): 100.0	-0.462539	-0.698372	-0.51015	down
AT5G65460	SVASSTQVSSPSSK	AT5G65460.1	kinesin like protein for actin based chloroplast movement 2	-1.02424	N-Term(iTRAQ4plex); S5(Phospho); K14(iTRAQ4plex)	S(1): 0.0; S(4): 48.9; S(5): 48.9; T(6): 2.0; S(9): 0.1; S(10): 0.1; S(12): 0.0; S(13): 0.0	-0.825123	-1.02424	-0.841726	down
AT1G69070	DDFDSGLLSDEDLQDDDLEASASK	AT1G69070.1	FUNCTIONS IN: molecular_function unknown; INVOLVED IN: biological_process unknown; LOCATED IN: cellular_component unknown; EXPRESSED IN: 23 plant structures; EXPRESSED DURING: 13 growth stages; CONTAINS InterPro DOMAIN/s: Nop14-like protein (InterPro:IPR007276); Has 69842 Blast hits to 35213 proteins in 1572 species: Archae - 363; Bacteria - 20593; Metazoa - 20851; Fungi - 8010; Plants - 2912; Vi…	-0.295711	N-Term(iTRAQ4plex); S9(Phospho); K24(iTRAQ4plex)	S(5): 0.5; S(9): 99.5; S(21): 0.0; S(23): 0.0	0.0352802	0.0361343	-0.295711	down
AT1G67090	EHGNSPGYYDGR	AT1G67090.1	ribulose bisphosphate carboxylase small chain 1A	-0.503927	N-Term(iTRAQ4plex); S5(Phospho)	S(5): 100.0; Y(8): 0.0; Y(9): 0.0	-0.388697	-0.34454	-0.503927	down
AT1G33470	SKPSSPIHGHVGGR	AT1G33470.2	RNA-binding (RRM/RBD/RNP motifs) family protein	-0.708892	N-Term(iTRAQ4plex); S1(Phospho); K2(iTRAQ4plex)	S(1): 95.3; S(4): 4.5; S(5): 0.2	-0.708892	-0.611943	-0.470792	down
AT1G56340	DAPAESDAEEEAEDDDNEGDDSDNESKSEETKEAEETK	AT1G56340.1	calreticulin 1a	-1.03475	N-Term(iTRAQ4plex); S6(Phospho); S22(Phospho); K27(iTRAQ4plex); K32(iTRAQ4plex); K38(iTRAQ4plex)	S(6): 100.0; S(22): 97.1; S(26): 1.4; S(28): 1.4; T(31): 0.2; T(37): 0.0	-0.154564		-1.03475	down
AT1G80930	IEVDSDGDGER	AT1G80930.1	MIF4G domain-containing protein / MA3 domain-containing protein	-0.642384	N-Term(iTRAQ4plex); S5(Phospho)	S(5): 100.0	-0.564091	-0.589763	-0.642384	down
AT1G56220	STSDAFEK	AT1G56220.1	Dormancy/auxin associated family protein	-1.85528	N-Term(iTRAQ4plex); S1(Phospho); K8(iTRAQ4plex)	S(1): 100.0; T(2): 0.0; S(3): 0.0	-1.71003	-1.85528	-1.77454	down
AT4G05150	EVSTLSDPGSPR	AT4G05150.1	Octicosapeptide/Phox/Bem1p family protein	-0.820766	N-Term(iTRAQ4plex); S10(Phospho)	S(3): 0.0; T(4): 0.0; S(6): 0.0; S(10): 100.0	-0.571425	-0.544525	-0.820766	down
AT5G11070	LPQSPVTK	AT5G11070.1	unknown protein; Has 1807 Blast hits to 1807 proteins in 277 species: Archae - 0; Bacteria - 0; Metazoa - 736; Fungi - 347; Plants - 385; Viruses - 0; Other Eukaryotes - 339 (source: NCBI BLink).	-0.406024	N-Term(iTRAQ4plex); S4(Phospho); K8(iTRAQ4plex)	S(4): 100.0; T(7): 0.0	-0.127058	-0.406024	-0.326342	down
AT2G33435	AASPPNLSSEK	AT2G33435.1	RNA-binding (RRM/RBD/RNP motifs) family protein	-0.410883	N-Term(iTRAQ4plex); S3(Phospho); K11(iTRAQ4plex)	S(3): 100.0; S(8): 0.0; S(9): 0.0	-0.14719	-0.236782	-0.410883	down
AT2G46610	RRPSPDYTR	AT2G46610.2	RNA-binding (RRM/RBD/RNP motifs) family protein	-0.465197	N-Term(iTRAQ4plex); S4(Phospho)	S(4): 100.0; Y(7): 0.0; T(8): 0.0	-0.35088	0.20404	-0.465197	down
AT3G12480	MHASESSPQEDEK	AT3G12480.1	nuclear factor Y, subunit C11	-1.25999	N-Term(iTRAQ4plex); S7(Phospho); K13(iTRAQ4plex)	S(4): 0.1; S(6): 50.0; S(7): 50.0	-1.14794	-1.17301	-1.25999	down
AT5G18190	DIAMEGGSAEK	AT5G18190.1	Protein kinase family protein	-1.25367	N-Term(iTRAQ4plex); S8(Phospho); K11(iTRAQ4plex)	S(8): 100.0	-0.948743		-1.25367	down
AT4G17720	VHLSESPK	AT4G17720.1	RNA-binding (RRM/RBD/RNP motifs) family protein	-1.01746	N-Term(iTRAQ4plex); S6(Phospho); K8(iTRAQ4plex)	S(4): 0.0; S(6): 100.0	-0.906398	-0.861085	-1.01746	down
AT5G14720	VTSADLSPK	AT5G14720.1	Protein kinase superfamily protein	-0.985721	N-Term(iTRAQ4plex); S7(Phospho); K9(iTRAQ4plex)	T(2): 0.0; S(3): 0.0; S(7): 100.0	-0.985721			down
AT3G19080	AEIEGGDGEDLDGDGSGSEEEKEERPVK	AT3G19080.1	SWIB complex BAF60b domain-containing protein	-0.265884	N-Term(iTRAQ4plex); S16(Phospho); S18(Phospho); K22(iTRAQ4plex); K28(iTRAQ4plex)	S(16): 100.0; S(18): 100.0	0.0138759		-0.265884	down
AT2G17480	RLGGDGSASPTASTVR	AT2G17480.1	Seven transmembrane MLO family protein	-0.351264	N-Term(iTRAQ4plex); S9(Phospho)	S(7): 0.0; S(9): 100.0; T(11): 0.0; S(13): 0.0; T(14): 0.0	-0.278814	-0.285616	-0.351264	down
AT4G28600	ETSSLNYEEAR	AT4G28600.1	no pollen germination related 2	-0.357692	N-Term(iTRAQ4plex); S4(Phospho)	T(2): 0.1; S(3): 0.1; S(4): 99.8; Y(7): 0.0	-0.200614	-0.235404	-0.357692	down
AT4G11740	SGSPEEEHASINPAER	AT4G11740.1	Ubiquitin-like superfamily protein	-0.533976	N-Term(iTRAQ4plex); S3(Phospho)	S(1): 0.0; S(3): 100.0; S(10): 0.0	0.00970619	-0.167134	-0.533976	down
AT4G22740	GPVIEEIDSDDEKEGEGDKEK	AT4G22740.1	glycine-rich protein	-0.628692	N-Term(iTRAQ4plex); S9(Phospho); K13(iTRAQ4plex); K19(iTRAQ4plex); K21(iTRAQ4plex)	S(9): 100.0	-0.0909433	-0.441653	-0.628692	down
AT1G16610	SPPPPPSK	AT1G16610.1	arginine/serine-rich 45	-1.48952	N-Term(iTRAQ4plex); S1(Phospho); K8(iTRAQ4plex)	S(1): 100.0; S(7): 0.0	-1.48952	-1.27693	-1.3827	down
AT5G47690	EAEHDDSDTEGKQENNEMER	AT5G47690.1	binding	-1.27497	N-Term(iTRAQ4plex); S7(Phospho); K12(iTRAQ4plex)	S(7): 100.0; T(9): 0.0	-0.893244	-0.590175	-1.27497	down
AT2G38170	TAHNMSSSSLR	AT2G38170.2	cation exchanger 1	-0.343589	N-Term(iTRAQ4plex); S6(Phospho); S9(Phospho)	T(1): 0.0; S(6): 73.2; S(7): 26.8; S(8): 50.0; S(9): 50.0	-0.31862	-0.283624	-0.343589	down
AT5G53440	SIEVEETGHR	AT5G53440.1	unknown protein; FUNCTIONS IN: molecular_function unknown; INVOLVED IN: biological_process unknown; LOCATED IN: cytosol; EXPRESSED IN: 25 plant structures; EXPRESSED DURING: 15 growth stages; Has 1807 Blast hits to 1807 proteins in 277 species: Archae - 0; Bacteria - 0; Metazoa - 736; Fungi - 347; Plants - 385; Viruses - 0; Other Eukaryotes - 339 (source: NCBI BLink).	-0.547749	N-Term(iTRAQ4plex); S1(Phospho)	S(1): 100.0; T(7): 0.0	-0.333961	-0.547749	-0.536084	down
AT2G21660	EGGGGYSGGGGGYSSR	AT2G21660.1	cold, circadian rhythm, and rna binding 2	-0.709585	N-Term(iTRAQ4plex); S7(Phospho)	Y(6): 4.0; S(7): 96.0; Y(13): 0.0; S(14): 0.0; S(15): 0.0	-0.357425	-0.620387	-0.709585	down
AT3G48530	SESLGHRSDVSSPEAK	AT3G48530.1	SNF1-related protein kinase regulatory subunit gamma 1	-0.398256	N-Term(iTRAQ4plex); S3(Phospho); S11(Phospho); S12(Phospho); K16(iTRAQ4plex)	S(1): 0.6; S(3): 99.4; S(8): 0.7; S(11): 99.4; S(12): 99.9	-0.398256	-0.239392		down
AT1G20696	SVSEVNDEDDAEDGSEEEEDDD	AT1G20696.1	high mobility group B3	-1.36812	N-Term(iTRAQ4plex); S15(Phospho)	S(1): 0.0; S(3): 0.0; S(15): 100.0	-0.87842	-0.901076	-1.36812	down
AT4G28610	YRPEPSETGSPER	AT4G28610.1	phosphate starvation response 1	-0.693225	N-Term(iTRAQ4plex); S10(Phospho)	Y(1): 0.0; S(6): 0.0; T(8): 0.0; S(10): 100.0	-0.503821	-0.554733	-0.693225	down
AT3G06010	VDKSEEEEEEGEEENDGK	AT3G06010.1	Homeotic gene regulator	-0.874568	N-Term(iTRAQ4plex); K3(iTRAQ4plex); S4(Phospho); K18(iTRAQ4plex)	S(4): 100.0	-0.732849		-0.874568	down
AT2G19520	TQQSPSVDEK	AT2G19520.1	Transducin family protein / WD-40 repeat family protein	-0.431888	N-Term(iTRAQ4plex); S4(Phospho); K10(iTRAQ4plex)	T(1): 0.0; S(4): 100.0; S(6): 0.0	-0.281734		-0.431888	down
AT2G15270	VGEISSDEGEDEVEEESVLEPLRPMFNIK	AT2G15270.1	unknown protein; CONTAINS InterPro DOMAIN/s: Protein of unknown function DUF1168 (InterPro:IPR009548); Has 1930 Blast hits to 1364 proteins in 219 species: Archae - 0; Bacteria - 44; Metazoa - 762; Fungi - 280; Plants - 96; Viruses - 3; Other Eukaryotes - 745 (source: NCBI BLink).	-0.43518	N-Term(iTRAQ4plex); S5(Phospho); S6(Phospho); K29(iTRAQ4plex)	S(5): 100.0; S(6): 100.0; S(17): 0.0	0.0755752	-0.228014	-0.43518	down
AT5G18610	EVNAGSEGGSETGGGSGRK	AT5G18610.1	Protein kinase superfamily protein	-0.460258	N-Term(iTRAQ4plex); S16(Phospho); K19(iTRAQ4plex)	S(6): 0.0; S(10): 0.0; T(12): 0.0; S(16): 100.0	-0.460258			down
AT5G62190	LKLSDSDEEESEK	AT5G62190.1	DEAD box RNA helicase (PRH75)	-0.972046	N-Term(iTRAQ4plex); K2(iTRAQ4plex); S6(Phospho); K13(iTRAQ4plex)	S(4): 0.0; S(6): 100.0; S(11): 0.0	-0.693405	-0.610487	-0.972046	down
AT3G60240	TTSAPPNMDDQK	AT3G60240.2	eukaryotic translation initiation factor 4G	-1.13148	N-Term(iTRAQ4plex); S3(Phospho); K12(iTRAQ4plex)	T(1): 3.7; T(2): 3.7; S(3): 92.7	-0.839128	-1.00121	-1.13148	down
AT5G11040	DPPPGSPSSSR	AT5G11040.1	TRS120	-0.551594	N-Term(iTRAQ4plex); S6(Phospho)	S(6): 100.0; S(8): 0.0; S(9): 0.0; S(10): 0.0	-0.457033		-0.551594	down
AT1G67050	SSSLNCGSTYGR	AT1G67050.1	unknown protein; BEST Arabidopsis thaliana protein match is: unknown protein (TAIR:AT5G38320.1); Has 617 Blast hits to 318 proteins in 80 species: Archae - 0; Bacteria - 16; Metazoa - 141; Fungi - 62; Plants - 128; Viruses - 2; Other Eukaryotes - 268 (source: NCBI BLink).	-0.400822	N-Term(iTRAQ4plex); S3(Phospho); C6(Carbamidomethyl)	S(1): 1.6; S(2): 49.2; S(3): 49.2; S(8): 0.0; T(9): 0.0; Y(10): 0.0	-0.196884	-0.218874	-0.400822	down
AT5G14610	GGPPSTSSPPR	AT5G14610.2	DEAD box RNA helicase family protein	-0.895933	N-Term(iTRAQ4plex); S8(Phospho)	S(5): 0.1; T(6): 0.1; S(7): 3.6; S(8): 96.1	-0.895933	-0.872005	-0.862069	down
AT4G13510	ISSEDEMAGMDMTR	AT4G13510.1	ammonium transporter 1;1	-0.300517	N-Term(iTRAQ4plex); T13(Phospho)	S(2): 0.0; S(3): 0.0; T(13): 100.0	-0.256879	-0.150905	-0.300517	down
AT5G03280	KYSSMPDISGLSMSAR	AT5G03280.1	NRAMP metal ion transporter family protein	-0.275581	N-Term(iTRAQ4plex); K1(iTRAQ4plex); S3(Phospho)	Y(2): 0.2; S(3): 96.1; S(4): 3.7; S(9): 0.0; S(12): 0.0; S(14): 0.0	-0.18325	-0.268291	-0.275581	down
AT3G16810	DTDGNEIGEETKDEQEDTVAEHSDHEENVTAMGGK	AT3G16810.1	pumilio 24	-0.374749	N-Term(iTRAQ4plex); K12(iTRAQ4plex); T18(Phospho); K35(iTRAQ4plex)	T(2): 0.0; T(11): 0.0; T(18): 91.5; S(23): 7.8; T(30): 0.7	-0.185762		-0.374749	down
AT1G77840	NHSSDEDISPK	AT1G77840.1	Translation initiation factor IF2/IF5	-0.833827	N-Term(iTRAQ4plex); S3(Phospho); S4(Phospho); K11(iTRAQ4plex)	S(3): 100.0; S(4): 100.0; S(9): 0.0	-0.606443	-0.624866	-0.833827	down
AT5G14720	QDESALSPER	AT5G14720.1	Protein kinase superfamily protein	-0.498484	N-Term(iTRAQ4plex); S7(Phospho)	S(4): 0.1; S(7): 99.9	-0.46255	-0.420652	-0.498484	down
AT3G56150	YLQSGSEDDDDTDTKR	AT3G56150.1	eukaryotic translation initiation factor 3C	-0.310282	N-Term(iTRAQ4plex); S4(Phospho); S6(Phospho); K15(iTRAQ4plex)	Y(1): 0.0; S(4): 100.0; S(6): 100.0; T(12): 0.0; T(14): 0.0	0.17263	0.0824312	-0.310282	down
AT4G29220	IVVHPDSPR	AT4G29220.1	phosphofructokinase 1	-0.407764	N-Term(iTRAQ4plex); S7(Phospho)	S(7): 100.0	-0.388806		-0.407764	down
AT4G14200	EVSEEWNSPAK	AT4G14200.1	Pentatricopeptide repeat (PPR) superfamily protein	-0.415068	N-Term(iTRAQ4plex); S8(Phospho); K11(iTRAQ4plex)	S(3): 0.0; S(8): 100.0	-0.026134	-0.202787	-0.415068	down
AT1G55540	LVMFNVASVAGRPASSDTDLASSSDIEDAYTPLIEDDLSK	AT1G55540.1	Nuclear pore complex protein	-0.445448	N-Term(iTRAQ4plex); S8(Phospho); S15(Phospho); Y30(Phospho); K40(iTRAQ4plex)	S(8): 87.2; S(15): 42.3; S(16): 42.3; T(18): 18.6; S(22): 18.6; S(23): 18.6; S(24): 18.6; Y(30): 26.9; T(31): 26.9; S(39): 0.0	0.163465	-0.103001	-0.445448	down
AT1G79350	HSASPGVSIR	AT1G79350.1	RING/FYVE/PHD zinc finger superfamily protein	-0.486415	N-Term(iTRAQ4plex); S4(Phospho)	S(2): 3.3; S(4): 96.7; S(8): 0.0	-0.44062	-0.191756	-0.486415	down
AT1G56340	DAPAESDAEEEAEDDDNEGDDSDNESKSEETK	AT1G56340.1	calreticulin 1a	-2.23059	N-Term(iTRAQ4plex); S6(Phospho); S22(Phospho); K27(iTRAQ4plex); K32(iTRAQ4plex)	S(6): 100.0; S(22): 100.0; S(26): 0.0; S(28): 0.0; T(31): 0.0	-1.10046	-1.19024	-2.23059	down
AT4G08310	TKDSPVMGLLTEENTSK	AT4G08310.1	FUNCTIONS IN: molecular_function unknown; INVOLVED IN: biological_process unknown; LOCATED IN: cellular_component unknown; EXPRESSED IN: 25 plant structures; EXPRESSED DURING: 13 growth stages; CONTAINS InterPro DOMAIN/s: Histone chaperone domain CHZ (InterPro:IPR019098); BEST Arabidopsis thaliana protein match is: unknown protein (TAIR:AT1G44780.2); Has 53711 Blast hits to 33687 proteins in 1618…	-0.398791	N-Term(iTRAQ4plex); K2(iTRAQ4plex); S4(Phospho); K17(iTRAQ4plex)	T(1): 3.2; S(4): 96.8; T(11): 0.0; T(15): 0.0; S(16): 0.0	-0.107274	-0.398791	-0.266769	down
AT3G07790	GASPGAVTPK	AT3G07790.1	DGCR14-related	-0.81492	N-Term(iTRAQ4plex); S3(Phospho); T8(Phospho); K10(iTRAQ4plex)	S(3): 100.0; T(8): 100.0	-0.712394		-0.81492	down
AT3G28500	VEEVKDESSDDAGMMGLFD	AT3G28500.1	60S acidic ribosomal protein family	-0.390211	N-Term(iTRAQ4plex); K5(iTRAQ4plex); S8(Phospho); S9(Phospho)	S(8): 100.0; S(9): 100.0	-0.116305	-0.136019	-0.390211	down
AT3G56990	LHGDESEEENKTAEDGEATK	AT3G56990.1	embryo sac development arrest 7	-0.947611	N-Term(iTRAQ4plex); S6(Phospho); K11(iTRAQ4plex); K20(iTRAQ4plex)	S(6): 100.0; T(12): 0.0; T(19): 0.0	-0.887422	-0.668663	-0.947611	down
AT1G78880	MSGNLASAGSNSMK	AT1G78880.1	Ubiquitin-specific protease family C19-related protein	-0.392385	N-Term(iTRAQ4plex); S2(Phospho); K14(iTRAQ4plex)	S(2): 100.0; S(7): 0.0; S(10): 0.0; S(12): 0.0	-0.141364	-0.392385	-0.388386	down
AT2G26910	EYLQHSGSIHGK	AT2G26910.1	pleiotropic drug resistance 4	-0.639318	N-Term(iTRAQ4plex); S8(Phospho); K12(iTRAQ4plex)	Y(2): 0.0; S(6): 0.1; S(8): 99.9	-0.526344	-0.639318	-0.335163	down
AT5G51300	TLSGNDKDQSGGEEETTSR	AT5G51300.1	splicing factor-related	-1.19069	N-Term(iTRAQ4plex); K7(iTRAQ4plex); S10(Phospho)	T(1): 0.0; S(3): 0.0; S(10): 100.0; T(16): 0.0; T(17): 0.0; S(18): 0.0	-1.19069	-0.83328	-0.805938	down
AT5G51300	TLSGNDKDQSGGEEETTSR	AT5G51300.1	splicing factor-related	-1.37014	N-Term(iTRAQ4plex); S3(Phospho); K7(iTRAQ4plex); S10(Phospho)	T(1): 0.0; S(3): 100.0; S(10): 100.0; T(16): 0.0; T(17): 0.0; S(18): 0.0	-1.20618	-0.699796	-1.37014	down
AT3G48430	TSTTSPTIAHK	AT3G48430.1	relative of early flowering 6	-1.26109	N-Term(iTRAQ4plex); T4(Phospho); K11(iTRAQ4plex)	T(1): 4.4; S(2): 4.4; T(3): 4.4; T(4): 82.2; S(5): 4.4; T(7): 0.0	-1.26109	-0.915353	-1.21704	down
AT1G80930	RKETSDDEELAR	AT1G80930.1	MIF4G domain-containing protein / MA3 domain-containing protein	-0.857601	N-Term(iTRAQ4plex); K2(iTRAQ4plex); S5(Phospho)	T(4): 0.1; S(5): 99.9	-0.857601	-0.417476	-0.851019	down
AT1G53730	NKSFDDEDSTR	AT1G53730.1	STRUBBELIG-receptor family 6	-0.878641	N-Term(iTRAQ4plex); K2(iTRAQ4plex); S3(Phospho)	S(3): 100.0; S(9): 0.0; T(10): 0.0	-0.676735	-0.571255	-0.878641	down
AT3G45830	SERDSPDTSLR	AT3G45830.1	unknown protein; FUNCTIONS IN: molecular_function unknown; INVOLVED IN: biological_process unknown; LOCATED IN: cellular_component unknown; EXPRESSED IN: 24 plant structures; EXPRESSED DURING: 15 growth stages; BEST Arabidopsis thaliana protein match is: unknown protein (TAIR:AT1G02290.1); Has 499 Blast hits to 438 proteins in 100 species: Archae - 0; Bacteria - 7; Metazoa - 236; Fungi - 15; Plan…	-0.589735	N-Term(iTRAQ4plex); S5(Phospho)	S(1): 0.0; S(5): 100.0; T(8): 0.0; S(9): 0.0	-0.589735	-0.39187	-0.529822	down
AT1G33470	SKPSSPIHGHVGGR	AT1G33470.2	RNA-binding (RRM/RBD/RNP motifs) family protein	-0.959367	N-Term(iTRAQ4plex); K2(iTRAQ4plex); S4(Phospho); S5(Phospho)	S(1): 5.4; S(4): 94.9; S(5): 99.7	-0.857879	-0.608849	-0.959367	down
AT5G19770	TVQFVDWCPTGFK	AT5G19770.1	tubulin alpha-3	-0.290348	N-Term(iTRAQ4plex); C8(Carbamidomethyl); T10(Phospho); K13(iTRAQ4plex)	T(1): 0.0; T(10): 100.0	-0.0836848	-0.248833	-0.290348	down
AT5G63550	DKEDDVESEEEEEEEEGSGSK	AT5G63550.1	DEK domain-containing chromatin associated protein	-1.31383	N-Term(iTRAQ4plex); K2(iTRAQ4plex); S8(Phospho); S18(Phospho); K21(iTRAQ4plex)	S(8): 100.0; S(18): 95.1; S(20): 4.9	-0.652667	-0.683866	-1.31383	down
AT1G30460	NEESESEDEDEAPRR	AT1G30460.1	cleavage and polyadenylation specificity factor 30	-1.06945	N-Term(iTRAQ4plex); S4(Phospho); S6(Phospho)	S(4): 100.0; S(6): 100.0	-0.717612	-0.0793896	-1.06945	down
AT5G11260	EGIESDEEIR	AT5G11260.1	Basic-leucine zipper (bZIP) transcription factor family protein	-0.699	N-Term(iTRAQ4plex); S5(Phospho)	S(5): 100.0	-0.4504	-0.298496	-0.699	down
AT1G04950	LSVDSSENQSPQKR	AT1G04950.1	TATA BOX ASSOCIATED FACTOR II 59	-0.85066	N-Term(iTRAQ4plex); S10(Phospho); K13(iTRAQ4plex)	S(2): 0.0; S(5): 0.0; S(6): 0.0; S(10): 100.0	-0.732354	-0.68666	-0.85066	down
AT2G35880	RKSSSDATGGEAAPR	AT2G35880.1	TPX2 (targeting protein for Xklp2) protein family	-0.66274	N-Term(iTRAQ4plex); K2(iTRAQ4plex); S3(Phospho)	S(3): 97.0; S(4): 2.9; S(5): 0.1; T(8): 0.0	-0.66274	-0.372233	-0.39278	down
AT3G14100	GATSGDDKLSSDGK	AT3G14100.1	RNA-binding (RRM/RBD/RNP motifs) family protein	-0.513734	N-Term(iTRAQ4plex); K8(iTRAQ4plex); S10(Phospho); K14(iTRAQ4plex)	T(3): 0.0; S(4): 0.0; S(10): 97.1; S(11): 2.9	-0.513734		-0.465592	down
AT4G26630	AEVDESKVEDEKEGSEDENDNEK	AT4G26630.1	DEK domain-containing chromatin associated protein	-1.31588	N-Term(iTRAQ4plex); K7(iTRAQ4plex); K12(iTRAQ4plex); S15(Phospho); K23(iTRAQ4plex)	S(6): 0.0; S(15): 100.0	-1.31588			down
AT5G04420	TESSSADNIQEDDGSSLR	AT5G04420.1	Galactose oxidase/kelch repeat superfamily protein	-0.402973	N-Term(iTRAQ4plex); S3(Phospho)	T(1): 25.0; S(3): 25.0; S(4): 25.0; S(5): 25.0; S(15): 0.0; S(16): 0.0	-0.325299		-0.402973	down
AT1G09210	NEEEESKDAPAESDAEDEPEDDEGGDDSDSESKAEETK	AT1G09210.1	calreticulin 1b	-0.760529	N-Term(iTRAQ4plex); K7(iTRAQ4plex); S13(Phospho); S28(Phospho); K33(iTRAQ4plex); K38(iTRAQ4plex)	S(6): 0.0; S(13): 100.0; S(28): 99.9; S(30): 0.1; S(32): 0.0; T(37): 0.0	-0.29877		-0.760529	down
AT2G27100	DRSPLPPPR	AT2G27100.1	C2H2 zinc-finger protein SERRATE (SE)	-0.561252	N-Term(iTRAQ4plex); S3(Phospho)	S(3): 100.0	-0.556472	-0.561252	-0.556258	down
AT4G19100	SKKPKPGNQSDEDDDDEDEDDDDEEDERER	AT4G19100.1	Protein of unknown function (DUF3464)	-1.10906	N-Term(iTRAQ4plex); K2(iTRAQ4plex); K3(iTRAQ4plex); K5(iTRAQ4plex); S10(Phospho)	S(1): 0.0; S(10): 100.0	-1.10906			down
AT3G22850	VGSVQNWSK	AT3G22850.1	Aluminium induced protein with YGL and LRDR motifs	-1.00575	N-Term(iTRAQ4plex); S3(Phospho); K9(iTRAQ4plex)	S(3): 100.0; S(8): 0.0	-1.00575	-0.682556	-0.952748	down
AT1G79650	LIQENQAEFLQLVNEPYEGSDGEGDMFDQPEQEMPHAINVTPAEQEAIQR	AT1G79650.3	Rad23 UV excision repair protein family	-0.347896	N-Term(iTRAQ4plex); S20(Phospho)	Y(17): 50.0; S(20): 50.0; T(41): 0.0	-0.347896	-0.209757	-0.0260583	down
AT2G27720	EESDDDMGFSLFE	AT2G27720.1	60S acidic ribosomal protein family	-0.400616	N-Term(iTRAQ4plex); S3(Phospho)	S(3): 100.0; S(10): 0.0	-0.100447	-0.0901399	-0.400616	down
AT4G32285	KSVTPLR	AT4G32285.1	ENTH/ANTH/VHS superfamily protein	-1.11318	N-Term(iTRAQ4plex); K1(iTRAQ4plex); T4(Phospho)	S(2): 0.1; T(4): 99.9	-1.11318	-0.986881	-1.04176	down
AT3G07790	GASPGAVTPK	AT3G07790.1	DGCR14-related	-0.786574	N-Term(iTRAQ4plex); S3(Phospho); K10(iTRAQ4plex)	S(3): 100.0; T(8): 0.0	-0.558203	-0.518563	-0.786574	down
AT5G63550	DKEDDVESEEEEEEEEGSGSKK	AT5G63550.1	DEK domain-containing chromatin associated protein	-1.31391	N-Term(iTRAQ4plex); K2(iTRAQ4plex); S8(Phospho); S20(Phospho); K21(iTRAQ4plex); K22(iTRAQ4plex)	S(8): 100.0; S(18): 0.3; S(20): 99.7	-0.538608	-0.592172	-1.31391	down
AT4G31880	AAEISTPERTDAPK	AT4G31880.1	LOCATED IN: cytosol, chloroplast; EXPRESSED IN: 24 plant structures; EXPRESSED DURING: 14 growth stages; BEST Arabidopsis thaliana protein match is: Tudor/PWWP/MBT superfamily protein (TAIR:AT1G15940.1); Has 137162 Blast hits to 70781 proteins in 2973 species: Archae - 289; Bacteria - 24182; Metazoa - 56725; Fungi - 20130; Plants - 6559; Viruses - 758; Other Eukaryotes - 28519 (source: NCBI BLink…	-0.876214	N-Term(iTRAQ4plex); T6(Phospho); K14(iTRAQ4plex)	S(5): 50.0; T(6): 50.0; T(10): 0.0	-0.747541	-0.752903	-0.876214	down
AT2G25620	SFSAEGLK	AT2G25620.1	DNA-binding protein phosphatase 1	-0.817329	N-Term(iTRAQ4plex); S3(Phospho); K8(iTRAQ4plex)	S(1): 0.1; S(3): 99.9	-0.466992	-0.400419	-0.817329	down
AT4G26630	SENPIKASPAPSK	AT4G26630.1	DEK domain-containing chromatin associated protein	-0.594871	N-Term(iTRAQ4plex); K6(iTRAQ4plex); S8(Phospho); K13(iTRAQ4plex)	S(1): 0.0; S(8): 100.0; S(12): 0.0	-0.594871			down
AT3G29075	DGNNSEDDEFK	AT3G29075.1	glycine-rich protein	-1.37654	N-Term(iTRAQ4plex); S5(Phospho); K11(iTRAQ4plex)	S(5): 100.0	-0.92097	-1.21612	-1.37654	down
AT5G27030	TPPATPGIVDYQNPDHELMK	AT5G27030.1	TOPLESS-related 3	-0.276657	N-Term(iTRAQ4plex); T1(Phospho); K20(iTRAQ4plex)	T(1): 100.0; T(5): 0.0; Y(11): 0.0	-0.276657	0.0108266	-0.177428	down
AT5G10950	KSPEGIDAK	AT5G10950.1	Tudor/PWWP/MBT superfamily protein	-0.867527	N-Term(iTRAQ4plex); K1(iTRAQ4plex); S2(Phospho); K9(iTRAQ4plex)	S(2): 100.0	-0.754859		-0.867527	down
AT3G12280	AVEANNKPEGQCPGSPK	AT3G12280.2	retinoblastoma-related 1	-1.06099	N-Term(iTRAQ4plex); K7(iTRAQ4plex); C12(Carbamidomethyl); S15(Phospho); K17(iTRAQ4plex)	S(15): 100.0	-1.06099	-0.713261	-0.623909	down
AT3G01160	QKDDDSSPDDDDDYNIDRK	AT3G01160.1	FUNCTIONS IN: molecular_function unknown; INVOLVED IN: biological_process unknown; LOCATED IN: cytosol, nucleus; EXPRESSED IN: 22 plant structures; EXPRESSED DURING: 13 growth stages; CONTAINS InterPro DOMAIN/s: NUC153 (InterPro:IPR012580); Has 36638 Blast hits to 21323 proteins in 1057 species: Archae - 109; Bacteria - 2369; Metazoa - 13796; Fungi - 4858; Plants - 1657; Viruses - 489; Other Euka…	-0.671244	N-Term(iTRAQ4plex); K2(iTRAQ4plex); S6(Phospho); S7(Phospho); K19(iTRAQ4plex)	S(6): 100.0; S(7): 100.0; Y(14): 0.0	0.0810226	-0.0102813	-0.671244	down
AT1G80930	KETSDDEELAR	AT1G80930.1	MIF4G domain-containing protein / MA3 domain-containing protein	-1.88445	N-Term(iTRAQ4plex); K1(iTRAQ4plex); S4(Phospho)	T(3): 50.0; S(4): 50.0	-1.88445	-1.49293	-1.60095	down
AT5G53620	GGSLQNPSPTAPSR	AT5G53620.1	unknown protein; INVOLVED IN: biological_process unknown; EXPRESSED IN: 23 plant structures; EXPRESSED DURING: 13 growth stages; Has 28929 Blast hits to 19542 proteins in 1425 species: Archae - 211; Bacteria - 3079; Metazoa - 14558; Fungi - 2157; Plants - 966; Viruses - 80; Other Eukaryotes - 7878 (source: NCBI BLink).	-0.328354	N-Term(iTRAQ4plex); S8(Phospho)	S(3): 0.0; S(8): 99.9; T(10): 0.1; S(13): 0.0	-0.296903	-0.262593	-0.328354	down
AT3G50670	ELSHEQPR	AT3G50670.1	U1 small nuclear ribonucleoprotein-70K	-1.32453	N-Term(iTRAQ4plex); S3(Phospho)	S(3): 100.0	-1.31939	-1.32453	-1.21274	down
AT3G61860	RPSPDYGR	AT3G61860.1	RNA-binding (RRM/RBD/RNP motifs) family protein	-0.970068	N-Term(iTRAQ4plex); S3(Phospho)	S(3): 100.0; Y(6): 0.0	-0.703251	-0.970068	-0.960854	down
AT1G02840	SRSPLPSVQK	AT1G02840.1	RNA-binding (RRM/RBD/RNP motifs) family protein	-1.30705	N-Term(iTRAQ4plex); S1(Phospho); S3(Phospho); K10(iTRAQ4plex)	S(1): 100.0; S(3): 100.0; S(7): 0.0	-1.30705	-0.692046	-0.798058	down
AT3G21430	AVSPHKDEESMSK	AT3G21430.2	DNA binding	-0.872876	N-Term(iTRAQ4plex); S3(Phospho); K6(iTRAQ4plex); K13(iTRAQ4plex)	S(3): 100.0; S(10): 0.0; S(12): 0.0	-0.804261	-0.736801	-0.872876	down
AT1G31870	DSQDSDLSPQRK	AT1G31870.1	unknown protein; FUNCTIONS IN: molecular_function unknown; INVOLVED IN: biological_process unknown; LOCATED IN: cytosol, nucleus; EXPRESSED IN: 25 plant structures; EXPRESSED DURING: 15 growth stages; CONTAINS InterPro DOMAIN/s: Protein of unknown function DUF2050, pre-mRNA-splicing factor (InterPro:IPR018609); Has 13303 Blast hits to 9618 proteins in 489 species: Archae - 8; Bacteria - 444; Meta…	-0.967032	N-Term(iTRAQ4plex); S8(Phospho); K12(iTRAQ4plex)	S(2): 0.0; S(5): 0.0; S(8): 100.0	-0.678624	-0.717938	-0.967032	down
AT3G12280	KIDALSSPAR	AT3G12280.2	retinoblastoma-related 1	-0.393426	N-Term(iTRAQ4plex); K1(iTRAQ4plex); S7(Phospho)	S(6): 3.2; S(7): 96.8	-0.286918	-0.197102	-0.393426	down
AT4G11560	GRNSASPEESLGK	AT4G11560.1	bromo-adjacent homology (BAH) domain-containing protein	-0.892989	N-Term(iTRAQ4plex); S4(Phospho); S6(Phospho); K13(iTRAQ4plex)	S(4): 100.0; S(6): 100.0; S(10): 0.0	-0.389666	-0.473739	-0.892989	down
AT3G11540	SSSSSAGVLSPSRK	AT3G11540.2	Tetratricopeptide repeat (TPR)-like superfamily protein	-0.469066	N-Term(iTRAQ4plex); S12(Phospho); K14(iTRAQ4plex)	S(1): 0.0; S(2): 0.0; S(3): 0.0; S(4): 0.0; S(5): 0.0; S(10): 3.3; S(12): 96.7	-0.469066		-0.289506	down
AT3G48860	SASAGRPSMSAR	AT3G48860.1	unknown protein; INVOLVED IN: biological_process unknown; LOCATED IN: plasma membrane; EXPRESSED IN: 22 plant structures; EXPRESSED DURING: 13 growth stages; BEST Arabidopsis thaliana protein match is: unknown protein (TAIR:AT5G23700.1); Has 12232 Blast hits to 9546 proteins in 892 species: Archae - 172; Bacteria - 1174; Metazoa - 6487; Fungi - 1343; Plants - 856; Viruses - 50; Other Eukaryotes -…	-0.929494	N-Term(iTRAQ4plex); S3(Phospho)	S(1): 0.0; S(3): 100.0; S(8): 0.0; S(10): 0.0	-0.929494	-0.865632	-0.907389	down
AT3G13220	NQYSSEIDIDEEFVSTYPLEDAPLPIFLK	AT3G13220.1	ABC-2 type transporter family protein	-0.867538	N-Term(iTRAQ4plex); S4(Phospho); S5(Phospho); K29(iTRAQ4plex)	Y(3): 6.7; S(4): 93.7; S(5): 99.6; S(15): 0.0; T(16): 0.0; Y(17): 0.0	-0.462342	-0.867538	-0.520487	down
AT2G46020	EMASPVSSQK	AT2G46020.1	transcription regulatory protein SNF2, putative	-1.13492	N-Term(iTRAQ4plex); S4(Phospho); K10(iTRAQ4plex)	S(4): 100.0; S(7): 0.0; S(8): 0.0	-0.762863	-0.916513	-1.13492	down
AT3G13570	GYNSPPAK	AT3G13570.1	SC35-like splicing factor 30A	-1.1408	N-Term(iTRAQ4plex); S4(Phospho); K8(iTRAQ4plex)	Y(2): 0.0; S(4): 100.0	-0.961692	-1.06506	-1.1408	down
AT1G23080	CNSTAELNPK	AT1G23080.2	Auxin efflux carrier family protein	-0.814997	N-Term(iTRAQ4plex); C1(Carbamidomethyl); S3(Phospho); K10(iTRAQ4plex)	S(3): 99.9; T(4): 0.1	-0.540362	-0.70729	-0.814997	down
AT1G78880	KISGPLDYSGSMK	AT1G78880.1	Ubiquitin-specific protease family C19-related protein	-0.273459	N-Term(iTRAQ4plex); K1(iTRAQ4plex); S3(Phospho); K13(iTRAQ4plex)	S(3): 100.0; Y(8): 0.0; S(9): 0.0; S(11): 0.0	-0.18052	-0.178202	-0.273459	down
AT3G13300	DSNVTPDDDVSGMRSPSAFFK	AT3G13300.2	Transducin/WD40 repeat-like superfamily protein	-0.455182	N-Term(iTRAQ4plex); S15(Phospho); K21(iTRAQ4plex)	S(2): 0.0; T(5): 0.0; S(11): 0.3; S(15): 94.9; S(17): 4.9	-0.396803	-0.358631	-0.455182	down
AT2G45540	DEGRISGSHEHASR	AT2G45540.1	WD-40 repeat family protein / beige-related	-0.369114	N-Term(iTRAQ4plex); S6(Phospho)	S(6): 96.8; S(8): 3.2; S(13): 0.0	-0.369114	-0.25806		down
AT3G10380	ASQHDINTPR	AT3G10380.1	subunit of exocyst complex 8	-1.15142	N-Term(iTRAQ4plex); T8(Phospho)	S(2): 0.0; T(8): 100.0	-0.703209	-0.748383	-1.15142	down
AT4G31130	EDHFDEVESR	AT4G31130.1	Protein of unknown function (DUF1218)	-0.781179	N-Term(iTRAQ4plex); S9(Phospho)	S(9): 100.0	-0.470708	-0.24265	-0.781179	down
AT1G20760	FDSMNSTK	AT1G20760.1	Calcium-binding EF hand family protein	-0.276466	N-Term(iTRAQ4plex); S3(Phospho); K8(iTRAQ4plex)	S(3): 100.0; S(6): 0.0; T(7): 0.0	-0.20534	-0.21752	-0.276466	down
AT5G37190	VQPSSSGTSQLQSR	AT5G37190.1	COP1-interacting protein 4	-0.569126	N-Term(iTRAQ4plex); S6(Phospho)	S(4): 0.1; S(5): 48.7; S(6): 48.7; T(8): 2.3; S(9): 0.1; S(13): 0.1	-0.290244	-0.244718	-0.569126	down
AT4G31880	AAEISTPER	AT4G31880.1	LOCATED IN: cytosol, chloroplast; EXPRESSED IN: 24 plant structures; EXPRESSED DURING: 14 growth stages; BEST Arabidopsis thaliana protein match is: Tudor/PWWP/MBT superfamily protein (TAIR:AT1G15940.1); Has 137162 Blast hits to 70781 proteins in 2973 species: Archae - 289; Bacteria - 24182; Metazoa - 56725; Fungi - 20130; Plants - 6559; Viruses - 758; Other Eukaryotes - 28519 (source: NCBI BLink…	-0.879533	N-Term(iTRAQ4plex); T6(Phospho)	S(5): 50.0; T(6): 50.0	-0.797178	-0.879533	-0.876251	down
AT2G16940	EKSLEIEPK	AT2G16940.1	Splicing factor, CC1-like	-0.737777	N-Term(iTRAQ4plex); K2(iTRAQ4plex); S3(Phospho); K9(iTRAQ4plex)	S(3): 100.0	-0.737777	-0.555849	-0.733272	down
AT3G51880	NLEEGSDESEKSRSEINDEDEASGEEELLEK	AT3G51880.1	high mobility group B1	-0.299836	N-Term(iTRAQ4plex); S6(Phospho); S9(Phospho); K11(iTRAQ4plex); S12(Phospho); S23(Phospho); K31(iTRAQ4plex)	S(6): 99.8; S(9): 92.4; S(12): 54.0; S(14): 54.0; S(23): 100.0	-0.11927	-0.299836		down
AT5G62190	LKLSDSDEEESEK	AT5G62190.1	DEAD box RNA helicase (PRH75)	-1.155	N-Term(iTRAQ4plex); K2(iTRAQ4plex); S4(Phospho); S6(Phospho); K13(iTRAQ4plex)	S(4): 100.0; S(6): 100.0; S(11): 0.0	-1.00657	-0.679816	-1.155	down
AT3G24660	SSIESEDDLEEGDEEDEIGEK	AT3G24660.1	transmembrane kinase-like 1	-0.271481	N-Term(iTRAQ4plex); S5(Phospho); K21(iTRAQ4plex)	S(1): 0.0; S(2): 0.0; S(5): 100.0	-0.0303112	-0.271481		down
AT5G41600	IHGHGDSSSLSDSDDDKK	AT5G41600.1	VIRB2-interacting protein 3	-1.67468	N-Term(iTRAQ4plex); S11(Phospho); K17(iTRAQ4plex); K18(iTRAQ4plex)	S(7): 0.0; S(8): 0.0; S(9): 0.0; S(11): 99.8; S(13): 0.2	-1.67468			down
AT3G28500	KVEEVKDESSDDAGMMGLFD	AT3G28500.1	60S acidic ribosomal protein family	-0.273079	K1(iTRAQ4plex); N-Term(iTRAQ4plex); K6(iTRAQ4plex); S9(Phospho); S10(Phospho); M15(Oxidation)	S(9): 100.0; S(10): 100.0	-0.134866	-0.0868942	-0.273079	down
AT1G11700	KLTMSQSER	AT1G11700.1	Protein of unknown function, DUF584	-0.341975	N-Term(iTRAQ4plex); K1(iTRAQ4plex); S7(Phospho)	T(3): 3.1; S(5): 3.1; S(7): 93.8	-0.203323	-0.172757	-0.341975	down
AT5G64200	KVDAASRSQSPYAAE	AT5G64200.1	ortholog of human splicing factor SC35	-0.575985	K1(iTRAQ4plex); N-Term(iTRAQ4plex); S6(Phospho); S8(Phospho); S10(Phospho)	S(6): 100.0; S(8): 100.0; S(10): 100.0; Y(12): 0.0	0.00332008	-0.401398	-0.575985	down
AT2G37340	DRSPVLDDEGSPK	AT2G37340.3	arginine/serine-rich zinc knuckle-containing protein 33	-0.551119	N-Term(iTRAQ4plex); S3(Phospho); S11(Phospho); K13(iTRAQ4plex)	S(3): 100.0; S(11): 100.0	-0.452611	-0.4792	-0.551119	down
AT3G58640	EQGDDDSSPNSPNDRTESSHLQK	AT3G58640.1	Mitogen activated protein kinase kinase kinase-related	-0.479258	N-Term(iTRAQ4plex); S7(Phospho); S11(Phospho); K23(iTRAQ4plex)	S(7): 93.7; S(8): 6.3; S(11): 99.9; T(16): 0.0; S(18): 0.0; S(19): 0.0	-0.397445		-0.479258	down
AT1G54040	LYSFGGELTPNK	AT1G54040.2	epithiospecifier protein	-0.398875	N-Term(iTRAQ4plex); T9(Phospho); K12(iTRAQ4plex)	Y(2): 0.0; S(3): 0.0; T(9): 100.0	-0.384637	-0.247562	-0.398875	down
AT3G25690	SFYGGSPGR	AT3G25690.3	Hydroxyproline-rich glycoprotein family protein	-0.448215	N-Term(iTRAQ4plex); S6(Phospho)	S(1): 0.0; Y(3): 0.0; S(6): 100.0	-0.187057		-0.448215	down
AT1G35580	HDGIHDSPR	AT1G35580.1	cytosolic invertase 1	-0.692784	N-Term(iTRAQ4plex); S7(Phospho)	S(7): 100.0	-0.65906	-0.556426	-0.692784	down
AT2G02790	IENHHQDDGLTQSGR	AT2G02790.1	IQ-domain 29	-0.726984	N-Term(iTRAQ4plex); S13(Phospho)	T(11): 0.0; S(13): 100.0	-0.658209	-0.510267	-0.726984	down
AT3G59770	LGSSSSVSLDK	AT3G59770.2	sacI homology domain-containing protein / WW domain-containing protein	-0.552718	N-Term(iTRAQ4plex); S8(Phospho); K11(iTRAQ4plex)	S(3): 0.0; S(4): 0.0; S(5): 0.0; S(6): 3.1; S(8): 96.9	-0.446238		-0.552718	down
AT1G11480	ARPSSSHAIR	AT1G11480.2	eukaryotic translation initiation factor-related	-0.782499	N-Term(iTRAQ4plex); S5(Phospho)	S(4): 50.0; S(5): 50.0; S(6): 0.0	-0.782499	-0.160346	-0.661086	down
AT4G38130	WDPDSDMDVDDDRKPIPSR	AT4G38130.2	histone deacetylase 1	-0.283588	N-Term(iTRAQ4plex); S5(Phospho); K14(iTRAQ4plex)	S(5): 100.0; S(18): 0.0	0.0765457	-0.00792123	-0.283588	down
AT1G10290	AAAASSYSDNSGTESSPR	AT1G10290.1	dynamin-like protein 6	-0.688694	N-Term(iTRAQ4plex); S15(Phospho)	S(5): 0.0; S(6): 0.0; Y(7): 0.0; S(8): 0.0; S(11): 0.0; T(13): 3.0; S(15): 94.0; S(16): 3.0	-0.66217	-0.525584	-0.688694	down
AT3G55020	ISPSFDDAKSSK	AT3G55020.1	Ypt/Rab-GAP domain of gyp1p superfamily protein	-0.301085	N-Term(iTRAQ4plex); K9(iTRAQ4plex); S10(Phospho); K12(iTRAQ4plex)	S(2): 0.0; S(4): 0.0; S(10): 97.9; S(11): 2.1	-0.263171	-0.147596	-0.301085	down
AT3G07420	DTYLTASGR	AT3G07420.1	asparaginyl-tRNA synthetase 2	-0.335078	N-Term(iTRAQ4plex); S7(Phospho)	T(2): 0.0; Y(3): 0.0; T(5): 0.1; S(7): 99.9	-0.113273	-0.335078	-0.180514	down
AT3G07610	DLSGEKSPEPEEK	AT3G07610.1	Transcription factor jumonji (jmjC) domain-containing protein	-0.611701	N-Term(iTRAQ4plex); K6(iTRAQ4plex); S7(Phospho); K13(iTRAQ4plex)	S(3): 0.0; S(7): 100.0	-0.611701	-0.564369		down
AT1G10850	AEAPFSSNSSEHSPGR	AT1G10850.1	Leucine-rich repeat protein kinase family protein	-0.624895	N-Term(iTRAQ4plex); S13(Phospho)	S(6): 0.0; S(7): 0.0; S(9): 0.0; S(10): 0.4; S(13): 99.6	-0.477714	-0.441673	-0.624895	down
AT2G07360	TSSISAGPGR	AT2G07360.1	SH3 domain-containing protein	-0.754856	N-Term(iTRAQ4plex); S2(Phospho)	T(1): 0.1; S(2): 96.4; S(3): 3.5; S(5): 0.0	-0.628955	-0.659625	-0.754856	down
AT1G12330	ATPSSDGGSSATPNHQHHR	AT1G12330.1	unknown protein; INVOLVED IN: biological_process unknown; LOCATED IN: chloroplast; EXPRESSED IN: 21 plant structures; EXPRESSED DURING: 12 growth stages; BEST Arabidopsis thaliana protein match is: unknown protein (TAIR:AT5G12900.1); Has 249 Blast hits to 249 proteins in 27 species: Archae - 0; Bacteria - 0; Metazoa - 7; Fungi - 14; Plants - 217; Viruses - 0; Other Eukaryotes - 11 (source: NCBI B…	-0.864872	N-Term(iTRAQ4plex); T12(Phospho)	T(2): 0.0; S(4): 0.5; S(5): 0.5; S(9): 0.5; S(10): 0.5; T(12): 98.1	-0.192215	-0.135859	-0.864872	down
AT4G19045	HIDATLGSGNLR	AT4G19045.1	Mob1/phocein family protein	-0.662141	N-Term(iTRAQ4plex); T5(Phospho)	T(5): 100.0; S(8): 0.0	-0.043387	-0.418545	-0.662141	down
AT1G78230	SVVGSASPSVHHR	AT1G78230.1	Outer arm dynein light chain 1 protein	-0.586421	N-Term(iTRAQ4plex); S5(Phospho)	S(1): 0.0; S(5): 94.7; S(7): 5.0; S(9): 0.3	-0.586421			down
AT1G12330	SLISICSPLGG	AT1G12330.1	unknown protein; INVOLVED IN: biological_process unknown; LOCATED IN: chloroplast; EXPRESSED IN: 21 plant structures; EXPRESSED DURING: 12 growth stages; BEST Arabidopsis thaliana protein match is: unknown protein (TAIR:AT5G12900.1); Has 249 Blast hits to 249 proteins in 27 species: Archae - 0; Bacteria - 0; Metazoa - 7; Fungi - 14; Plants - 217; Viruses - 0; Other Eukaryotes - 11 (source: NCBI B…	-3.05442	N-Term(iTRAQ4plex); S4(Phospho); C6(Carbamidomethyl)	S(1): 0.0; S(4): 95.3; S(7): 4.7	0.0336562	-0.66973	-3.05442	down
AT1G01370	NQTDAAGASSSQAAGPTTTPTRR	AT1G01370.1	Histone superfamily protein	-0.835097	N-Term(iTRAQ4plex); S9(Phospho)	T(3): 0.0; S(9): 89.8; S(10): 8.3; S(11): 0.8; T(17): 0.1; T(18): 0.1; T(19): 0.8; T(21): 0.1	-0.835097			down
AT2G17560	SKSEVDEAVSEEEAEDDD	AT2G17560.1	high mobility group B4	-0.462125	N-Term(iTRAQ4plex); K2(iTRAQ4plex); S10(Phospho)	S(1): 0.0; S(3): 0.0; S(10): 100.0	0.235283	-0.196028	-0.462125	down
AT2G27100	SGRTSEPNSEDEAAGVGKR	AT2G27100.1	C2H2 zinc-finger protein SERRATE (SE)	-0.338052	N-Term(iTRAQ4plex); S5(Phospho); S9(Phospho); K18(iTRAQ4plex)	S(1): 0.2; T(4): 49.9; S(5): 49.9; S(9): 100.0	-0.085675	-0.202778	-0.338052	down
AT1G15280	RREASDDDSDDDDAVR	AT1G15280.1	CASC3/Barentsz eIF4AIII binding	-1.49815	N-Term(iTRAQ4plex); S5(Phospho); S9(Phospho)	S(5): 100.0; S(9): 100.0	-0.987949	-0.250531	-1.49815	down
AT3G42170	ETALEVYNDTAEIRSPETQPIEETALEVYNDTEMVSPETQPIK	AT3G42170.1	BED zinc finger ;hAT family dimerisation domain	-0.4367	N-Term(iTRAQ4plex); S15(Phospho); T18(Phospho); K43(iTRAQ4plex)	T(2): 0.0; Y(7): 1.3; T(10): 51.6; S(15): 51.7; T(18): 84.4; T(24): 2.7; Y(29): 2.7; T(32): 2.7; S(36): 2.7; T(39): 0.1	-0.11977	0.111818	-0.4367	down
AT4G14200	LQNLSEAHIRSLVSSPLVTR	AT4G14200.1	Pentatricopeptide repeat (PPR) superfamily protein	-0.412907	N-Term(iTRAQ4plex); S11(Phospho); S15(Phospho)	S(5): 6.2; S(11): 93.4; S(14): 0.5; S(15): 0.5; T(19): 99.5	-0.189205	-0.297922	-0.412907	down
AT5G39570	NRSGSGDDEEGSYGR	AT5G39570.1	FUNCTIONS IN: molecular_function unknown; INVOLVED IN: biological_process unknown; LOCATED IN: cytosol, nucleus; EXPRESSED IN: 25 plant structures; EXPRESSED DURING: 14 growth stages; BEST Arabidopsis thaliana protein match is: glycine-rich protein (TAIR:AT3G29075.1); Has 30201 Blast hits to 17322 proteins in 780 species: Archae - 12; Bacteria - 1396; Metazoa - 17338; Fungi - 3422; Plants - 5037;…	-0.766508	N-Term(iTRAQ4plex); S3(Phospho); S5(Phospho)	S(3): 100.0; S(5): 100.0; S(12): 0.0; Y(13): 0.0	-0.141125	-0.286393	-0.766508	down
AT3G63160	DKSDSDDATVPPPSGA	AT3G63160.1	FUNCTIONS IN: molecular_function unknown; INVOLVED IN: biological_process unknown; LOCATED IN: chloroplast outer membrane, thylakoid, chloroplast thylakoid membrane, chloroplast, chloroplast envelope; EXPRESSED IN: 21 plant structures; EXPRESSED DURING: 13 growth stages; BEST Arabidopsis thaliana protein match is: outer envelope membrane protein 7 (TAIR:AT3G52420.1); Has 26 Blast hits to 26 prote…	-0.502224	N-Term(iTRAQ4plex); K2(iTRAQ4plex); S3(Phospho)	S(3): 99.7; S(5): 0.3; T(9): 0.0; S(14): 0.0	-0.346491	-0.502224	-0.408235	down
AT4G32410	TTSGPLGPSDR	AT4G32410.1	cellulose synthase 1	-0.505146	N-Term(iTRAQ4plex); S3(Phospho)	T(1): 0.2; T(2): 3.7; S(3): 96.2; S(9): 0.0	-0.321269	-0.505146	-0.494255	down
AT1G04410	VQTSSGEKPVR	AT1G04410.1	Lactate/malate dehydrogenase family protein	-0.759233	N-Term(iTRAQ4plex); T3(Phospho); K8(iTRAQ4plex)	T(3): 96.7; S(4): 0.1; S(5): 3.2	-0.743261		-0.759233	down
AT3G28920	SMDMTPKSPEPESETPTR	AT3G28920.1	homeobox protein 34	-0.400243	N-Term(iTRAQ4plex); K7(iTRAQ4plex); S8(Phospho); T17(Phospho)	S(1): 0.0; T(5): 0.0; S(8): 100.0; S(13): 0.0; T(15): 0.2; T(17): 99.7	-0.307244	-0.287348	-0.400243	down
AT1G54080	GATFGEDKHSSDGK	AT1G54080.1	oligouridylate-binding protein 1A	-1.23456	N-Term(iTRAQ4plex); K8(iTRAQ4plex); S10(Phospho); K14(iTRAQ4plex)	T(3): 0.0; S(10): 96.2; S(11): 3.8	-1.23456		-1.16524	down
AT3G57150	KHDDSSDSPAPVTTK	AT3G57150.1	homologue of NAP57	-0.848309	N-Term(iTRAQ4plex); K1(iTRAQ4plex); S5(Phospho); K15(iTRAQ4plex)	S(5): 48.8; S(6): 48.8; S(8): 2.4; T(13): 0.0; T(14): 0.0	-0.741863	-0.519206	-0.848309	down
AT4G32610	DVPAEEIESEEDTLDDGDDDDVEEDHEQGTETQVHPEAEPEVK	AT4G32610.1	copper ion binding	-0.363704	N-Term(iTRAQ4plex); S9(Phospho); K43(iTRAQ4plex)	S(9): 46.6; T(13): 46.6; T(30): 0.8; T(32): 5.9	0.223344	0.0082508	-0.363704	down
AT2G40620	AHSEVQFR	AT2G40620.1	Basic-leucine zipper (bZIP) transcription factor family protein	-0.874594	N-Term(iTRAQ4plex); S3(Phospho)	S(3): 100.0	-0.874594	-0.411003	-0.7229	down
AT2G27100	TSEPNSEDEAAGVGKR	AT2G27100.1	C2H2 zinc-finger protein SERRATE (SE)	-0.336575	N-Term(iTRAQ4plex); T1(Phospho); S6(Phospho); K15(iTRAQ4plex)	T(1): 94.5; S(2): 5.5; S(6): 100.0	-0.228974	-0.142937	-0.336575	down
AT1G32490	SGQSDESDGEVAVR	AT1G32490.2	RNA helicase family protein	-0.831775	N-Term(iTRAQ4plex); S7(Phospho)	S(1): 0.0; S(4): 0.0; S(7): 100.0	-0.20746	-0.333251	-0.831775	down
AT4G25500	RDSDGGYDGAESPMQK	AT4G25500.2	arginine/serine-rich splicing factor 35	-0.744077	N-Term(iTRAQ4plex); S3(Phospho); S12(Phospho); K16(iTRAQ4plex)	S(3): 100.0; Y(7): 0.0; S(12): 100.0	-0.258799	-0.270108	-0.744077	down
AT2G26570	FSGSPVSTGTPK	AT2G26570.1	Plant protein of unknown function (DUF827)	-0.412633	N-Term(iTRAQ4plex); S4(Phospho); K12(iTRAQ4plex)	S(2): 0.2; S(4): 99.8; S(7): 0.0; T(8): 0.0; T(10): 0.0	-0.0147538		-0.412633	down
AT2G26730	GSEGQTPPGESRTPPR	AT2G26730.1	Leucine-rich repeat protein kinase family protein	-0.943725	N-Term(iTRAQ4plex); T13(Phospho)	S(2): 0.0; T(6): 0.0; S(11): 50.0; T(13): 50.0	-0.649078	-0.578197	-0.943725	down
AT3G10980	EAHSPNVQTPR	AT3G10980.1	PLAC8 family protein	-0.705641	N-Term(iTRAQ4plex); S4(Phospho)	S(4): 100.0; T(9): 0.0	-0.578886	-0.506713	-0.705641	down
AT3G48860	SPSPALGR	AT3G48860.1	unknown protein; INVOLVED IN: biological_process unknown; LOCATED IN: plasma membrane; EXPRESSED IN: 22 plant structures; EXPRESSED DURING: 13 growth stages; BEST Arabidopsis thaliana protein match is: unknown protein (TAIR:AT5G23700.1); Has 12232 Blast hits to 9546 proteins in 892 species: Archae - 172; Bacteria - 1174; Metazoa - 6487; Fungi - 1343; Plants - 856; Viruses - 50; Other Eukaryotes -…	-0.975644	N-Term(iTRAQ4plex); S3(Phospho)	S(1): 0.0; S(3): 100.0	-0.939165	-0.774513	-0.975644	down
AT2G37080	TGSLESPLR	AT2G37080.1	ROP interactive partner 3	-0.626089	N-Term(iTRAQ4plex); S6(Phospho)	T(1): 0.0; S(3): 0.0; S(6): 100.0	-0.257093	-0.527687	-0.626089	down
AT4G28610	YRPEPSETGSPERK	AT4G28610.1	phosphate starvation response 1	-0.591164	N-Term(iTRAQ4plex); S10(Phospho); K14(iTRAQ4plex)	Y(1): 0.0; S(6): 0.0; T(8): 0.0; S(10): 100.0	-0.591164	-0.461597		down
AT4G17720	LSESPEAK	AT4G17720.1	RNA-binding (RRM/RBD/RNP motifs) family protein	-0.567348	N-Term(iTRAQ4plex); S4(Phospho); K8(iTRAQ4plex)	S(2): 0.0; S(4): 100.0	-0.539188	-0.567348		down
AT2G07360	SYESDDEEPR	AT2G07360.1	SH3 domain-containing protein	-0.572597	N-Term(iTRAQ4plex); S4(Phospho)	S(1): 0.0; Y(2): 0.0; S(4): 100.0	-0.223576	-0.427394	-0.572597	down
AT5G53440	SPDYQDYQDVITGSR	AT5G53440.1	unknown protein; FUNCTIONS IN: molecular_function unknown; INVOLVED IN: biological_process unknown; LOCATED IN: cytosol; EXPRESSED IN: 25 plant structures; EXPRESSED DURING: 15 growth stages; Has 1807 Blast hits to 1807 proteins in 277 species: Archae - 0; Bacteria - 0; Metazoa - 736; Fungi - 347; Plants - 385; Viruses - 0; Other Eukaryotes - 339 (source: NCBI BLink).	-0.853136	N-Term(iTRAQ4plex); S1(Phospho)	S(1): 100.0; Y(4): 0.0; Y(7): 0.0; T(12): 0.0; S(14): 0.0	-0.430401		-0.853136	down
AT2G42680	SGADIETVR	AT2G42680.1	multiprotein bridging factor 1A	-0.462302	N-Term(iTRAQ4plex); S1(Phospho)	S(1): 100.0; T(7): 0.0	-0.462302			down
AT1G67230	SVKDVVDDAK	AT1G67230.1	little nuclei1	-0.463849	N-Term(iTRAQ4plex); S1(Phospho); K3(iTRAQ4plex); K10(iTRAQ4plex)	S(1): 100.0	-0.439481	-0.311138	-0.463849	down
AT3G09840	FGMSPSK	AT3G09840.1	cell division cycle 48	-0.65611	N-Term(iTRAQ4plex); S4(Phospho); K7(iTRAQ4plex)	S(4): 99.9; S(6): 0.1	-0.594318		-0.65611	down
AT3G61860	RSLSPVYR	AT3G61860.1	RNA-binding (RRM/RBD/RNP motifs) family protein	-0.278398	N-Term(iTRAQ4plex); S2(Phospho); S4(Phospho)	S(2): 100.0; S(4): 100.0; Y(7): 0.0	-0.278398	-0.0455007	-0.13092	down
AT1G44910	ANLSPAGDK	AT1G44910.2	pre-mRNA-processing protein 40A	-1.44174	N-Term(iTRAQ4plex); S4(Phospho); K9(iTRAQ4plex)	S(4): 100.0	-1.05785	-1.16819	-1.44174	down
AT2G37340	RMDDSLSPR	AT2G37340.3	arginine/serine-rich zinc knuckle-containing protein 33	-0.469191	N-Term(iTRAQ4plex); M2(Oxidation); S5(Phospho); S7(Phospho)	S(5): 100.0; S(7): 100.0	-0.361101	-0.423602	-0.469191	down
AT5G09960	EFSPSHHHQPHSPSTR	AT5G09960.1	FUNCTIONS IN: molecular_function unknown; INVOLVED IN: biological_process unknown; LOCATED IN: plasma membrane; EXPRESSED IN: 22 plant structures; EXPRESSED DURING: 13 growth stages; CONTAINS InterPro DOMAIN/s: RPM1-interacting protein 4, defence response (InterPro:IPR008700); BEST Arabidopsis thaliana protein match is: unknown protein (TAIR:AT5G64850.1); Has 30201 Blast hits to 17322 proteins in…	-0.61452	N-Term(iTRAQ4plex); S3(Phospho); S12(Phospho)	S(3): 99.8; S(5): 0.2; S(12): 99.6; S(14): 0.2; T(15): 0.2	0.00845031	-0.61452	-0.347084	down
AT2G17410	EIISPGEHK	AT2G17410.2	ARID/BRIGHT DNA-binding domain-containing protein	-0.937887	N-Term(iTRAQ4plex); S4(Phospho); K9(iTRAQ4plex)	S(4): 100.0	-0.601157	-0.812665	-0.937887	down
AT2G39480	GFQEPSSPK	AT2G39480.1	P-glycoprotein 6	-0.486223	N-Term(iTRAQ4plex); S7(Phospho); K9(iTRAQ4plex)	S(6): 2.8; S(7): 97.2	-0.269297	-0.486223	-0.3559	down
AT1G04080	SQVDGSTEQSPKLESASSTEPEELK	AT1G04080.2	Tetratricopeptide repeat (TPR)-like superfamily protein	-0.269292	N-Term(iTRAQ4plex); T7(Phospho); K12(iTRAQ4plex); K25(iTRAQ4plex)	S(1): 0.0; S(6): 49.9; T(7): 49.9; S(10): 0.2; S(15): 0.0; S(17): 0.0; S(18): 0.0; T(19): 0.0	-0.215383	-0.258712	-0.269292	down
AT1G78880	SGPITGGSSR	AT1G78880.1	Ubiquitin-specific protease family C19-related protein	-1.02552	N-Term(iTRAQ4plex); S1(Phospho)	S(1): 100.0; T(5): 0.0; S(8): 0.0; S(9): 0.0	-0.838548	-0.769507	-1.02552	down
AT2G37340	RMDDSLSPR	AT2G37340.3	arginine/serine-rich zinc knuckle-containing protein 33	-0.397236	N-Term(iTRAQ4plex); S5(Phospho); S7(Phospho)	S(5): 100.0; S(7): 100.0	-0.267539	-0.147606	-0.397236	down
AT2G37550	SKSSEDIYSR	AT2G37550.1	ARF-GAP domain 7	-0.971799	N-Term(iTRAQ4plex); K2(iTRAQ4plex); S3(Phospho)	S(1): 0.0; S(3): 100.0; S(4): 0.0; Y(8): 0.0; S(9): 0.0	-0.694528	-0.707426	-0.971799	down
AT2G47800	TPTSPHASSPR	AT2G47800.1	multidrug resistance-associated protein 4	-0.837816	N-Term(iTRAQ4plex); S4(Phospho); S9(Phospho)	T(1): 0.0; T(3): 5.4; S(4): 94.6; S(8): 50.0; S(9): 50.0	-0.782371	-0.790467	-0.837816	down
AT5G53440	AKSVEAGSNLTSPAK	AT5G53440.1	unknown protein; FUNCTIONS IN: molecular_function unknown; INVOLVED IN: biological_process unknown; LOCATED IN: cytosol; EXPRESSED IN: 25 plant structures; EXPRESSED DURING: 15 growth stages; Has 1807 Blast hits to 1807 proteins in 277 species: Archae - 0; Bacteria - 0; Metazoa - 736; Fungi - 347; Plants - 385; Viruses - 0; Other Eukaryotes - 339 (source: NCBI BLink).	-0.433445	N-Term(iTRAQ4plex); K2(iTRAQ4plex); S3(Phospho); S12(Phospho); K15(iTRAQ4plex)	S(3): 100.0; S(8): 0.0; T(11): 4.9; S(12): 95.1	-0.433445	-0.243083		down
AT3G42170	ETALEVYNDTAEIRSPETQPIEETALEVYNDTEMVSPETQPIK	AT3G42170.1	BED zinc finger ;hAT family dimerisation domain	-0.518355	N-Term(iTRAQ4plex); T10(Phospho); K43(iTRAQ4plex)	T(2): 0.0; Y(7): 1.5; T(10): 85.6; S(15): 10.8; T(18): 1.5; T(24): 0.2; Y(29): 0.2; T(32): 0.2; S(36): 0.0; T(39): 0.0	-0.518355	-0.25098	-0.302344	down
AT3G46780	VQVATVR	AT3G46780.1	plastid transcriptionally active 16	-1.21838	N-Term(iTRAQ4plex); T5(Phospho)	T(5): 100.0	-1.10751	-0.956542	-1.21838	down
AT1G58250	NLPSSPSHSIK	AT1G58250.1	Golgi-body localisation protein domain ;RNA pol II promoter Fmp27 protein domain	-0.558533	N-Term(iTRAQ4plex); S5(Phospho); K11(iTRAQ4plex)	S(4): 0.1; S(5): 99.9; S(7): 0.0; S(9): 0.0	-0.354507	-0.327798	-0.558533	down
AT2G33830	TVAAVAGSPGTPTTPGSAR	AT2G33830.1	Dormancy/auxin associated family protein	-0.263591	N-Term(iTRAQ4plex); S8(Phospho)	T(1): 0.0; S(8): 100.0; T(11): 0.0; T(13): 0.0; T(14): 0.0; S(17): 0.0	0.00449096	-0.171871	-0.263591	down
AT4G15410	SPADGEGSDSDEANEYYTGGQK	AT4G15410.1	serine/threonine protein phosphatase 2A 55 kDa regulatory subunit B prime gamma	-0.461324	N-Term(iTRAQ4plex); S8(Phospho); S10(Phospho); K22(iTRAQ4plex)	S(1): 0.0; S(8): 99.3; S(10): 99.3; Y(16): 1.2; Y(17): 0.1; T(18): 0.0	-0.03097	-0.391118	-0.461324	down
AT1G27850	GETRESPAHIR	AT1G27850.1	unknown protein; FUNCTIONS IN: molecular_function unknown; INVOLVED IN: biological_process unknown; LOCATED IN: plasma membrane; EXPRESSED IN: 22 plant structures; EXPRESSED DURING: 13 growth stages; BEST Arabidopsis thaliana protein match is: unknown protein (TAIR:AT2G40070.1); Has 9215 Blast hits to 5316 proteins in 473 species: Archae - 6; Bacteria - 773; Metazoa - 3392; Fungi - 1710; Plants -…	-0.729007	N-Term(iTRAQ4plex); S6(Phospho)	T(3): 0.0; S(6): 100.0	-0.650411		-0.729007	down
ATCG00270	TIALGK	ATCG00270.1	photosystem II reaction center protein D	-0.48354	N-Term(iTRAQ4plex); T1(Phospho); K6(iTRAQ4plex)	T(1): 100.0	-0.425718	-0.351033	-0.48354	down
AT3G18830	TAPSPPPVK	AT3G18830.1	polyol/monosaccharide transporter 5	-0.338915	N-Term(iTRAQ4plex); S4(Phospho); K9(iTRAQ4plex)	T(1): 0.0; S(4): 100.0	-0.1994	-0.313524	-0.338915	down
AT2G35110	SGPLDYSSSHK	AT2G35110.2	transcription activators	-0.421307	N-Term(iTRAQ4plex); S1(Phospho); K11(iTRAQ4plex)	S(1): 100.0; Y(6): 0.0; S(7): 0.0; S(8): 0.0; S(9): 0.0	-0.421307			down
AT1G32490	SGQSDESDGEVAVR	AT1G32490.2	RNA helicase family protein	-0.558862	N-Term(iTRAQ4plex); S4(Phospho); S7(Phospho)	S(1): 0.0; S(4): 100.0; S(7): 100.0	-0.519118	-0.558862		down
AT1G20650	NVSSPSPEISR	AT1G20650.1	Protein kinase superfamily protein	-0.382058	N-Term(iTRAQ4plex); S4(Phospho)	S(3): 0.1; S(4): 99.7; S(6): 0.1; S(10): 0.0	-0.152846	-0.174347	-0.382058	down
AT1G62390	VVLKPVSHSPK	AT1G62390.1	Octicosapeptide/Phox/Bem1p (PB1) domain-containing protein / tetratricopeptide repeat (TPR)-containing protein	-0.305349	N-Term(iTRAQ4plex); K4(iTRAQ4plex); S9(Phospho); K11(iTRAQ4plex)	S(7): 0.1; S(9): 99.9	-0.273356	-0.305349		down
AT4G00830	SSPEHSAAAAQVK	AT4G00830.3	RNA-binding (RRM/RBD/RNP motifs) family protein	-0.830995	N-Term(iTRAQ4plex); S2(Phospho); K13(iTRAQ4plex)	S(1): 4.0; S(2): 96.0; S(6): 0.0	-0.830995	-0.675576	-0.773417	down
AT5G57610	LQQYPDSPR	AT5G57610.1	Protein kinase superfamily protein with octicosapeptide/Phox/Bem1p domain	-0.649891	N-Term(iTRAQ4plex); S7(Phospho)	Y(4): 0.0; S(7): 100.0	-0.649891	-0.234032	-0.388773	down
AT2G23520	SYSSPMYDGK	AT2G23520.1	Pyridoxal phosphate (PLP)-dependent transferases superfamily protein	-0.858233	N-Term(iTRAQ4plex); S4(Phospho); K10(iTRAQ4plex)	S(1): 0.1; Y(2): 1.6; S(3): 49.2; S(4): 49.2; Y(7): 0.0	-0.858233			down
AT5G12370	AESQQVSESSGTIGR	AT5G12370.3	exocyst complex component sec10	-1.07792	N-Term(iTRAQ4plex); T12(Phospho)	S(3): 0.0; S(7): 0.0; S(9): 0.1; S(10): 2.8; T(12): 97.1	-0.872479	-0.979111	-1.07792	down
AT1G15940	NVEPSSSPEVR	AT1G15940.1	Tudor/PWWP/MBT superfamily protein	-0.427273	N-Term(iTRAQ4plex); S6(Phospho); S7(Phospho)	S(5): 51.1; S(6): 51.1; S(7): 97.7	-0.188414	-0.391389	-0.427273	down
AT2G33810	ELSEEEEEEEETEDEDTFEEEEALEK	AT2G33810.1	squamosa promoter binding protein-like 3	-0.285988	N-Term(iTRAQ4plex); S3(Phospho); K26(iTRAQ4plex)	S(3): 100.0; T(12): 0.0; T(17): 0.0	0.087286	-0.285988		down
AT1G23860	RRSVTPPR	AT1G23860.1	RS-containing zinc finger protein 21	-0.353326	N-Term(iTRAQ4plex); S3(Phospho); T5(Phospho)	S(3): 100.0; T(5): 100.0	0.0698893	-0.109854	-0.353326	down
AT5G18590	NKSESPTHPQTTSK	AT5G18590.1	Galactose oxidase/kelch repeat superfamily protein	-0.816825	N-Term(iTRAQ4plex); K2(iTRAQ4plex); S5(Phospho); K14(iTRAQ4plex)	S(3): 3.3; S(5): 96.5; T(7): 0.1; T(11): 0.0; T(12): 0.0; S(13): 0.0	-0.816825	-0.734108		down
AT3G13990	SSPVGAIK	AT3G13990.2	Kinase-related protein of unknown function (DUF1296)	-0.824924	N-Term(iTRAQ4plex); S2(Phospho); K8(iTRAQ4plex)	S(1): 0.1; S(2): 99.9	-0.734227	-0.656249	-0.824924	down
AT1G09140	RFSPSVDR	AT1G09140.2	SERINE-ARGININE PROTEIN 30	-0.373356	N-Term(iTRAQ4plex); S3(Phospho)	S(3): 99.9; S(5): 0.1	-0.281694	-0.352576	-0.373356	down
AT1G54040	LYSFGGELTPNKHIDK	AT1G54040.2	epithiospecifier protein	-0.482419	N-Term(iTRAQ4plex); T9(Phospho); K12(iTRAQ4plex); K16(iTRAQ4plex)	Y(2): 0.0; S(3): 0.0; T(9): 100.0	-0.430159	-0.443444	-0.482419	down
AT4G25500	GASPVAAYR	AT4G25500.2	arginine/serine-rich splicing factor 35	-0.911983	N-Term(iTRAQ4plex); S3(Phospho)	S(3): 100.0; Y(8): 0.0	-0.755588	-0.82266	-0.911983	down
AT3G48430	SSPVASSPSKPK	AT3G48430.1	relative of early flowering 6	-0.987238	N-Term(iTRAQ4plex); S7(Phospho); K10(iTRAQ4plex); K12(iTRAQ4plex)	S(1): 0.0; S(2): 0.0; S(6): 0.2; S(7): 99.8; S(9): 0.0	-0.987238		-0.814527	down
AT2G37080	TSESDPVSSPNTK	AT2G37080.1	ROP interactive partner 3	-1.08221	N-Term(iTRAQ4plex); S9(Phospho); K13(iTRAQ4plex)	T(1): 0.0; S(2): 0.0; S(4): 0.0; S(8): 50.0; S(9): 50.0; T(12): 0.0	-1.08221	-0.720857	-0.812452	down
AT5G10950	HTDDQDEDEEAGDDIDTSSEEAKPK	AT5G10950.1	Tudor/PWWP/MBT superfamily protein	-0.724312	N-Term(iTRAQ4plex); T17(Phospho); S18(Phospho); S19(Phospho); K23(iTRAQ4plex); K25(iTRAQ4plex)	T(2): 0.0; T(17): 100.0; S(18): 100.0; S(19): 100.0	-0.586392	-0.724312		down
AT1G28240	SSSYGSLEK	AT1G28240.1	Protein of unknown function (DUF616)	-0.620393	N-Term(iTRAQ4plex); S3(Phospho); K9(iTRAQ4plex)	S(1): 0.0; S(2): 49.3; S(3): 49.3; Y(4): 1.4; S(6): 0.0	-0.513456	-0.38795	-0.620393	down
AT1G19870	RTSFGYDQEAR	AT1G19870.1	IQ-domain 32	-0.492766	N-Term(iTRAQ4plex); S3(Phospho)	T(2): 2.5; S(3): 97.5; Y(6): 0.0	-0.415685	-0.145898	-0.492766	down
AT3G48050	VSSPVHAVK	AT3G48050.1	BAH domain ;TFIIS helical bundle-like domain	-1.03535	N-Term(iTRAQ4plex); S3(Phospho); K9(iTRAQ4plex)	S(2): 3.0; S(3): 97.0	-1.03535	-0.873405		down
AT3G14350	HKSFDDDDSTMR	AT3G14350.2	STRUBBELIG-receptor family 7	-0.905121	N-Term(iTRAQ4plex); K2(iTRAQ4plex); S3(Phospho)	S(3): 100.0; S(9): 0.0; T(10): 0.0	-0.718853	-0.723726	-0.905121	down
AT3G53710	SKSSEDIYTR	AT3G53710.1	ARF-GAP domain 6	-0.881944	N-Term(iTRAQ4plex); S1(Phospho); K2(iTRAQ4plex)	S(1): 97.2; S(3): 2.8; S(4): 0.0; Y(8): 0.0; T(9): 0.0	-0.881944	-0.821437	-0.849916	down
AT5G67470	LVTGGGDGGGSRR	AT5G67470.1	formin homolog 6	-0.622188	N-Term(iTRAQ4plex); S11(Phospho)	T(3): 0.0; S(11): 100.0	-0.622188			down
AT1G47970	APEEDEEDSGDEDDDRPPKR	AT1G47970.1	unknown protein; FUNCTIONS IN: molecular_function unknown; INVOLVED IN: biological_process unknown; LOCATED IN: cytosol; EXPRESSED IN: 21 plant structures; EXPRESSED DURING: 11 growth stages; Has 93717 Blast hits to 40765 proteins in 1891 species: Archae - 1046; Bacteria - 16276; Metazoa - 26677; Fungi - 16127; Plants - 6028; Viruses - 1519; Other Eukaryotes - 26044 (source: NCBI BLink).	-1.23777	N-Term(iTRAQ4plex); S9(Phospho); K19(iTRAQ4plex)	S(9): 100.0	-0.981569		-1.23777	down
AT1G18950	KHPSPEHPLHR	AT1G18950.1	DDT domain superfamily	-0.298659	N-Term(iTRAQ4plex); K1(iTRAQ4plex); S4(Phospho)	S(4): 100.0	0.0441939	-0.0774878	-0.298659	down
AT3G12280	IDALSSPAR	AT3G12280.2	retinoblastoma-related 1	-0.6821	N-Term(iTRAQ4plex); S6(Phospho)	S(5): 50.0; S(6): 50.0	-0.6821	-0.608911	-0.647955	down
AT3G18640	TQVSPTPIR	AT3G18640.1	Zinc finger C-x8-C-x5-C-x3-H type family protein	-0.57208	N-Term(iTRAQ4plex); T6(Phospho)	T(1): 0.3; S(4): 4.6; T(6): 95.1	-0.44576	-0.426072	-0.57208	down
AT1G54040	GGTMNTPTR	AT1G54040.2	epithiospecifier protein	-0.725542	N-Term(iTRAQ4plex); T6(Phospho)	T(3): 0.0; T(6): 50.0; T(8): 50.0	-0.591207	-0.367166	-0.725542	down
AT2G27060	IQNSPDNPTSR	AT2G27060.1	Leucine-rich repeat protein kinase family protein	-0.632294	N-Term(iTRAQ4plex); S4(Phospho)	S(4): 99.9; T(9): 0.1; S(10): 0.0	-0.56452	-0.39409	-0.632294	down
AT5G40450	SLSDHIQK	AT5G40450.1	unknown protein; FUNCTIONS IN: molecular_function unknown; INVOLVED IN: biological_process unknown; LOCATED IN: chloroplast, plasma membrane; EXPRESSED IN: 24 plant structures; EXPRESSED DURING: 13 growth stages; Has 30201 Blast hits to 17322 proteins in 780 species: Archae - 12; Bacteria - 1396; Metazoa - 17338; Fungi - 3422; Plants - 5037; Viruses - 0; Other Eukaryotes - 2996 (source: NCBI BLin…	-0.518304	N-Term(iTRAQ4plex); S1(Phospho); K8(iTRAQ4plex)	S(1): 100.0; S(3): 0.0	-0.168721	-0.44198	-0.518304	down
AT2G22900	VSPETSSSHYQSSPMAK	AT2G22900.1	Galactosyl transferase GMA12/MNN10 family protein	-0.299418	N-Term(iTRAQ4plex); S13(Phospho); K17(iTRAQ4plex)	S(2): 0.0; T(5): 0.6; S(6): 0.1; S(7): 0.1; S(8): 0.0; Y(10): 0.6; S(12): 7.1; S(13): 91.5	-0.299418			down
AT5G22650	AKPAEVKPAEEKPESDEEDESDDEDESEEDDDSEK	AT5G22650.1	histone deacetylase 2B	-1.33837	N-Term(iTRAQ4plex); K2(iTRAQ4plex); K7(iTRAQ4plex); K12(iTRAQ4plex); S15(Phospho); S21(Phospho); S27(Phospho); K35(iTRAQ4plex)	S(15): 100.0; S(21): 100.0; S(27): 100.0; S(33): 0.0	-0.229954	-0.567103	-1.33837	down
AT1G19870	VQEHNSPRSSPDLQER	AT1G19870.1	IQ-domain 32	-0.575082	N-Term(iTRAQ4plex); S6(Phospho); S10(Phospho)	S(6): 93.7; S(9): 12.5; S(10): 93.7	-0.575082	-0.265196		down
AT1G16520	IISTSVSPR	AT1G16520.1	unknown protein; FUNCTIONS IN: molecular_function unknown; INVOLVED IN: biological_process unknown; LOCATED IN: plasma membrane; EXPRESSED IN: 22 plant structures; EXPRESSED DURING: 13 growth stages; BEST Arabidopsis thaliana protein match is: unknown protein (TAIR:AT1G56080.1); Has 243 Blast hits to 234 proteins in 69 species: Archae - 2; Bacteria - 2; Metazoa - 61; Fungi - 9; Plants - 125; Viru…	-0.385808	N-Term(iTRAQ4plex); S3(Phospho); S7(Phospho)	S(3): 99.7; T(4): 0.2; S(5): 0.3; S(7): 99.8	-0.148888	-0.232426	-0.385808	down
AT3G13225	SAVMDEPETNKSPPKEK	AT3G13225.1	WW domain-containing protein	-0.28847	N-Term(iTRAQ4plex); K11(iTRAQ4plex); S12(Phospho); K15(iTRAQ4plex); K17(iTRAQ4plex)	S(1): 0.0; T(9): 0.2; S(12): 99.8	0.0180818		-0.28847	down
AT4G36100	ENNPKPVCVSPQDSR	AT4G36100.1	Sec1/munc18-like (SM) proteins superfamily	-0.289631	N-Term(iTRAQ4plex); K5(iTRAQ4plex); C8(Carbamidomethyl); S10(Phospho)	S(10): 99.7; S(14): 0.3	-0.289631			down
AT3G62800	SSPQEIHSQPSSK	AT3G62800.3	double-stranded-RNA-binding protein 4	-1.27088	N-Term(iTRAQ4plex); S2(Phospho); K13(iTRAQ4plex)	S(1): 4.7; S(2): 90.3; S(8): 4.7; S(11): 0.3; S(12): 0.0	-1.20775		-1.27088	down
AT3G11450	LHGCAEEPTDDEGGDK	AT3G11450.1	DnaJ domain ;Myb-like DNA-binding domain	-0.782203	N-Term(iTRAQ4plex); C4(Carbamidomethyl); T9(Phospho); K16(iTRAQ4plex)	T(9): 100.0	-0.775464	-0.782203	-0.781177	down
AT2G40100	FGFSFGK	AT2G40100.2	light harvesting complex photosystem II	-0.305163	N-Term(iTRAQ4plex); S4(Phospho); K7(iTRAQ4plex)	S(4): 100.0	-0.219747	-0.305163	-0.277995	down
AT5G10020	SSSGGSPLSSSPR	AT5G10020.2	Leucine-rich receptor-like protein kinase family protein	-0.45993	N-Term(iTRAQ4plex); S1(Phospho)	S(1): 99.7; S(2): 0.3; S(3): 0.0; S(6): 0.0; S(9): 0.0; S(10): 0.0; S(11): 0.0	-0.256085	-0.45993		down
AT2G40070	SGSVEPGGPPGGRPR	AT2G40070.2	FUNCTIONS IN: molecular_function unknown; INVOLVED IN: biological_process unknown; LOCATED IN: cellular_component unknown; EXPRESSED IN: 17 plant structures; EXPRESSED DURING: 7 growth stages; BEST Arabidopsis thaliana protein match is: proline-rich family protein (TAIR:AT3G09000.1); Has 108635 Blast hits to 60786 proteins in 2176 species: Archae - 287; Bacteria - 15142; Metazoa - 39415; Fungi - …	-0.423929	N-Term(iTRAQ4plex); S3(Phospho)	S(1): 0.5; S(3): 99.5	-0.423929	-0.35997	-0.4165	down
AT2G19385	KLETLDETSEGEEAK	AT2G19385.1	zinc ion binding	-0.773633	N-Term(iTRAQ4plex); K1(iTRAQ4plex); S9(Phospho); K15(iTRAQ4plex)	T(4): 0.0; T(8): 3.9; S(9): 96.1	-0.773633	-0.688479	-0.555784	down
AT1G19870	VQEHNSPRSSPDLQER	AT1G19870.1	IQ-domain 32	-0.822201	N-Term(iTRAQ4plex); S6(Phospho); S9(Phospho); S10(Phospho)	S(6): 100.0; S(9): 100.0; S(10): 100.0	-0.384064	-0.246952	-0.822201	down
AT2G33540	DHDADSLPSPTR	AT2G33540.1	C-terminal domain phosphatase-like 3	-0.752566	N-Term(iTRAQ4plex); S9(Phospho)	S(6): 0.1; S(9): 50.0; T(11): 50.0	-0.256337		-0.752566	down
AT4G14990	SASPVSESTTTR	AT4G14990.1	Topoisomerase II-associated protein PAT1	-0.707229	N-Term(iTRAQ4plex); S3(Phospho)	S(1): 0.0; S(3): 100.0; S(6): 0.0; S(8): 0.0; T(9): 0.0; T(10): 0.0; T(11): 0.0	-0.688588	-0.526051	-0.707229	down
AT1G31870	SNDLSPPR	AT1G31870.1	unknown protein; FUNCTIONS IN: molecular_function unknown; INVOLVED IN: biological_process unknown; LOCATED IN: cytosol, nucleus; EXPRESSED IN: 25 plant structures; EXPRESSED DURING: 15 growth stages; CONTAINS InterPro DOMAIN/s: Protein of unknown function DUF2050, pre-mRNA-splicing factor (InterPro:IPR018609); Has 13303 Blast hits to 9618 proteins in 489 species: Archae - 8; Bacteria - 444; Meta…	-0.452722	N-Term(iTRAQ4plex); S5(Phospho)	S(1): 0.0; S(5): 100.0	-0.322327		-0.452722	down
AT2G39010	SQLHELHA	AT2G39010.1	plasma membrane intrinsic protein 2E	-0.677236	N-Term(iTRAQ4plex); S1(Phospho)	S(1): 100.0	-0.677236	-0.607179	-0.367439	down
AT1G80930	ASDDDEEGEIR	AT1G80930.1	MIF4G domain-containing protein / MA3 domain-containing protein	-0.543701	N-Term(iTRAQ4plex); S2(Phospho)	S(2): 100.0	-0.263726	-0.543701		down
AT5G57610	VGSGQMLAQR	AT5G57610.1	Protein kinase superfamily protein with octicosapeptide/Phox/Bem1p domain	-0.514152	N-Term(iTRAQ4plex); S3(Phospho)	S(3): 100.0	-0.514152	-0.40157	-0.479995	down
AT4G20400	GESSLEPDSTPSSPK	AT4G20400.1	JUMONJI 14	-0.613183	N-Term(iTRAQ4plex); S9(Phospho); K15(iTRAQ4plex)	S(3): 0.0; S(4): 0.0; S(9): 96.5; T(10): 3.4; S(12): 0.0; S(13): 0.1	-0.479363	-0.451781	-0.613183	down
AT5G25590	DTAQEEEEPRTPENVGK	AT5G25590.1	Protein of unknown function (DUF630 and DUF632)	-0.287319	N-Term(iTRAQ4plex); T11(Phospho); K17(iTRAQ4plex)	T(2): 0.0; T(11): 100.0	-0.0743652	0.0479624	-0.287319	down
AT4G13350	SPGFETGSR	AT4G13350.1	NSP (nuclear shuttle protein)-interacting GTPase	-0.956137	N-Term(iTRAQ4plex); S1(Phospho)	S(1): 100.0; T(6): 0.0; S(8): 0.0	-0.583881	-0.956137	-0.776625	down
AT1G47970	RAPEEDEEDSGDEDDDRPPKR	AT1G47970.1	unknown protein; FUNCTIONS IN: molecular_function unknown; INVOLVED IN: biological_process unknown; LOCATED IN: cytosol; EXPRESSED IN: 21 plant structures; EXPRESSED DURING: 11 growth stages; Has 93717 Blast hits to 40765 proteins in 1891 species: Archae - 1046; Bacteria - 16276; Metazoa - 26677; Fungi - 16127; Plants - 6028; Viruses - 1519; Other Eukaryotes - 26044 (source: NCBI BLink).	-1.04899	N-Term(iTRAQ4plex); S10(Phospho); K20(iTRAQ4plex)	S(10): 100.0	-0.666102	-0.47718	-1.04899	down
AT1G77180	ASGSPPVPVMHSPPRPVTVK	AT1G77180.3	chromatin protein family	-5.71372	N-Term(iTRAQ4plex); S4(Phospho); S12(Phospho); K20(iTRAQ4plex)	S(2): 0.3; S(4): 99.7; S(12): 100.0; T(18): 0.0	-5.71372	-0.130605	-0.0574311	down
AT3G25840	NQAQAGLGEGSPK	AT3G25840.2	Protein kinase superfamily protein	-0.874701	N-Term(iTRAQ4plex); S11(Phospho); K13(iTRAQ4plex)	S(11): 100.0	-0.563615		-0.874701	down
AT3G23540	ANQSETDSASSPVTR	AT3G23540.2	alpha/beta-Hydrolases superfamily protein	-1.00575	N-Term(iTRAQ4plex); S11(Phospho)	S(4): 0.0; T(6): 0.0; S(8): 0.1; S(10): 49.9; S(11): 49.9; T(14): 0.0	-0.761991	-0.822645	-1.00575	down
AT5G21170	RPSSDSMSSSPPGSPAR	AT5G21170.1	5'-AMP-activated protein kinase beta-2 subunit protein	-0.380943	N-Term(iTRAQ4plex); S10(Phospho); S14(Phospho)	S(3): 0.0; S(4): 0.0; S(6): 0.3; S(8): 5.3; S(9): 5.3; S(10): 89.0; S(14): 100.0	-0.273076		-0.380943	down
AT3G23900	SKSLDEDYDMK	AT3G23900.1	RNA recognition motif (RRM)-containing protein	-1.53665	N-Term(iTRAQ4plex); S1(Phospho); K2(iTRAQ4plex); S3(Phospho); K11(iTRAQ4plex)	S(1): 100.0; S(3): 99.7; Y(8): 0.3	-1.33881	-1.53665	-1.29894	down
AT5G04990	RSVSAATGTNTTATQR	AT5G04990.1	SAD1/UNC-84 domain protein 1	-0.68867	N-Term(iTRAQ4plex); S4(Phospho)	S(2): 50.0; S(4): 50.0; T(7): 0.0; T(9): 0.0; T(11): 0.0; T(12): 0.0; T(14): 0.0	-0.68867		-0.579227	down
AT3G61860	ARSPEYDR	AT3G61860.1	RNA-binding (RRM/RBD/RNP motifs) family protein	-0.423613	N-Term(iTRAQ4plex); S3(Phospho)	S(3): 100.0; Y(6): 0.0	-0.278348	-0.423613	-0.253983	down
AT5G53440	AQDHARSPGTENYTEK	AT5G53440.1	unknown protein; FUNCTIONS IN: molecular_function unknown; INVOLVED IN: biological_process unknown; LOCATED IN: cytosol; EXPRESSED IN: 25 plant structures; EXPRESSED DURING: 15 growth stages; Has 1807 Blast hits to 1807 proteins in 277 species: Archae - 0; Bacteria - 0; Metazoa - 736; Fungi - 347; Plants - 385; Viruses - 0; Other Eukaryotes - 339 (source: NCBI BLink).	-0.3562	N-Term(iTRAQ4plex); T10(Phospho); K16(iTRAQ4plex)	S(7): 50.0; T(10): 50.0; Y(13): 0.0; T(14): 0.0	-0.3562			down
AT5G57110	GGDVESGKSEHADSDSDTFYIPSK	AT5G57110.1	autoinhibited Ca2+ -ATPase, isoform 8	-0.344368	N-Term(iTRAQ4plex); K8(iTRAQ4plex); S14(Phospho); K24(iTRAQ4plex)	S(6): 0.0; S(9): 0.0; S(14): 99.4; S(16): 0.3; T(18): 0.3; Y(20): 0.0; S(23): 0.0	0.037364		-0.344368	down
AT1G52190	EDLSPVVK	AT1G52190.1	Major facilitator superfamily protein	-0.288485	N-Term(iTRAQ4plex); S4(Phospho); K8(iTRAQ4plex)	S(4): 100.0	-0.288485			down
AT1G16610	GRSPPPPPSK	AT1G16610.1	arginine/serine-rich 45	-0.708231	N-Term(iTRAQ4plex); S3(Phospho); K10(iTRAQ4plex)	S(3): 100.0; S(9): 0.0	-0.397444	-0.647227	-0.708231	down
AT4G24800	LIDTDGDYHIDPNDPNYDSGEEPFELVGATLSDPLDDYKK	AT4G24800.1	MA3 domain-containing protein	-0.322431	N-Term(iTRAQ4plex); S19(Phospho); K39(iTRAQ4plex); K40(iTRAQ4plex)	T(4): 0.0; Y(8): 0.0; Y(17): 33.3; S(19): 33.3; T(30): 33.3; S(32): 0.2; Y(38): 0.0	-0.224935	-0.0090458	-0.322431	down
AT2G33620	GTMSESSCGGGHGSPIHQSTGGPYNNTINMPWK	AT2G33620.1	AT hook motif DNA-binding family protein	-0.264649	N-Term(iTRAQ4plex); C8(Carbamidomethyl); S14(Phospho); K33(iTRAQ4plex)	T(2): 0.0; S(4): 0.0; S(6): 0.0; S(7): 0.0; S(14): 100.0; S(19): 0.0; T(20): 0.0; Y(24): 0.0; T(27): 0.0	-0.0492334	0.0684209	-0.264649	down
AT1G27770	FTANLSK	AT1G27770.2	autoinhibited Ca2+-ATPase 1	-0.521854	N-Term(iTRAQ4plex); S6(Phospho); K7(iTRAQ4plex)	T(2): 0.0; S(6): 100.0	-0.431147	-0.493371	-0.521854	down
AT5G46570	TANLPSSDDPSAPNKPESVNGDQVDQEIQNFK	AT5G46570.1	BR-signaling kinase 2	-0.710242	N-Term(iTRAQ4plex); S11(Phospho); K15(iTRAQ4plex); K32(iTRAQ4plex)	T(1): 0.1; S(6): 9.4; S(7): 1.1; S(11): 88.3; S(18): 1.1	-0.269727	-0.413967	-0.710242	down
AT3G50230	ASAELLGR	AT3G50230.1	Leucine-rich repeat protein kinase family protein	-0.279165	N-Term(iTRAQ4plex); S2(Phospho)	S(2): 100.0	-0.279165	0.152696	-0.0626496	down
AT2G37340	MDDSLSPR	AT2G37340.3	arginine/serine-rich zinc knuckle-containing protein 33	-0.973859	N-Term(iTRAQ4plex); S4(Phospho); S6(Phospho)	S(4): 100.0; S(6): 100.0	-0.873275		-0.973859	down
AT5G57370	RRSPSPDAPSR	AT5G57370.1	unknown protein; CONTAINS InterPro DOMAIN/s: Protein of unknown function DUF1777 (InterPro:IPR013957); Has 30201 Blast hits to 17322 proteins in 780 species: Archae - 12; Bacteria - 1396; Metazoa - 17338; Fungi - 3422; Plants - 5037; Viruses - 0; Other Eukaryotes - 2996 (source: NCBI BLink).	-0.737557	N-Term(iTRAQ4plex); S3(Phospho); S5(Phospho)	S(3): 100.0; S(5): 96.2; S(10): 3.8	0.0677839	0.193672	-0.737557	down
AT4G02510	VGADDLSDSEK	AT4G02510.1	translocon at the outer envelope membrane of chloroplasts 159	-1.86822	N-Term(iTRAQ4plex); S7(Phospho); K11(iTRAQ4plex)	S(7): 100.0; S(9): 0.0	-1.58389	-1.86822	-1.74868	down
AT3G25540	LSEDVRSDSESDDEHED	AT3G25540.1	TRAM, LAG1 and CLN8 (TLC) lipid-sensing domain containing protein	-0.940317	N-Term(iTRAQ4plex); S7(Phospho); S9(Phospho); S11(Phospho)	S(2): 0.0; S(7): 100.0; S(9): 100.0; S(11): 100.0	-0.528891	-0.290222	-0.940317	down
AT3G14350	HKSFDDDDSTMR	AT3G14350.2	STRUBBELIG-receptor family 7	-0.765215	N-Term(iTRAQ4plex); K2(iTRAQ4plex); S3(Phospho); M11(Oxidation)	S(3): 100.0; S(9): 0.0; T(10): 0.0	-0.614681	-0.662571	-0.765215	down
AT4G18820	ESSDHHLDPSSDAAGGR	AT4G18820.1	AAA-type ATPase family protein	-0.825633	N-Term(iTRAQ4plex); S11(Phospho)	S(2): 0.0; S(3): 0.0; S(10): 4.7; S(11): 95.3	-0.485853	-0.674417	-0.825633	down
AT1G80930	VIADKPSDEEDDRQR	AT1G80930.1	MIF4G domain-containing protein / MA3 domain-containing protein	-0.762137	N-Term(iTRAQ4plex); K5(iTRAQ4plex); S7(Phospho)	S(7): 100.0	-0.762137	-0.675046	-0.593002	down
AT4G27320	HSHHHSSSTPSAATPTPTAGAR	AT4G27320.1	Adenine nucleotide alpha hydrolases-like superfamily protein	-0.647256	N-Term(iTRAQ4plex); T14(Phospho); T16(Phospho)	S(2): 0.0; S(6): 24.9; S(7): 24.9; S(8): 24.9; T(9): 24.9; S(11): 0.2; T(14): 0.2; T(16): 92.6; T(18): 7.4	-0.636881	-0.396631	-0.647256	down
AT3G13570	NRSYTPEQAR	AT3G13570.1	SC35-like splicing factor 30A	-0.926187	N-Term(iTRAQ4plex); S3(Phospho); T5(Phospho)	S(3): 99.8; Y(4): 0.2; T(5): 100.0	-0.926187	-0.906036	-0.893247	down
AT4G32330	QAHETSEDDTQSSNSPK	AT4G32330.1	TPX2 (targeting protein for Xklp2) protein family	-0.366636	N-Term(iTRAQ4plex); S15(Phospho); K17(iTRAQ4plex)	T(5): 0.2; S(6): 3.6; T(10): 0.0; S(12): 0.2; S(13): 0.2; S(15): 95.9	-0.136243	-0.275847	-0.366636	down
AT3G53500	VIDASPK	AT3G53500.1	RNA-binding (RRM/RBD/RNP motifs) family protein with retrovirus zinc finger-like domain	-1.14511	N-Term(iTRAQ4plex); S5(Phospho); K7(iTRAQ4plex)	S(5): 100.0	-1.14511	-1.06299	-0.992013	down
AT4G31880	ETEVEAAEISTPERTDAPKDESGK	AT4G31880.2	LOCATED IN: cytosol; EXPRESSED IN: 24 plant structures; EXPRESSED DURING: 14 growth stages; BEST Arabidopsis thaliana protein match is: Tudor/PWWP/MBT superfamily protein (TAIR:AT1G15940.1).	-0.328165	N-Term(iTRAQ4plex); T11(Phospho); K19(iTRAQ4plex); K24(iTRAQ4plex)	T(2): 0.0; S(10): 7.0; T(11): 86.0; T(15): 7.0; S(22): 0.0	-0.209153	-0.193694	-0.328165	down
AT1G09210	KNEEEESKDAPAESDAEDEPEDDEGGDDSDSESK	AT1G09210.1	calreticulin 1b	-1.05243	N-Term(iTRAQ4plex); K1(iTRAQ4plex); K8(iTRAQ4plex); S14(Phospho); S33(Phospho); K34(iTRAQ4plex)	S(7): 0.0; S(14): 100.0; S(29): 12.0; S(31): 1.7; S(33): 86.3	-0.258174	-0.759489	-1.05243	down
AT1G58025	ANVEDKTQSIDR	AT1G58025.1	DNA-binding bromodomain-containing protein	-0.605049	N-Term(iTRAQ4plex); K6(iTRAQ4plex); S9(Phospho)	T(7): 0.1; S(9): 99.9	-0.534295	-0.268013	-0.605049	down
AT1G26470	EKEEEQDGLSVHSPCK	AT1G26470.1	FUNCTIONS IN: molecular_function unknown; INVOLVED IN: regulation of transcription; LOCATED IN: nucleus, H4/H2A histone acetyltransferase complex; EXPRESSED IN: 23 plant structures; EXPRESSED DURING: 15 growth stages; CONTAINS InterPro DOMAIN/s: CT20 (InterPro:IPR012423); Has 60 Blast hits to 60 proteins in 27 species: Archae - 0; Bacteria - 0; Metazoa - 26; Fungi - 2; Plants - 30; Viruses - 0; O…	-0.676308	N-Term(iTRAQ4plex); K2(iTRAQ4plex); S13(Phospho); C15(Carbamidomethyl); K16(iTRAQ4plex)	S(10): 0.0; S(13): 100.0	-0.593024	-0.562467	-0.676308	down
AT4G23630	IHHGGDSSSSSSSSDDEDEK	AT4G23630.1	VIRB2-interacting protein 1	-0.596794	N-Term(iTRAQ4plex); S8(Phospho); K20(iTRAQ4plex)	S(7): 6.2; S(8): 85.2; S(9): 6.2; S(10): 0.5; S(11): 0.5; S(12): 0.5; S(13): 0.5; S(14): 0.5	-0.255479	-0.596794		down
AT1G53570	TQTPNSPLR	AT1G53570.5	mitogen-activated protein kinase kinase kinase 3	-0.573905	N-Term(iTRAQ4plex); S6(Phospho)	T(1): 0.0; T(3): 3.4; S(6): 96.6	-0.573905			down
AT4G09580	GLLNDDSPTGKR	AT4G09580.1	SNARE associated Golgi protein family	-0.351939	N-Term(iTRAQ4plex); S7(Phospho); K11(iTRAQ4plex)	S(7): 100.0; T(9): 0.0	-0.351939	-0.315801	-0.35116	down
AT2G29210	NRSPSPLYR	AT2G29210.1	splicing factor PWI domain-containing protein	-0.486789	N-Term(iTRAQ4plex); S3(Phospho); S5(Phospho)	S(3): 100.0; S(5): 100.0; Y(8): 0.0	-0.486789	-0.226539	-0.343299	down
AT4G27320	HSHHHSSSTPSAATPTPTAGAR	AT4G27320.1	Adenine nucleotide alpha hydrolases-like superfamily protein	-0.616841	N-Term(iTRAQ4plex); S11(Phospho); T14(Phospho); T16(Phospho)	S(2): 0.0; S(6): 0.2; S(7): 1.4; S(8): 1.4; T(9): 1.4; S(11): 96.2; T(14): 99.5; T(16): 98.9; T(18): 1.1	-0.616841			down
AT5G42570	NQLESIGHSPEGKK	AT5G42570.1	B-cell receptor-associated 31-like	-0.754901	N-Term(iTRAQ4plex); S9(Phospho); K13(iTRAQ4plex); K14(iTRAQ4plex)	S(5): 0.0; S(9): 100.0	-0.754901	-0.649109	-0.615	down
AT4G36980	RSPTYEAYPR	AT4G36980.2	FUNCTIONS IN: molecular_function unknown; INVOLVED IN: biological_process unknown; EXPRESSED IN: 23 plant structures; EXPRESSED DURING: 13 growth stages; CONTAINS InterPro DOMAIN/s: Splicing factor, suppressor of white apricot (InterPro:IPR019147); Has 5391 Blast hits to 4388 proteins in 280 species: Archae - 1; Bacteria - 114; Metazoa - 3014; Fungi - 666; Plants - 308; Viruses - 14; Other Eukary…	-0.52	N-Term(iTRAQ4plex); S2(Phospho)	S(2): 100.0; T(4): 0.0; Y(5): 0.0; Y(8): 0.0	-0.498084	-0.44564	-0.52	down
AT4G31700	LSSAAAKPSVTA	AT4G31700.1	ribosomal protein S6	-0.687152	N-Term(iTRAQ4plex); S2(Phospho); K7(iTRAQ4plex)	S(2): 96.5; S(3): 3.5; S(9): 0.0; T(11): 0.0	-0.193985	-0.534971	-0.687152	down
AT4G27430	DNDSEPEELLR	AT4G27430.1	COP1-interacting protein 7	-0.342602	N-Term(iTRAQ4plex); S4(Phospho)	S(4): 100.0	-0.150629		-0.342602	down
AT3G15970	DSKPSVAEAAAPLKTPENSPSAEDA	AT3G15970.1	NUP50 (Nucleoporin 50 kDa) protein	-0.512372	N-Term(iTRAQ4plex); K3(iTRAQ4plex); K14(iTRAQ4plex); T15(Phospho); S19(Phospho)	S(2): 0.0; S(5): 0.0; T(15): 94.9; S(19): 52.6; S(21): 52.6	-0.290892		-0.512372	down
AT3G19770	KAESISDLENK	AT3G19770.2	Vacuolar sorting protein 9 (VPS9) domain	-0.582202	N-Term(iTRAQ4plex); K1(iTRAQ4plex); S4(Phospho); K11(iTRAQ4plex)	S(4): 100.0; S(6): 0.0	-0.40014	-0.582202	-0.512944	down
AT5G12080	LVGSPNKPPR	AT5G12080.1	mechanosensitive channel of small conductance-like 10	-0.710108	N-Term(iTRAQ4plex); S4(Phospho); K7(iTRAQ4plex)	S(4): 100.0	-0.710108	-0.657937	-0.6946	down
AT2G31010	RDDESSPTHQGSELAER	AT2G31010.1	Protein kinase superfamily protein	-0.535431	N-Term(iTRAQ4plex); S5(Phospho)	S(5): 94.8; S(6): 5.1; T(8): 0.0; S(12): 0.0	-0.295475	-0.535431		down
AT1G31870	NDSPSPEPEAK	AT1G31870.1	unknown protein; FUNCTIONS IN: molecular_function unknown; INVOLVED IN: biological_process unknown; LOCATED IN: cytosol, nucleus; EXPRESSED IN: 25 plant structures; EXPRESSED DURING: 15 growth stages; CONTAINS InterPro DOMAIN/s: Protein of unknown function DUF2050, pre-mRNA-splicing factor (InterPro:IPR018609); Has 13303 Blast hits to 9618 proteins in 489 species: Archae - 8; Bacteria - 444; Meta…	-1.03287	N-Term(iTRAQ4plex); S3(Phospho); S5(Phospho); K11(iTRAQ4plex)	S(3): 100.0; S(5): 100.0	-0.71044	-0.662754	-1.03287	down
AT1G80930	ETSDDEELAR	AT1G80930.1	MIF4G domain-containing protein / MA3 domain-containing protein	-0.650536	N-Term(iTRAQ4plex); S3(Phospho)	T(2): 50.0; S(3): 50.0	-0.428083	-0.526466	-0.650536	down
AT4G35560	DNSVCHEGIITSSSPR	AT4G35560.1	Transducin/WD40 repeat-like superfamily protein	-0.83956	N-Term(iTRAQ4plex); C5(Carbamidomethyl); T11(Phospho)	S(3): 0.0; T(11): 93.7; S(12): 5.5; S(13): 0.4; S(14): 0.4	-0.334779		-0.83956	down
AT1G31870	RYHSPSPEPAR	AT1G31870.1	unknown protein; FUNCTIONS IN: molecular_function unknown; INVOLVED IN: biological_process unknown; LOCATED IN: cytosol, nucleus; EXPRESSED IN: 25 plant structures; EXPRESSED DURING: 15 growth stages; CONTAINS InterPro DOMAIN/s: Protein of unknown function DUF2050, pre-mRNA-splicing factor (InterPro:IPR018609); Has 13303 Blast hits to 9618 proteins in 489 species: Archae - 8; Bacteria - 444; Meta…	-0.641727	N-Term(iTRAQ4plex); S4(Phospho); S6(Phospho)	Y(2): 0.0; S(4): 100.0; S(6): 100.0	-0.641727	-0.252241		down
AT1G11960	SSPLHSGALVSK	AT1G11960.1	ERD (early-responsive to dehydration stress) family protein	-0.435952	N-Term(iTRAQ4plex); S2(Phospho); K12(iTRAQ4plex)	S(1): 4.9; S(2): 95.1; S(6): 0.0; S(11): 0.0	-0.435952			down
AT1G31870	TRNDSPSPEPGPR	AT1G31870.1	unknown protein; FUNCTIONS IN: molecular_function unknown; INVOLVED IN: biological_process unknown; LOCATED IN: cytosol, nucleus; EXPRESSED IN: 25 plant structures; EXPRESSED DURING: 15 growth stages; CONTAINS InterPro DOMAIN/s: Protein of unknown function DUF2050, pre-mRNA-splicing factor (InterPro:IPR018609); Has 13303 Blast hits to 9618 proteins in 489 species: Archae - 8; Bacteria - 444; Meta…	-0.515664	N-Term(iTRAQ4plex); S5(Phospho); S7(Phospho)	T(1): 0.0; S(5): 100.0; S(7): 100.0	-0.439517	-0.0678904	-0.515664	down
AT3G53500	DQSLSPDRK	AT3G53500.1	RNA-binding (RRM/RBD/RNP motifs) family protein with retrovirus zinc finger-like domain	-1.40945	N-Term(iTRAQ4plex); S3(Phospho); S5(Phospho); K9(iTRAQ4plex)	S(3): 100.0; S(5): 100.0	-1.07005	-0.977722	-1.40945	down
AT5G46210	AKNDLHHSPQHPNTADK	AT5G46210.1	cullin4	-1.17013	N-Term(iTRAQ4plex); K2(iTRAQ4plex); S8(Phospho); K17(iTRAQ4plex)	S(8): 100.0; T(14): 0.0	-1.15863	-1.11382	-1.17013	down
AT4G23630	KPSSPSSSMK	AT4G23630.1	VIRB2-interacting protein 1	-1.13602	N-Term(iTRAQ4plex); K1(iTRAQ4plex); S4(Phospho); M9(Oxidation); K10(iTRAQ4plex)	S(3): 4.0; S(4): 96.0; S(6): 0.0; S(7): 0.0; S(8): 0.0	-1.13602	-1.13318		down
AT1G64090	IHGHDDSSSSSSDSDDDKNSASLK	AT1G64090.1	Reticulan like protein B3	-1.08089	N-Term(iTRAQ4plex); S7(Phospho); K18(iTRAQ4plex); K24(iTRAQ4plex)	S(7): 86.7; S(8): 6.0; S(9): 0.4; S(10): 0.4; S(11): 0.0; S(12): 0.4; S(14): 6.0; S(20): 0.0; S(22): 0.0	-1.08089			down
AT3G48860	RAGSPVYGR	AT3G48860.1	unknown protein; INVOLVED IN: biological_process unknown; LOCATED IN: plasma membrane; EXPRESSED IN: 22 plant structures; EXPRESSED DURING: 13 growth stages; BEST Arabidopsis thaliana protein match is: unknown protein (TAIR:AT5G23700.1); Has 12232 Blast hits to 9546 proteins in 892 species: Archae - 172; Bacteria - 1174; Metazoa - 6487; Fungi - 1343; Plants - 856; Viruses - 50; Other Eukaryotes -…	-3.24709	N-Term(iTRAQ4plex); S4(Phospho)	S(4): 100.0; Y(7): 0.0	-3.24709	-0.346319	-0.336849	down
AT3G29075	KDGNNSEDDEFK	AT3G29075.1	glycine-rich protein	-1.11596	N-Term(iTRAQ4plex); K1(iTRAQ4plex); S6(Phospho); K12(iTRAQ4plex)	S(6): 100.0	-1.11596	-0.980392	-0.732475	down
AT3G03140	DKEEDQPSCEDEAVPR	AT3G03140.1	Tudor/PWWP/MBT superfamily protein	-0.343266	N-Term(iTRAQ4plex); K2(iTRAQ4plex); S8(Phospho); C9(Carbamidomethyl)	S(8): 100.0	-0.160086	-0.0818185	-0.343266	down
AT1G50920	DRSEDAGNDAMDVDDEQQSNKK	AT1G50920.1	Nucleolar GTP-binding protein	-0.285697	N-Term(iTRAQ4plex); S3(Phospho); K21(iTRAQ4plex); K22(iTRAQ4plex)	S(3): 100.0; S(19): 0.0	-0.285697			down
AT3G19840	QPDISPGR	AT3G19840.1	pre-mRNA-processing protein 40C	-0.475838	N-Term(iTRAQ4plex); S5(Phospho)	S(5): 100.0	-0.327354	-0.415145	-0.475838	down
AT5G10950	HTDDQDEDEEAGDDIDTSSEEAKPK	AT5G10950.1	Tudor/PWWP/MBT superfamily protein	-0.896407	N-Term(iTRAQ4plex); S18(Phospho); S19(Phospho); K23(iTRAQ4plex); K25(iTRAQ4plex)	T(2): 0.0; T(17): 13.3; S(18): 93.3; S(19): 93.3	-0.539295	-0.737051	-0.896407	down
AT4G37870	SAPTTPINQNAAAAFAAVSEEER	AT4G37870.1	phosphoenolpyruvate carboxykinase 1	-0.388836	N-Term(iTRAQ4plex); T4(Phospho)	S(1): 0.2; T(4): 99.6; T(5): 0.2; S(19): 0.0	-0.388836	-0.326644		down
AT5G62810	SASPPAAPADSSAPPHPK	AT5G62810.1	peroxin 14	-0.305968	N-Term(iTRAQ4plex); S3(Phospho); K18(iTRAQ4plex)	S(1): 3.3; S(3): 96.7; S(11): 0.0; S(12): 0.0	-0.103582	-0.243876	-0.305968	down
AT5G65687	VGQRDSPAKEEAPPATK	AT5G65687.1	Major facilitator superfamily protein	-1.01373	N-Term(iTRAQ4plex); S6(Phospho); K9(iTRAQ4plex); K17(iTRAQ4plex)	S(6): 100.0; T(16): 0.0	-1.01373		-0.709939	down
AT2G04410	SDSPGKDEPGYNK	AT2G04410.1	RPM1-interacting protein 4 (RIN4) family protein	-1.15975	N-Term(iTRAQ4plex); S3(Phospho); K6(iTRAQ4plex); K13(iTRAQ4plex)	S(1): 3.4; S(3): 96.6; Y(11): 0.0	-1.06497	-1.02844	-1.15975	down
AT5G64850	ASLGNEEELINPFHDQPPVDTAKPK	AT5G64850.1	FUNCTIONS IN: molecular_function unknown; INVOLVED IN: biological_process unknown; LOCATED IN: plasma membrane; EXPRESSED IN: 22 plant structures; EXPRESSED DURING: 13 growth stages; CONTAINS InterPro DOMAIN/s: RPM1-interacting protein 4, defence response (InterPro:IPR008700); BEST Arabidopsis thaliana protein match is: unknown protein (TAIR:AT5G09960.1); Has 30201 Blast hits to 17322 proteins in…	-0.313009	N-Term(iTRAQ4plex); S2(Phospho); K23(iTRAQ4plex); K25(iTRAQ4plex)	S(2): 100.0; T(21): 0.0	0.0976533		-0.313009	down
AT5G45190	MGSPPEK	AT5G45190.1	Cyclin family protein	-1.16536	N-Term(iTRAQ4plex); S3(Phospho); K7(iTRAQ4plex)	S(3): 100.0	-0.979973	-1.16536	-0.949566	down
AT2G02790	LSTMSPR	AT2G02790.1	IQ-domain 29	-0.809308	N-Term(iTRAQ4plex); S5(Phospho)	S(2): 0.0; T(3): 3.4; S(5): 96.6	-0.760202	-0.719667	-0.809308	down
AT2G36910	NSVSSPIMTR	AT2G36910.1	ATP binding cassette subfamily B1	-0.338441	N-Term(iTRAQ4plex); S4(Phospho); M8(Oxidation)	S(2): 3.3; S(4): 48.4; S(5): 48.4; T(9): 0.0	-0.338441			down
AT5G18230	NQDDFDEFSDVDELYSTLPLDEVEGLEDLVTAGPLVK	AT5G18230.1	transcription regulator NOT2/NOT3/NOT5 family protein	-0.493371	N-Term(iTRAQ4plex); S9(Phospho); K37(iTRAQ4plex)	S(9): 99.4; Y(15): 0.2; S(16): 0.2; T(17): 0.2; T(31): 0.0	-0.174879		-0.493371	down
AT3G48860	AGSPVYGR	AT3G48860.1	unknown protein; INVOLVED IN: biological_process unknown; LOCATED IN: plasma membrane; EXPRESSED IN: 22 plant structures; EXPRESSED DURING: 13 growth stages; BEST Arabidopsis thaliana protein match is: unknown protein (TAIR:AT5G23700.1); Has 12232 Blast hits to 9546 proteins in 892 species: Archae - 172; Bacteria - 1174; Metazoa - 6487; Fungi - 1343; Plants - 856; Viruses - 50; Other Eukaryotes -…	-1.08095	N-Term(iTRAQ4plex); S3(Phospho)	S(3): 99.8; Y(6): 0.2	-0.816818	-0.947414	-1.08095	down
AT4G14200	TTSWGTAK	AT4G14200.1	Pentatricopeptide repeat (PPR) superfamily protein	-0.71849	N-Term(iTRAQ4plex); S3(Phospho); K8(iTRAQ4plex)	T(1): 0.0; T(2): 3.1; S(3): 96.9; T(6): 0.0	-0.576611	-0.71849	-0.659001	down
AT1G32490	VSEEDDGSESEEERVR	AT1G32490.2	RNA helicase family protein	-0.637818	N-Term(iTRAQ4plex); S8(Phospho); S10(Phospho)	S(2): 0.0; S(8): 100.0; S(10): 100.0	-0.345068	0.053523	-0.637818	down
AT2G29210	HTSPSHIKQDGSMSPVR	AT2G29210.1	splicing factor PWI domain-containing protein	-0.460386	N-Term(iTRAQ4plex); S3(Phospho); K8(iTRAQ4plex); S12(Phospho); S14(Phospho)	T(2): 6.8; S(3): 93.2; S(5): 0.0; S(12): 100.0; S(14): 100.0	-0.141151		-0.460386	down
AT5G54440	AAGAHRPVDADHSETDTEGR	AT5G54440.1	CLUB	-0.634737	N-Term(iTRAQ4plex); S13(Phospho)	S(13): 92.4; T(15): 7.5; T(17): 0.1	-0.634737			down
AT1G34020	LGAASDSDDNEDKA	AT1G34020.1	Nucleotide-sugar transporter family protein	-0.499049	N-Term(iTRAQ4plex); S7(Phospho); K13(iTRAQ4plex)	S(5): 0.6; S(7): 99.4	-0.499049			down
AT5G10950	ADKDEDEEENETSDDEAEPK	AT5G10950.1	Tudor/PWWP/MBT superfamily protein	-0.804162	N-Term(iTRAQ4plex); K3(iTRAQ4plex); T12(Phospho); S13(Phospho); K20(iTRAQ4plex)	T(12): 100.0; S(13): 100.0	-0.431169	-0.804162		down
AT1G80930	IEVDSDGDGERR	AT1G80930.1	MIF4G domain-containing protein / MA3 domain-containing protein	-0.558025	N-Term(iTRAQ4plex); S5(Phospho)	S(5): 100.0	-0.40406	-0.549131	-0.558025	down
AT1G31870	YHSPSPEPAR	AT1G31870.1	unknown protein; FUNCTIONS IN: molecular_function unknown; INVOLVED IN: biological_process unknown; LOCATED IN: cytosol, nucleus; EXPRESSED IN: 25 plant structures; EXPRESSED DURING: 15 growth stages; CONTAINS InterPro DOMAIN/s: Protein of unknown function DUF2050, pre-mRNA-splicing factor (InterPro:IPR018609); Has 13303 Blast hits to 9618 proteins in 489 species: Archae - 8; Bacteria - 444; Meta…	-0.710758	N-Term(iTRAQ4plex); S3(Phospho); S5(Phospho)	Y(1): 0.0; S(3): 100.0; S(5): 100.0	-0.651173	-0.559588	-0.710758	down
AT2G25430	KVVTPLR	AT2G25430.1	epsin N-terminal homology (ENTH) domain-containing protein / clathrin assembly protein-related	-0.907813	N-Term(iTRAQ4plex); K1(iTRAQ4plex); T4(Phospho)	T(4): 100.0	-0.907813	-0.683624		down
AT3G02400	CTDKEDGETENSQDIER	AT3G02400.1	SMAD/FHA domain-containing protein	-1.01916	N-Term(iTRAQ4plex); C1(Carbamidomethyl); K4(iTRAQ4plex); S12(Phospho)	T(2): 0.0; T(9): 0.0; S(12): 100.0	-0.67833		-1.01916	down
AT3G44750	AKPAEVKPAVDDEEDESDSDGMDEDDSDGEDSEEEEPTPK	AT3G44750.1	histone deacetylase 3	-0.329859	N-Term(iTRAQ4plex); K2(iTRAQ4plex); K7(iTRAQ4plex); S17(Phospho); S19(Phospho); S27(Phospho); S32(Phospho); K40(iTRAQ4plex)	S(17): 99.9; S(19): 99.9; S(27): 99.9; S(32): 99.9; T(38): 0.4	0.0798747	-0.00643176	-0.329859	down
AT3G49250	LNSSPTPR	AT3G49250.1	defective in meristem silencing 3	-0.818763	N-Term(iTRAQ4plex); S3(Phospho)	S(3): 97.4; S(4): 2.6; T(6): 0.0	-0.681086	-0.609956	-0.818763	down
AT5G58040	RPDTESAEHSPAQDEPHK	AT5G58040.1	homolog of yeast FIP1 [V]	-0.819149	N-Term(iTRAQ4plex); S10(Phospho); K18(iTRAQ4plex)	T(4): 0.0; S(6): 0.0; S(10): 100.0	-0.646137		-0.819149	down
AT3G61860	RRPSPDYGR	AT3G61860.1	RNA-binding (RRM/RBD/RNP motifs) family protein	-0.711355	N-Term(iTRAQ4plex); S4(Phospho)	S(4): 100.0; Y(7): 0.0	-0.684816	-0.710653	-0.711355	down
AT1G01370	NQTDAAGASSSQAAGPTTTPTR	AT1G01370.1	Histone superfamily protein	-0.578031	N-Term(iTRAQ4plex); T19(Phospho)	T(3): 0.0; S(9): 0.0; S(10): 0.0; S(11): 0.0; T(17): 0.2; T(18): 4.3; T(19): 91.2; T(21): 4.3	-0.248817	-0.229259	-0.578031	down
AT5G64200	SPALQK	AT5G64200.1	ortholog of human splicing factor SC35	-1.80964	N-Term(iTRAQ4plex); S1(Phospho); K6(iTRAQ4plex)	S(1): 100.0	-1.80964			down
AT1G02080	TISPLK	AT1G02080.2	transcription regulators	-0.595304	N-Term(iTRAQ4plex); S3(Phospho); K6(iTRAQ4plex)	T(1): 0.1; S(3): 99.9	-0.357002	-0.595304	-0.550382	down
AT5G11710	YGSTDHDNLSSGKKSPDSAK	AT5G11710.1	ENTH/VHS family protein	-1.02282	N-Term(iTRAQ4plex); K13(iTRAQ4plex); K14(iTRAQ4plex); S15(Phospho); K20(iTRAQ4plex)	Y(1): 0.0; S(3): 0.0; T(4): 0.0; S(10): 0.2; S(11): 0.2; S(15): 99.3; S(18): 0.2	-1.02282	-0.858326	-0.960484	down
AT1G12910	GTSSDPIQDGSDEQQKR	AT1G12910.1	Transducin/WD40 repeat-like superfamily protein	-0.790125	N-Term(iTRAQ4plex); S4(Phospho); K16(iTRAQ4plex)	T(2): 0.2; S(3): 4.1; S(4): 95.8; S(11): 0.0	-0.790125	-0.484309		down
AT4G02630	NSGGGGGGIEQGRSPR	AT4G02630.1	Protein kinase superfamily protein	-0.676008	N-Term(iTRAQ4plex); S14(Phospho)	S(2): 0.0; S(14): 100.0	-0.637146	-0.656525	-0.676008	down
AT4G29000	HPIPESPK	AT4G29000.1	Tesmin/TSO1-like CXC domain-containing protein	-1.22521	N-Term(iTRAQ4plex); S6(Phospho); K8(iTRAQ4plex)	S(6): 100.0	-0.889071	-0.931821	-1.22521	down
AT1G19700	GGESLDEQQGER	AT1G19700.1	BEL1-like homeodomain 10	-0.742095	N-Term(iTRAQ4plex); S4(Phospho)	S(4): 100.0	-0.537128	-0.514397	-0.742095	down
AT5G47430	KPVLSNNNDASTLK	AT5G47430.2	DWNN domain, a CCHC-type zinc finger	-0.744476	N-Term(iTRAQ4plex); K1(iTRAQ4plex); S5(Phospho); K14(iTRAQ4plex)	S(5): 100.0; S(11): 0.0; T(12): 0.0	-0.345247	-0.536818	-0.744476	down
AT1G67230	RVTGEPALSK	AT1G67230.1	little nuclei1	-0.642513	N-Term(iTRAQ4plex); S9(Phospho); K10(iTRAQ4plex)	T(3): 0.0; S(9): 100.0	-0.618211	-0.217881	-0.642513	down
AT3G50670	SRELSHEQPR	AT3G50670.1	U1 small nuclear ribonucleoprotein-70K	-1.40431	N-Term(iTRAQ4plex); S1(Phospho); S5(Phospho)	S(1): 100.0; S(5): 100.0	-1.40431			down
AT5G16050	EVQKVDEQAQPPPSQ	AT5G16050.1	general regulatory factor 5	-0.32705	N-Term(iTRAQ4plex); K4(iTRAQ4plex); S14(Phospho)	S(14): 100.0	-0.102774	-0.0635284	-0.32705	down
AT5G50180	LDECGETPKAK	AT5G50180.1	Protein kinase superfamily protein	-0.56642	N-Term(iTRAQ4plex); C4(Carbamidomethyl); T7(Phospho); K9(iTRAQ4plex); K11(iTRAQ4plex)	T(7): 100.0	-0.509549		-0.56642	down
AT1G80930	VIADKPSDEEDDR	AT1G80930.1	MIF4G domain-containing protein / MA3 domain-containing protein	-0.610796	N-Term(iTRAQ4plex); K5(iTRAQ4plex); S7(Phospho)	S(7): 100.0	-0.610796			down
AT3G17850	SVGSNSPIR	AT3G17850.1	Protein kinase superfamily protein	-1.06987	N-Term(iTRAQ4plex); S6(Phospho)	S(1): 0.0; S(4): 0.0; S(6): 100.0	-0.713377	-0.853995	-1.06987	down
AT5G55300	DQSECKIEHEDSEDDRPLSSILSGNK	AT5G55300.3	DNA topoisomerase I alpha	-0.293489	N-Term(iTRAQ4plex); C5(Carbamidomethyl); K6(iTRAQ4plex); S12(Phospho); K26(iTRAQ4plex)	S(3): 0.0; S(12): 100.0; S(19): 0.0; S(20): 0.0; S(23): 0.0	0.257814	-0.0500218	-0.293489	down
AT5G65630	NVSTPPR	AT5G65630.1	global transcription factor group E7	-0.726212	N-Term(iTRAQ4plex); T4(Phospho)	S(3): 50.0; T(4): 50.0	-0.726212			down
AT5G09250	KDEDVRASDDESETHAPAK	AT5G09250.2	ssDNA-binding transcriptional regulator	-0.389054	N-Term(iTRAQ4plex); K1(iTRAQ4plex); S8(Phospho); K19(iTRAQ4plex)	S(8): 99.9; S(12): 0.1; T(14): 0.0	-0.389054			down
AT2G46630	SSYTSPPSPK	AT2G46630.1	unknown protein; LOCATED IN: chloroplast; EXPRESSED IN: 22 plant structures; EXPRESSED DURING: 13 growth stages; Has 110095 Blast hits to 59224 proteins in 2216 species: Archae - 177; Bacteria - 15429; Metazoa - 38345; Fungi - 18843; Plants - 13341; Viruses - 3084; Other Eukaryotes - 20876 (source: NCBI BLink).	-0.610468	N-Term(iTRAQ4plex); S5(Phospho); S8(Phospho); K10(iTRAQ4plex)	S(1): 0.0; S(2): 0.0; Y(3): 0.0; T(4): 4.4; S(5): 95.6; S(8): 100.0	-0.408767	-0.489592	-0.610468	down
AT2G37550	NQSAGDFR	AT2G37550.1	ARF-GAP domain 7	-0.603127	N-Term(iTRAQ4plex); S3(Phospho)	S(3): 100.0	-0.440754	-0.473576	-0.603127	down
AT3G09000	TTLADRPVSASR	AT3G09000.1	proline-rich family protein	-0.831443	N-Term(iTRAQ4plex); S9(Phospho)	T(1): 0.0; T(2): 0.0; S(9): 50.0; S(11): 50.0	-0.657382	-0.535394	-0.831443	down
AT2G16485	DPISPR	AT2G16485.1	nucleic acid binding;zinc ion binding;DNA binding	-0.752691	N-Term(iTRAQ4plex); S4(Phospho)	S(4): 100.0	-0.594237	-0.752691		down
AT5G40930	APELHTGGTAGPSSNSAK	AT5G40930.1	translocase of outer membrane 20-4	-0.753264	N-Term(iTRAQ4plex); S14(Phospho); K18(iTRAQ4plex)	T(6): 4.8; T(9): 0.0; S(13): 4.8; S(14): 85.6; S(16): 4.8	-0.494925		-0.753264	down
AT4G08310	STPAKNSDSEEMFDSDGEDEEEDKEVAVK	AT4G08310.1	FUNCTIONS IN: molecular_function unknown; INVOLVED IN: biological_process unknown; LOCATED IN: cellular_component unknown; EXPRESSED IN: 25 plant structures; EXPRESSED DURING: 13 growth stages; CONTAINS InterPro DOMAIN/s: Histone chaperone domain CHZ (InterPro:IPR019098); BEST Arabidopsis thaliana protein match is: unknown protein (TAIR:AT1G44780.2); Has 53711 Blast hits to 33687 proteins in 1618…	-0.564763	N-Term(iTRAQ4plex); K5(iTRAQ4plex); S7(Phospho); S9(Phospho); S15(Phospho); K24(iTRAQ4plex); K29(iTRAQ4plex)	S(1): 0.0; T(2): 0.0; S(7): 100.0; S(9): 100.0; S(15): 100.0	-0.117941	-0.387	-0.564763	down
AT2G03810	SSSTEDLMK	AT2G03810.1	18S pre-ribosomal assembly protein gar2-related	-0.338417	N-Term(iTRAQ4plex); S2(Phospho); K9(iTRAQ4plex)	S(1): 3.5; S(2): 96.4; S(3): 0.1; T(4): 0.0	-0.163932		-0.338417	down
AT4G01290	VEEIRSPQTINK	AT4G01290.2	unknown protein; FUNCTIONS IN: molecular_function unknown; INVOLVED IN: biological_process unknown; LOCATED IN: cellular_component unknown; EXPRESSED IN: 24 plant structures; EXPRESSED DURING: 15 growth stages; Has 1797 Blast hits to 1352 proteins in 216 species: Archae - 0; Bacteria - 202; Metazoa - 850; Fungi - 267; Plants - 109; Viruses - 0; Other Eukaryotes - 369 (source: NCBI BLink).	-0.276274	N-Term(iTRAQ4plex); S6(Phospho); K12(iTRAQ4plex)	S(6): 100.0; T(9): 0.0	-0.186679	-0.196201	-0.276274	down
AT3G27530	LLEDIGDESEAQAESEED	AT3G27530.1	golgin candidate 6	-0.345532	N-Term(iTRAQ4plex); S9(Phospho); S15(Phospho)	S(9): 100.0; S(15): 100.0	-0.0448652	-0.345532		down
AT4G35100	ALGSFRSNATN	AT4G35100.1	plasma membrane intrinsic protein 3	-0.282197	N-Term(iTRAQ4plex); S4(Phospho); T10(Phospho)	S(4): 100.0; S(7): 0.0; T(10): 100.0	-0.282197	-0.273451	-0.280976	down
ATCG00490	ASVGFK	ATCG00490.1	ribulose-bisphosphate carboxylases	-0.665214	N-Term(iTRAQ4plex); S2(Phospho); K6(iTRAQ4plex)	S(2): 100.0	-0.665214			down
AT1G13220	AKPALNPTSSVK	AT1G13220.2	nuclear matrix constituent protein-related	-0.467151	N-Term(iTRAQ4plex); K2(iTRAQ4plex); S10(Phospho); K12(iTRAQ4plex)	T(8): 4.5; S(9): 4.5; S(10): 91.1	-0.318426	-0.417483	-0.467151	down
AT2G32765	SRSPETSPHMK	AT2G32765.1	small ubiquitinrelated modifier 5	-0.541342	N-Term(iTRAQ4plex); S3(Phospho); K11(iTRAQ4plex)	S(1): 2.8; S(3): 97.2; T(6): 0.0; S(7): 0.0	-0.541342	-0.488429	-0.405917	down
AT5G58950	RFSTPHPR	AT5G58950.1	Protein kinase superfamily protein	-0.692021	N-Term(iTRAQ4plex); S3(Phospho)	S(3): 99.8; T(4): 0.2	-0.601644	-0.106333	-0.692021	down
AT1G31870	RDSSPPQISK	AT1G31870.1	unknown protein; FUNCTIONS IN: molecular_function unknown; INVOLVED IN: biological_process unknown; LOCATED IN: cytosol, nucleus; EXPRESSED IN: 25 plant structures; EXPRESSED DURING: 15 growth stages; CONTAINS InterPro DOMAIN/s: Protein of unknown function DUF2050, pre-mRNA-splicing factor (InterPro:IPR018609); Has 13303 Blast hits to 9618 proteins in 489 species: Archae - 8; Bacteria - 444; Meta…	-0.704484	N-Term(iTRAQ4plex); S3(Phospho); K10(iTRAQ4plex)	S(3): 99.9; S(4): 0.1; S(9): 0.0	-0.484797	-0.577908	-0.704484	down
AT5G63420	DDDELADASDSETK	AT5G63420.1	RNA-metabolising metallo-beta-lactamase family protein	-0.705113	N-Term(iTRAQ4plex); T13(Phospho); K14(iTRAQ4plex)	S(9): 2.9; S(11): 2.9; T(13): 94.1	-0.538222	-0.608041	-0.705113	down
AT1G20760	ENGTVDDGSGPPDSPTHVEDNYGPFSETSDR	AT1G20760.1	Calcium-binding EF hand family protein	-0.502325	N-Term(iTRAQ4plex); T16(Phospho)	T(4): 32.0; S(9): 3.9; S(14): 32.0; T(16): 32.0; Y(22): 0.0; S(26): 0.0; T(28): 0.0; S(29): 0.0	-0.502325			down
AT2G46020	LHVSSPK	AT2G46020.1	transcription regulatory protein SNF2, putative	-0.850894	N-Term(iTRAQ4plex); S5(Phospho); K7(iTRAQ4plex)	S(4): 50.0; S(5): 50.0	-0.850894	-0.707374		down
AT4G31880	AAEISTPERTDAPKDESGK	AT4G31880.1	LOCATED IN: cytosol, chloroplast; EXPRESSED IN: 24 plant structures; EXPRESSED DURING: 14 growth stages; BEST Arabidopsis thaliana protein match is: Tudor/PWWP/MBT superfamily protein (TAIR:AT1G15940.1); Has 137162 Blast hits to 70781 proteins in 2973 species: Archae - 289; Bacteria - 24182; Metazoa - 56725; Fungi - 20130; Plants - 6559; Viruses - 758; Other Eukaryotes - 28519 (source: NCBI BLink…	-0.62613	N-Term(iTRAQ4plex); S5(Phospho); K14(iTRAQ4plex); K19(iTRAQ4plex)	S(5): 95.8; T(6): 4.2; T(10): 0.0; S(17): 0.0	-0.0700345	-0.371853	-0.62613	down
AT1G34020	AAVDAAAWMFNVVTSVGIIIVNK	AT1G34020.1	Nucleotide-sugar transporter family protein	-0.364681	N-Term(iTRAQ4plex); M9(Oxidation); S15(Phospho); K23(iTRAQ4plex)	T(14): 50.0; S(15): 50.0	-0.192759	-0.116862	-0.364681	down
AT1G56340	EEEESKDAPAESDAEEEAEDDDNEGDDSDNESKSEETK	AT1G56340.1	calreticulin 1a	-1.1612	N-Term(iTRAQ4plex); K6(iTRAQ4plex); S12(Phospho); S28(Phospho); K33(iTRAQ4plex); K38(iTRAQ4plex)	S(5): 0.0; S(12): 100.0; S(28): 99.0; S(32): 0.9; S(34): 0.1; T(37): 0.0	-0.304088	-0.672191	-1.1612	down
AT4G18910	SGSFLK	AT4G18910.1	NOD26-like intrinsic protein 1;2	-0.411949	N-Term(iTRAQ4plex); S3(Phospho); K6(iTRAQ4plex)	S(1): 0.0; S(3): 100.0	-0.250096	-0.263225	-0.411949	down
AT1G49040	HPPSSPPGK	AT1G49040.2	stomatal cytokinesis defective / SCD1 protein (SCD1)	-0.818715	N-Term(iTRAQ4plex); S5(Phospho); K9(iTRAQ4plex)	S(4): 0.1; S(5): 99.9	-0.818715	-0.646789	-0.78289	down
AT3G25070	SSGANVSGSSRTPTHQSSR	AT3G25070.1	RPM1 interacting protein 4	-0.896352	N-Term(iTRAQ4plex); T12(Phospho)	S(1): 0.0; S(2): 0.0; S(7): 0.1; S(9): 3.1; S(10): 3.1; T(12): 93.7; T(14): 0.0; S(17): 0.0; S(18): 0.0	-0.526744	-0.541085	-0.896352	down
AT4G27320	IHHPSSPR	AT4G27320.1	Adenine nucleotide alpha hydrolases-like superfamily protein	-0.9994	N-Term(iTRAQ4plex); S6(Phospho)	S(5): 3.2; S(6): 96.8	-0.878895	-0.902175	-0.9994	down
AT3G08680	ASSPEMIR	AT3G08680.1	Leucine-rich repeat protein kinase family protein	-0.739438	N-Term(iTRAQ4plex); S3(Phospho)	S(2): 0.1; S(3): 99.9	-0.461851	-0.652932	-0.739438	down
AT1G68060	RQSIGGSDNLQK	AT1G68060.1	microtubule-associated proteins 70-1	-0.723819	N-Term(iTRAQ4plex); S3(Phospho); K12(iTRAQ4plex)	S(3): 100.0; S(7): 0.0	-0.269428	-0.698536	-0.723819	down
AT3G05420	ATSGPAYPER	AT3G05420.1	acyl-CoA binding protein 4	-0.626987	N-Term(iTRAQ4plex); S3(Phospho)	T(2): 5.2; S(3): 94.8; Y(7): 0.0	-0.425838	-0.626987	-0.579409	down
AT3G49601	AARDSDDSEIEYQNKK	AT3G49601.1	FUNCTIONS IN: molecular_function unknown; INVOLVED IN: biological_process unknown; LOCATED IN: cellular_component unknown; CONTAINS InterPro DOMAIN/s: mRNA splicing factor, Cwf21 (InterPro:IPR013170); Has 30201 Blast hits to 17322 proteins in 780 species: Archae - 12; Bacteria - 1396; Metazoa - 17338; Fungi - 3422; Plants - 5037; Viruses - 0; Other Eukaryotes - 2996 (source: NCBI BLink).	-0.482835	N-Term(iTRAQ4plex); S5(Phospho); S8(Phospho); K15(iTRAQ4plex); K16(iTRAQ4plex)	S(5): 100.0; S(8): 100.0; Y(12): 0.0	-0.319762		-0.482835	down
AT3G12480	MHASESSPQEDEKK	AT3G12480.1	nuclear factor Y, subunit C11	-1.2817	N-Term(iTRAQ4plex); S6(Phospho); K13(iTRAQ4plex); K14(iTRAQ4plex)	S(4): 96.1; S(6): 3.8; S(7): 0.2	-1.2817	-1.21843		down
AT3G27210	GSSSPAPLPR	AT3G27210.1	unknown protein; FUNCTIONS IN: molecular_function unknown; INVOLVED IN: N-terminal protein myristoylation; LOCATED IN: plasma membrane; EXPRESSED IN: 22 plant structures; EXPRESSED DURING: 13 growth stages; BEST Arabidopsis thaliana protein match is: unknown protein (TAIR:AT5G40860.1); Has 133 Blast hits to 98 proteins in 25 species: Archae - 0; Bacteria - 6; Metazoa - 32; Fungi - 7; Plants - 70;…	-0.695494	N-Term(iTRAQ4plex); S3(Phospho)	S(2): 0.1; S(3): 49.9; S(4): 49.9	-0.371879	-0.397344	-0.695494	down
AT1G31460	ILSPVK	AT1G31460.1	unknown protein; FUNCTIONS IN: molecular_function unknown; INVOLVED IN: biological_process unknown; LOCATED IN: plasma membrane; EXPRESSED IN: 23 plant structures; EXPRESSED DURING: 13 growth stages; BEST Arabidopsis thaliana protein match is: unknown protein (TAIR:AT1G23270.1); Has 1251 Blast hits to 756 proteins in 185 species: Archae - 0; Bacteria - 295; Metazoa - 374; Fungi - 176; Plants - 58…	-0.727923	N-Term(iTRAQ4plex); S3(Phospho); K6(iTRAQ4plex)	S(3): 100.0	-0.648223		-0.727923	down
AT1G13580	LSEDVRSDSEGEDEHED	AT1G13580.2	LAG1 longevity assurance homolog 3	-1.27116	N-Term(iTRAQ4plex); S7(Phospho); S9(Phospho)	S(2): 0.0; S(7): 100.0; S(9): 100.0	-0.979534	-0.435478	-1.27116	down
AT5G44320	ALSNPSARPHTGSK	AT5G44320.1	Eukaryotic translation initiation factor 3 subunit 7 (eIF-3)	-0.790785	N-Term(iTRAQ4plex); S13(Phospho); K14(iTRAQ4plex)	S(3): 0.0; S(6): 0.0; T(11): 3.3; S(13): 96.7	-0.790785	-0.691164	-0.70303	down
AT4G00238	ASEGTTSRDMHVK	AT4G00238.1	DNA-binding storekeeper protein-related transcriptional regulator	-0.565908	N-Term(iTRAQ4plex); T5(Phospho); K13(iTRAQ4plex)	S(2): 0.0; T(5): 93.7; T(6): 3.2; S(7): 3.2	-0.521779	-0.565908		down
AT3G10980	FGLGSSPK	AT3G10980.1	PLAC8 family protein	-0.340053	N-Term(iTRAQ4plex); S6(Phospho); K8(iTRAQ4plex)	S(5): 50.0; S(6): 50.0	-0.340053			down
AT2G16485	GRDPISPR	AT2G16485.1	nucleic acid binding;zinc ion binding;DNA binding	-1.11271	N-Term(iTRAQ4plex); S6(Phospho)	S(6): 100.0	-0.659208	-0.819453	-1.11271	down
AT1G35160	DNLTLWTSDMQDESPEEIK	AT1G35160.1	GF14 protein phi chain	-0.412077	N-Term(iTRAQ4plex); S14(Phospho); K19(iTRAQ4plex)	T(4): 25.0; T(7): 25.0; S(8): 25.0; S(14): 25.0	-0.400457	-0.412077	-0.334217	down
AT1G04440	ATSSADFTENR	AT1G04440.1	casein kinase like 13	-0.459986	N-Term(iTRAQ4plex); S3(Phospho)	T(2): 33.3; S(3): 33.3; S(4): 33.3; T(8): 0.0	-0.235439		-0.459986	down
AT5G49100	HLTSSSTSSSPSFR	AT5G49100.1	unknown protein; BEST Arabidopsis thaliana protein match is: unknown protein (TAIR:AT3G06868.1); Has 30201 Blast hits to 17322 proteins in 780 species: Archae - 12; Bacteria - 1396; Metazoa - 17338; Fungi - 3422; Plants - 5037; Viruses - 0; Other Eukaryotes - 2996 (source: NCBI BLink).	-0.575344	N-Term(iTRAQ4plex); S6(Phospho); T7(Phospho)	T(3): 0.0; S(4): 0.0; S(5): 0.4; S(6): 93.4; T(7): 5.8; S(8): 0.7; S(9): 5.5; S(10): 88.7; S(12): 5.5	-0.263852	-0.440827	-0.575344	down
AT4G30890	LDASRPASSDKNNDSDAK	AT4G30890.1	ubiquitin-specific protease 24	-0.75337	N-Term(iTRAQ4plex); S9(Phospho); K11(iTRAQ4plex); K18(iTRAQ4plex)	S(4): 0.0; S(8): 50.0; S(9): 50.0; S(15): 0.0	-0.75337			down
AT5G24460	RSPPPPPPTQR	AT5G24460.1	unknown protein; INVOLVED IN: biological_process unknown; LOCATED IN: cell wall; EXPRESSED IN: 24 plant structures; EXPRESSED DURING: 15 growth stages; Has 1807 Blast hits to 1807 proteins in 277 species: Archae - 0; Bacteria - 0; Metazoa - 736; Fungi - 347; Plants - 385; Viruses - 0; Other Eukaryotes - 339 (source: NCBI BLink).	-0.644172	N-Term(iTRAQ4plex); S2(Phospho)	S(2): 100.0; T(9): 0.0	-0.355161	-0.386003	-0.644172	down
AT5G19820	VVMPPLLQSAQLKPDVTITSADSEDEAEDSDDESMETIILGDK	AT5G19820.1	ARM repeat superfamily protein	-0.707204	N-Term(iTRAQ4plex); K13(iTRAQ4plex); T17(Phospho); T19(Phospho); K43(iTRAQ4plex)	S(9): 1.7; T(17): 64.4; T(19): 64.4; S(20): 64.4; S(23): 2.3; S(30): 2.3; S(34): 0.4; T(37): 0.1	-0.630836	-0.632755	-0.707204	down
AT3G55600	SPTSPQLR	AT3G55600.1	Membrane fusion protein Use1	-0.642838	N-Term(iTRAQ4plex); S4(Phospho)	S(1): 0.0; T(3): 0.2; S(4): 99.8	-0.584458	-0.549176	-0.642838	down
AT5G09850	RESPSPAKPSRPSPSQQTIPR	AT5G09850.1	Transcription elongation factor (TFIIS) family protein	-0.30311	N-Term(iTRAQ4plex); S3(Phospho); K8(iTRAQ4plex)	S(3): 94.4; S(5): 5.6; S(10): 0.0; S(13): 0.0; S(15): 0.0; T(18): 0.0	0.0163622		-0.30311	down
AT4G20940	KGSSSEILSPDEK	AT4G20940.1	Leucine-rich receptor-like protein kinase family protein	-0.394332	N-Term(iTRAQ4plex); K1(iTRAQ4plex); S9(Phospho); K13(iTRAQ4plex)	S(3): 0.0; S(4): 0.0; S(5): 0.0; S(9): 100.0	-0.0941643	-0.394332		down
AT1G50660	SRPETPLLK	AT1G50660.1	unknown protein; INVOLVED IN: biological_process unknown; LOCATED IN: chloroplast; EXPRESSED IN: 22 plant structures; EXPRESSED DURING: 13 growth stages; BEST Arabidopsis thaliana protein match is: unknown protein (TAIR:AT3G20350.1); Has 21445 Blast hits to 15134 proteins in 1325 species: Archae - 461; Bacteria - 2309; Metazoa - 11052; Fungi - 1737; Plants - 1035; Viruses - 42; Other Eukaryotes -…	-0.402235	N-Term(iTRAQ4plex); S1(Phospho); T5(Phospho); K9(iTRAQ4plex)	S(1): 100.0; T(5): 100.0	-0.302453		-0.402235	down
AT1G48210	SAPQTPHRNPY	AT1G48210.1	Protein kinase superfamily protein	-0.756926	N-Term(iTRAQ4plex); T5(Phospho)	S(1): 0.0; T(5): 100.0; Y(11): 0.0	-0.756926	-0.697424	-0.745321	down
AT4G20980	NLSNPSARPNTGSK	AT4G20980.1	Eukaryotic translation initiation factor 3 subunit 7 (eIF-3)	-0.803416	N-Term(iTRAQ4plex); T11(Phospho); K14(iTRAQ4plex)	S(3): 0.0; S(6): 0.0; T(11): 96.8; S(13): 3.2	-0.533385		-0.803416	down
AT3G17850	DSLAAAESPDGMK	AT3G17850.1	Protein kinase superfamily protein	-0.509318	N-Term(iTRAQ4plex); S8(Phospho); K13(iTRAQ4plex)	S(2): 0.0; S(8): 100.0	-0.509318		-0.420859	down
AT5G12080	SVYSKPK	AT5G12080.1	mechanosensitive channel of small conductance-like 10	-0.39268	N-Term(iTRAQ4plex); S4(Phospho); K5(iTRAQ4plex); K7(iTRAQ4plex)	S(1): 0.0; Y(3): 0.0; S(4): 100.0	-0.39268		-0.205631	down
AT5G64850	NEFSHHHPHSPSR	AT5G64850.1	FUNCTIONS IN: molecular_function unknown; INVOLVED IN: biological_process unknown; LOCATED IN: plasma membrane; EXPRESSED IN: 22 plant structures; EXPRESSED DURING: 13 growth stages; CONTAINS InterPro DOMAIN/s: RPM1-interacting protein 4, defence response (InterPro:IPR008700); BEST Arabidopsis thaliana protein match is: unknown protein (TAIR:AT5G09960.1); Has 30201 Blast hits to 17322 proteins in…	-0.714906	N-Term(iTRAQ4plex); S12(Phospho)	S(4): 0.0; S(10): 2.4; S(12): 97.6	-0.436554		-0.714906	down
AT1G20760	FGNSPPR	AT1G20760.1	Calcium-binding EF hand family protein	-0.657852	N-Term(iTRAQ4plex); S4(Phospho)	S(4): 100.0	-0.593967	-0.657852	-0.583006	down
AT3G22380	QISSTSPANR	AT3G22380.1	time for coffee	-0.55115	N-Term(iTRAQ4plex); S6(Phospho)	S(3): 25.0; S(4): 25.0; T(5): 25.0; S(6): 25.0	-0.55115	-0.336861	-0.533033	down
AT1G15940	LGKESDAEPDRMEDHQELPENHNVETK	AT1G15940.1	Tudor/PWWP/MBT superfamily protein	-0.329914	N-Term(iTRAQ4plex); K3(iTRAQ4plex); S5(Phospho); K27(iTRAQ4plex)	S(5): 100.0; T(26): 0.0	-0.309617		-0.329914	down
AT3G49270	LSPPPPR	AT3G49270.1	FUNCTIONS IN: molecular_function unknown; INVOLVED IN: biological_process unknown; LOCATED IN: endomembrane system; EXPRESSED IN: 6 plant structures; EXPRESSED DURING: 4 anthesis, C globular stage, petal differentiation and expansion stage; BEST Arabidopsis thaliana protein match is: proline-rich family protein (TAIR:AT3G49300.1); Has 63 Blast hits to 43 proteins in 11 species: Archae - 0; Bacter…	-1.19479	N-Term(iTRAQ4plex); S2(Phospho)	S(2): 100.0	-1.19479			down
AT5G64960	EIVTSPGR	AT5G64960.2	cyclin dependent kinase group C2	-1.20137	N-Term(iTRAQ4plex); T4(Phospho)	T(4): 95.6; S(5): 4.4	-0.825679	-1.20137	-0.945983	down
AT2G39810	THEEASQDSDEDEHQLAADVHR	AT2G39810.1	ubiquitin-protein ligases	-0.312107	N-Term(iTRAQ4plex); S6(Phospho)	T(1): 0.0; S(6): 100.0; S(9): 0.0	0.175153	-0.312107		down
AT2G46630	QQDPPSPPR	AT2G46630.1	unknown protein; LOCATED IN: chloroplast; EXPRESSED IN: 22 plant structures; EXPRESSED DURING: 13 growth stages; Has 110095 Blast hits to 59224 proteins in 2216 species: Archae - 177; Bacteria - 15429; Metazoa - 38345; Fungi - 18843; Plants - 13341; Viruses - 3084; Other Eukaryotes - 20876 (source: NCBI BLink).	-0.734554	N-Term(iTRAQ4plex); S6(Phospho)	S(6): 100.0	-0.555928	-0.719868	-0.734554	down
AT1G51140	TLSGGFNR	AT1G51140.1	basic helix-loop-helix (bHLH) DNA-binding superfamily protein	-0.493342	N-Term(iTRAQ4plex); S3(Phospho)	T(1): 0.0; S(3): 100.0	-0.322131	-0.334434	-0.493342	down
AT4G08350	APAPVPSSPGR	AT4G08350.1	global transcription factor group A2	-0.730722	N-Term(iTRAQ4plex); S8(Phospho)	S(7): 4.4; S(8): 95.6	-0.459406	-0.518721	-0.730722	down
AT1G79570	DSSVGNLHGYK	AT1G79570.1	Protein kinase superfamily protein with octicosapeptide/Phox/Bem1p domain	-0.638219	N-Term(iTRAQ4plex); S3(Phospho); K11(iTRAQ4plex)	S(2): 4.6; S(3): 95.4; Y(10): 0.0	-0.588163	-0.409307	-0.638219	down
AT1G31870	SSNFDSSPPR	AT1G31870.1	unknown protein; FUNCTIONS IN: molecular_function unknown; INVOLVED IN: biological_process unknown; LOCATED IN: cytosol, nucleus; EXPRESSED IN: 25 plant structures; EXPRESSED DURING: 15 growth stages; CONTAINS InterPro DOMAIN/s: Protein of unknown function DUF2050, pre-mRNA-splicing factor (InterPro:IPR018609); Has 13303 Blast hits to 9618 proteins in 489 species: Archae - 8; Bacteria - 444; Meta…	-0.59345	N-Term(iTRAQ4plex); S7(Phospho)	S(1): 0.0; S(2): 0.0; S(6): 4.3; S(7): 95.7	-0.454116	-0.336255	-0.59345	down
AT3G50670	ERDYEGGEYEHEGGGRSR	AT3G50670.1	U1 small nuclear ribonucleoprotein-70K	-0.581746	N-Term(iTRAQ4plex); S17(Phospho)	Y(4): 0.0; Y(9): 0.0; S(17): 100.0	-0.35182	-0.581746	-0.516906	down
AT4G29810	YDYSGINLASYFTDAGSPLATLGNLSGTFSV	AT4G29810.1	MAP kinase kinase 2	-0.355178	N-Term(iTRAQ4plex); S26(Phospho)	Y(1): 0.0; Y(3): 0.0; S(4): 0.1; S(10): 3.7; Y(11): 3.7; T(13): 3.7; S(17): 3.7; T(21): 3.7; S(26): 27.1; T(28): 27.1; S(30): 27.1	-0.159407	-0.146016	-0.355178	down
AT4G11740	AASGSLAPPNADRSR	AT4G11740.1	Ubiquitin-like superfamily protein	-0.672996	N-Term(iTRAQ4plex); S14(Phospho)	S(3): 0.0; S(5): 0.0; S(14): 100.0	-0.494125	-0.551332	-0.672996	down
AT1G67580	NTSQTPEVGELVR	AT1G67580.1	Protein kinase superfamily protein	-0.36268	N-Term(iTRAQ4plex); T5(Phospho)	T(2): 0.0; S(3): 0.2; T(5): 99.8	-0.0380818	-0.160121	-0.36268	down
AT3G03050	SQTGDFDHNR	AT3G03050.1	cellulose synthase-like D3	-0.279595	N-Term(iTRAQ4plex); T3(Phospho)	S(1): 0.0; T(3): 100.0	-0.279595	-0.19949	-0.115673	down
AT2G24590	NYSRSPPPYR	AT2G24590.1	RNA recognition motif and CCHC-type zinc finger domains containing protein	-0.685315	N-Term(iTRAQ4plex); Y2(Phospho); S3(Phospho)	Y(2): 99.9; S(3): 99.9; S(5): 0.2; Y(9): 0.0	-0.372712	-0.280294	-0.685315	down
AT3G55460	SPPPPPPR	AT3G55460.1	SC35-like splicing factor 30	-1.37191	N-Term(iTRAQ4plex); S1(Phospho)	S(1): 100.0	-1.37191	-1.17183	-1.18774	down
AT2G32700	TEVNLGTSPR	AT2G32700.6	LEUNIG_homolog	-0.4914	N-Term(iTRAQ4plex); S8(Phospho)	T(1): 0.0; T(7): 50.0; S(8): 50.0	-0.4914			down
AT1G25260	EDLSELYREDLSDVETS	AT1G25260.1	Ribosomal protein L10 family protein	-0.304521	N-Term(iTRAQ4plex); S12(Phospho)	S(4): 0.0; Y(7): 0.0; S(12): 94.9; T(16): 4.8; S(17): 0.3	0.240372	0.00092877	-0.304521	down
AT5G16690	QGLPNSPKK	AT5G16690.1	origin recognition complex subunit 3	-0.877895	N-Term(iTRAQ4plex); S6(Phospho); K8(iTRAQ4plex); K9(iTRAQ4plex)	S(6): 100.0	-0.642696		-0.877895	down
AT1G23860	SPDYGYAR	AT1G23860.1	RS-containing zinc finger protein 21	-0.84344	N-Term(iTRAQ4plex); S1(Phospho)	S(1): 100.0; Y(4): 0.0; Y(6): 0.0	-0.778363	-0.725116	-0.84344	down
AT3G61050	SGSSTPVNTVPENDGAK	AT3G61050.1	Calcium-dependent lipid-binding (CaLB domain) family protein	-0.969924	N-Term(iTRAQ4plex); T9(Phospho); K17(iTRAQ4plex)	S(1): 0.0; S(3): 0.0; S(4): 0.0; T(5): 4.1; T(9): 95.9	-0.0629098	-0.226484	-0.969924	down
AT3G18690	LASTENASPR	AT3G18690.1	MAP kinase substrate 1	-0.512894	N-Term(iTRAQ4plex); S8(Phospho)	S(3): 0.0; T(4): 0.0; S(8): 100.0	-0.512894	-0.440974		down
AT2G34680	SVPVSPGSR	AT2G34680.1	Outer arm dynein light chain 1 protein	-0.769498	N-Term(iTRAQ4plex); S8(Phospho)	S(1): 0.0; S(5): 3.0; S(8): 97.0	-0.658095	-0.598258	-0.769498	down
AT5G47880	YQLDMTAFDSEDGEALDDDSE	AT5G47880.1	eukaryotic release factor 1-1	-0.398287	N-Term(iTRAQ4plex); T6(Phospho); S20(Phospho)	Y(1): 0.0; T(6): 99.7; S(10): 0.3; S(20): 100.0	0.056869	0.220291	-0.398287	down
AT1G05805	SSPADFFTYLASDK	AT1G05805.1	basic helix-loop-helix (bHLH) DNA-binding superfamily protein	-0.547329	N-Term(iTRAQ4plex); S1(Phospho); K14(iTRAQ4plex)	S(1): 96.4; S(2): 3.6; T(8): 0.0; Y(9): 0.0; S(12): 0.0	-0.547329			down
AT3G53500	GRDQSLSPDR	AT3G53500.1	RNA-binding (RRM/RBD/RNP motifs) family protein with retrovirus zinc finger-like domain	-0.882545	N-Term(iTRAQ4plex); S5(Phospho); S7(Phospho)	S(5): 100.0; S(7): 100.0	-0.68539	-0.605823	-0.882545	down
AT3G13300	NSQGPGLSSTSSNVANLADSFNEQSQSLSHPMTDLLPQLLAMQETMNQVMASQK	AT3G13300.2	Transducin/WD40 repeat-like superfamily protein	-0.502908	N-Term(iTRAQ4plex); T33(Phospho); K54(iTRAQ4plex)	S(2): 0.0; S(8): 1.8; S(9): 13.2; T(10): 13.2; S(11): 1.8; S(12): 1.8; S(20): 1.8; S(25): 13.2; S(27): 13.2; S(29): 13.2; T(33): 13.2; T(45): 13.2; S(52): 0.0	-0.296705		-0.502908	down
AT4G35785	DRSYSPHGRSPER	AT4G35785.1	RNA-binding (RRM/RBD/RNP motifs) family protein	-1.49041	N-Term(iTRAQ4plex); S3(Phospho); S5(Phospho); S10(Phospho)	S(3): 92.3; Y(4): 23.1; S(5): 92.3; S(10): 92.3	-1.00412		-1.49041	down
AT4G13350	SSPGGRSPGFETGSR	AT4G13350.1	NSP (nuclear shuttle protein)-interacting GTPase	-0.647705	N-Term(iTRAQ4plex); S1(Phospho); S7(Phospho)	S(1): 93.1; S(2): 7.4; S(7): 92.6; T(12): 0.1; S(14): 6.9	-0.647705			down
AT1G72340	RSSNSPPMADTTR	AT1G72340.1	NagB/RpiA/CoA transferase-like superfamily protein	-0.858534	N-Term(iTRAQ4plex); S5(Phospho)	S(2): 0.0; S(3): 0.0; S(5): 100.0; T(11): 0.0; T(12): 0.0	-0.858534	-0.621793	-0.23216	down
AT1G63700	ILSASPR	AT1G63700.1	Protein kinase superfamily protein	-0.467249	N-Term(iTRAQ4plex); S5(Phospho)	S(3): 3.9; S(5): 96.1	-0.467249	-0.276618	-0.429579	down
AT2G43900	QHSLDDIPK	AT2G43900.1	Endonuclease/exonuclease/phosphatase family protein	-0.359211	N-Term(iTRAQ4plex); S3(Phospho); K9(iTRAQ4plex)	S(3): 100.0	-0.359211			down
AT2G01190	VYSDDERSDHGVQAGYR	AT2G01190.1	Octicosapeptide/Phox/Bem1p family protein	-0.289203	N-Term(iTRAQ4plex); Y2(Phospho); S8(Phospho)	Y(2): 99.4; S(3): 0.6; S(8): 100.0; Y(16): 0.0	0.107511	-0.233847	-0.289203	down
AT3G27190	SSVSSPSHFR	AT3G27190.1	uridine kinase-like 2	-0.705064	N-Term(iTRAQ4plex); S4(Phospho)	S(1): 0.0; S(2): 0.1; S(4): 49.9; S(5): 49.9; S(7): 0.0	-0.685242	-0.705064	-0.590403	down
AT1G77840	NHSSDEDISPK	AT1G77840.1	Translation initiation factor IF2/IF5	-0.634532	N-Term(iTRAQ4plex); S4(Phospho); K11(iTRAQ4plex)	S(3): 50.0; S(4): 50.0; S(9): 0.0	-0.634532			down
AT5G63550	TPEVNSPAKEEIDVVPKEEK	AT5G63550.1	DEK domain-containing chromatin associated protein	-0.55618	N-Term(iTRAQ4plex); S6(Phospho); K9(iTRAQ4plex); K17(iTRAQ4plex); K20(iTRAQ4plex)	T(1): 5.0; S(6): 95.0	-0.146352	-0.116927	-0.55618	down
AT3G55460	SVEVSPR	AT3G55460.1	SC35-like splicing factor 30	-1.58797	N-Term(iTRAQ4plex); S1(Phospho); S5(Phospho)	S(1): 100.0; S(5): 100.0	-1.58797	-1.2456	-1.56284	down
AT1G70180	EPSPPR	AT1G70180.1	Sterile alpha motif (SAM) domain-containing protein	-0.740566	N-Term(iTRAQ4plex); S3(Phospho)	S(3): 100.0	-0.65231	-0.679022	-0.740566	down
AT5G64200	VDAASRSQSPYAAE	AT5G64200.1	ortholog of human splicing factor SC35	-0.362815	N-Term(iTRAQ4plex); S5(Phospho); S7(Phospho); S9(Phospho)	S(5): 100.0; S(7): 100.0; S(9): 92.8; Y(11): 7.2	0.139759	-0.231899	-0.362815	down
AT5G24460	SPPPPPPTQR	AT5G24460.1	unknown protein; INVOLVED IN: biological_process unknown; LOCATED IN: cell wall; EXPRESSED IN: 24 plant structures; EXPRESSED DURING: 15 growth stages; Has 1807 Blast hits to 1807 proteins in 277 species: Archae - 0; Bacteria - 0; Metazoa - 736; Fungi - 347; Plants - 385; Viruses - 0; Other Eukaryotes - 339 (source: NCBI BLink).	-0.671076	N-Term(iTRAQ4plex); S1(Phospho)	S(1): 100.0; T(8): 0.0	-0.655855	-0.566314	-0.671076	down
AT1G25530	VSSSPVSPSKETDRK	AT1G25530.1	Transmembrane amino acid transporter family protein	-0.456581	N-Term(iTRAQ4plex); S3(Phospho); S7(Phospho); K10(iTRAQ4plex); K15(iTRAQ4plex)	S(2): 0.3; S(3): 5.4; S(4): 94.2; S(7): 99.6; S(9): 0.4; T(12): 0.0	-0.456581			down
AT1G45688	RPVYYVQSPSR	AT1G45688.2	unknown protein; FUNCTIONS IN: molecular_function unknown; INVOLVED IN: biological_process unknown; LOCATED IN: plasma membrane; EXPRESSED IN: 22 plant structures; EXPRESSED DURING: 13 growth stages; BEST Arabidopsis thaliana protein match is: unknown protein (TAIR:AT5G42860.1); Has 35333 Blast hits to 34131 proteins in 2444 species: Archae - 798; Bacteria - 22429; Metazoa - 974; Fungi - 991; Pla…	-0.370261	N-Term(iTRAQ4plex); S10(Phospho)	Y(4): 0.0; Y(5): 0.0; S(8): 50.0; S(10): 50.0	-0.239345	-0.227609	-0.370261	down
AT5G54430	HSHHHHSSSTPSSAATPTPTAGAR	AT5G54430.1	Adenine nucleotide alpha hydrolases-like superfamily protein	-0.405186	N-Term(iTRAQ4plex); T16(Phospho); T18(Phospho)	S(2): 0.2; S(7): 45.2; S(8): 45.2; S(9): 7.3; T(10): 3.3; S(12): 2.4; S(13): 2.4; T(16): 1.4; T(18): 90.3; T(20): 2.3	-0.405186			down
AT5G19010	QQHASLPR	AT5G19010.1	mitogen-activated protein kinase 16	-0.726353	N-Term(iTRAQ4plex); S5(Phospho)	S(5): 100.0	-0.726353		-0.62756	down
AT2G40070	GCRSPASLQGR	AT2G40070.2	FUNCTIONS IN: molecular_function unknown; INVOLVED IN: biological_process unknown; LOCATED IN: cellular_component unknown; EXPRESSED IN: 17 plant structures; EXPRESSED DURING: 7 growth stages; BEST Arabidopsis thaliana protein match is: proline-rich family protein (TAIR:AT3G09000.1); Has 108635 Blast hits to 60786 proteins in 2176 species: Archae - 287; Bacteria - 15142; Metazoa - 39415; Fungi - …	-0.625958	N-Term(iTRAQ4plex); C2(Carbamidomethyl); S4(Phospho)	S(4): 100.0; S(7): 0.0	-0.534886	-0.625958	-0.622478	down
AT5G61210	KSPANLPK	AT5G61210.1	soluble N-ethylmaleimide-sensitive factor adaptor protein 33	-0.969115	N-Term(iTRAQ4plex); K1(iTRAQ4plex); S2(Phospho); K8(iTRAQ4plex)	S(2): 100.0	-0.969115	-0.903214	-0.868135	down
AT3G43980	GHSNVWNSHPK	AT3G43980.1	Ribosomal protein S14p/S29e family protein	-0.492651	N-Term(iTRAQ4plex); S3(Phospho); K11(iTRAQ4plex)	S(3): 100.0; S(8): 0.0	-0.406569	-0.362044	-0.492651	down
AT1G63480	DSSPMSDPNEPK	AT1G63480.1	AT hook motif DNA-binding family protein	-1.10555	N-Term(iTRAQ4plex); S3(Phospho); K12(iTRAQ4plex)	S(2): 0.2; S(3): 99.6; S(6): 0.2	-1.09248	-1.01875	-1.10555	down
AT2G45540	DSSMLER	AT2G45540.1	WD-40 repeat family protein / beige-related	-0.441436	N-Term(iTRAQ4plex); S3(Phospho)	S(2): 3.5; S(3): 96.5	-0.221836	-0.153189	-0.441436	down
AT5G57410	RASVTSEATER	AT5G57410.2	Afadin/alpha-actinin-binding protein	-0.485774	N-Term(iTRAQ4plex); S3(Phospho)	S(3): 96.1; T(5): 3.8; S(6): 0.2; T(9): 0.0	-0.3501	-0.485774		down
AT4G31200	EIGEVNPSEGPMGSESQDDYDNYERDSPQR	AT4G31200.2	SWAP (Suppressor-of-White-APricot)/surp RNA-binding domain-containing protein	-0.266477	N-Term(iTRAQ4plex); S27(Phospho)	S(8): 0.0; S(14): 0.0; S(16): 0.0; Y(20): 0.1; Y(23): 0.6; S(27): 99.3	0.153385	-0.266477	-0.0054176	down
AT1G16270	NLSHVDTER	AT1G16270.1	Protein kinase superfamily protein with octicosapeptide/Phox/Bem1p domain	-0.918198	N-Term(iTRAQ4plex); S3(Phospho)	S(3): 100.0; T(7): 0.0	-0.870878	-0.646336	-0.918198	down
AT3G07810	ELSPGPSR	AT3G07810.1	RNA-binding (RRM/RBD/RNP motifs) family protein	-0.68424	N-Term(iTRAQ4plex); S3(Phospho)	S(3): 100.0; S(7): 0.0	-0.68424	-0.641548	-0.654195	down
AT1G13020	GGSYSERPHSR	AT1G13020.1	eukaryotic initiation factor 4B2	-0.601472	N-Term(iTRAQ4plex); S10(Phospho)	S(3): 0.0; Y(4): 0.0; S(5): 0.0; S(10): 100.0	-0.601472			down
AT1G02840	EGSKSPSKPSPAKSPIHTR	AT1G02840.1	RNA-binding (RRM/RBD/RNP motifs) family protein	-0.843438	N-Term(iTRAQ4plex); S3(Phospho); K4(iTRAQ4plex); S5(Phospho); S7(Phospho); K8(iTRAQ4plex); K13(iTRAQ4plex); S14(Phospho)	S(3): 100.0; S(5): 99.7; S(7): 2.1; S(10): 98.2; S(14): 100.0; T(18): 0.0	-0.843438			down
AT3G49590	YISGGNSPR	AT3G49590.2	Autophagy-related protein 13	-0.587962	N-Term(iTRAQ4plex); S7(Phospho)	Y(1): 0.0; S(3): 0.0; S(7): 100.0	-0.35414	-0.357809	-0.587962	down
AT5G58040	RPDTESAEHSPAQDEPHK	AT5G58040.1	homolog of yeast FIP1 [V]	-0.816581	N-Term(iTRAQ4plex); S6(Phospho); S10(Phospho); K18(iTRAQ4plex)	T(4): 50.0; S(6): 50.0; S(10): 100.0	-0.816581			down
AT1G13690	AEADALSHGDA	AT1G13690.1	ATPase E1	-0.725455	N-Term(iTRAQ4plex); S7(Phospho)	S(7): 100.0	-0.477702	-0.551127	-0.725455	down
AT3G13570	SYTPEQAR	AT3G13570.1	SC35-like splicing factor 30A	-1.46977	N-Term(iTRAQ4plex); S1(Phospho); T3(Phospho)	S(1): 100.0; Y(2): 0.1; T(3): 99.9	-1.28679	-1.46977	-1.43558	down
AT1G13020	AVERPGSSASR	AT1G13020.1	eukaryotic initiation factor 4B2	-0.958602	N-Term(iTRAQ4plex); S7(Phospho)	S(7): 100.0; S(8): 0.0; S(10): 0.0	-0.958602	-0.639214		down
AT3G48680	SQVTPSPDRVK	AT3G48680.1	gamma carbonic anhydrase-like 2	-0.526623	N-Term(iTRAQ4plex); S6(Phospho); K11(iTRAQ4plex)	S(1): 0.0; T(4): 0.0; S(6): 100.0	-0.526623			down
AT2G24590	KSPTYGGR	AT2G24590.1	RNA recognition motif and CCHC-type zinc finger domains containing protein	-0.507535	N-Term(iTRAQ4plex); K1(iTRAQ4plex); S2(Phospho)	S(2): 100.0; T(4): 0.0; Y(5): 0.0	-0.507535	-0.431928	-0.428792	down
AT2G35050	RQSFEHER	AT2G35050.1	Protein kinase superfamily protein with octicosapeptide/Phox/Bem1p domain	-0.899663	N-Term(iTRAQ4plex); S3(Phospho)	S(3): 100.0	-0.606888	-0.172339	-0.899663	down
AT2G29210	HRSPTPPAR	AT2G29210.1	splicing factor PWI domain-containing protein	-0.971684	N-Term(iTRAQ4plex); S3(Phospho); T5(Phospho)	S(3): 100.0; T(5): 100.0	-0.942605		-0.971684	down
AT1G62390	LHVVDVSPEQEPMLLEEEEEEVEEKPVIEEVISSPTESLSETEINTEK	AT1G62390.1	Octicosapeptide/Phox/Bem1p (PB1) domain-containing protein / tetratricopeptide repeat (TPR)-containing protein	-0.362468	N-Term(iTRAQ4plex); K25(iTRAQ4plex); T36(Phospho); S38(Phospho); S40(Phospho); K48(iTRAQ4plex)	S(7): 0.5; S(33): 35.2; S(34): 35.2; T(36): 35.2; S(38): 91.3; S(40): 81.6; T(42): 20.9; T(46): 0.0	0.168214	0.131489	-0.362468	down
AT5G55660	TAVPTKSSPPKK	AT5G55660.1	DEK domain-containing chromatin associated protein	-0.613386	N-Term(iTRAQ4plex); K6(iTRAQ4plex); S8(Phospho); K11(iTRAQ4plex); K12(iTRAQ4plex)	T(1): 25.0; T(5): 25.0; S(7): 25.0; S(8): 25.0	-0.613386			down
AT5G52280	NSPENSFQR	AT5G52280.1	Myosin heavy chain-related protein	-0.669135	N-Term(iTRAQ4plex); S2(Phospho)	S(2): 100.0; S(6): 0.0	-0.330699		-0.669135	down
AT5G55860	MASESSPQQHYK	AT5G55860.1	Plant protein of unknown function (DUF827)	-1.16401	N-Term(iTRAQ4plex); S5(Phospho); K12(iTRAQ4plex)	S(3): 5.9; S(5): 88.2; S(6): 5.9; Y(11): 0.0	-1.16401			down
AT3G12480	MHASESSPQEDEKK	AT3G12480.1	nuclear factor Y, subunit C11	-0.701882	M1(Oxidation); N-Term(iTRAQ4plex); S7(Phospho); K13(iTRAQ4plex); K14(iTRAQ4plex)	S(4): 0.1; S(6): 3.2; S(7): 96.6	-0.605325	-0.701882		down
AT4G36630	GSSGISDDMESSSPR	AT4G36630.1	Vacuolar sorting protein 39	-0.310498	N-Term(iTRAQ4plex); S13(Phospho)	S(2): 0.0; S(3): 0.0; S(6): 0.0; S(11): 5.5; S(12): 5.5; S(13): 89.1	-0.220892		-0.310498	down
AT5G65460	SSSGSSSPGRSPVR	AT5G65460.1	kinesin like protein for actin based chloroplast movement 2	-0.891425	N-Term(iTRAQ4plex); S7(Phospho); S11(Phospho)	S(1): 0.0; S(2): 0.0; S(3): 0.4; S(5): 5.3; S(6): 5.3; S(7): 89.0; S(11): 100.0	-0.494993		-0.891425	down
AT2G25170	KPVYNLDDSDDDDFVPKK	AT2G25170.1	chromatin remodeling factor CHD3 (PICKLE)	-0.513751	K1(iTRAQ4plex); N-Term(iTRAQ4plex); S9(Phospho); K17(iTRAQ4plex); K18(iTRAQ4plex)	Y(4): 0.0; S(9): 100.0	-0.161197	-0.491276	-0.513751	down
AT3G10090	TGSRGQVTQVR	AT3G10090.1	Nucleic acid-binding, OB-fold-like protein	-0.366174	N-Term(iTRAQ4plex); S3(Phospho)	T(1): 0.0; S(3): 100.0; T(8): 0.0	-0.148463	-0.0162806	-0.366174	down
AT4G34340	SVSSGEKVESLNR	AT4G34340.1	TBP-associated factor 8	-0.564924	N-Term(iTRAQ4plex); S3(Phospho); S4(Phospho); K7(iTRAQ4plex)	S(1): 0.0; S(3): 100.0; S(4): 100.0; S(10): 0.0	-0.538431	-0.164548	-0.564924	down
AT2G28150	VWTEKSPK	AT2G28150.1	Domain of unknown function (DUF966)	-0.468752	N-Term(iTRAQ4plex); K5(iTRAQ4plex); S6(Phospho); K8(iTRAQ4plex)	T(3): 0.0; S(6): 100.0	-0.468752			down
AT4G00752	HSPSYGSQVHGGTHR	AT4G00752.1	UBX domain-containing protein	-0.383773	N-Term(iTRAQ4plex); S2(Phospho)	S(2): 99.6; S(4): 0.3; Y(5): 0.0; S(7): 0.0; T(13): 0.0	-0.383773			down
AT5G20890	VRVDSMTK	AT5G20890.1	TCP-1/cpn60 chaperonin family protein	-0.347224	N-Term(iTRAQ4plex); S5(Phospho); K8(iTRAQ4plex)	S(5): 100.0; T(7): 0.0	-0.28908	-0.252943	-0.347224	down
AT4G35100	ALGSFRSNATN	AT4G35100.1	plasma membrane intrinsic protein 3	-0.269872	N-Term(iTRAQ4plex); S7(Phospho)	S(4): 0.0; S(7): 50.0; T(10): 50.0	-0.0540046	-0.244646	-0.269872	down
AT5G22650	GMDVDEDDSDDDEEEDSEDEEEEETPKKPEPINK	AT5G22650.1	histone deacetylase 2B	-0.951497	N-Term(iTRAQ4plex); M2(Oxidation); S9(Phospho); S17(Phospho); K27(iTRAQ4plex); K28(iTRAQ4plex); K34(iTRAQ4plex)	S(9): 88.0; S(17): 99.7; T(25): 12.3	0.159877	-0.480585	-0.951497	down
AT3G50670	TSQSEEPSRPR	AT3G50670.1	U1 small nuclear ribonucleoprotein-70K	-1.14581	N-Term(iTRAQ4plex); S4(Phospho)	T(1): 0.0; S(2): 3.6; S(4): 96.4; S(8): 0.0	-1.07217	-1.14581		down
AT1G63480	DSSPMSDPNEPK	AT1G63480.1	AT hook motif DNA-binding family protein	-0.914048	N-Term(iTRAQ4plex); S2(Phospho); S6(Phospho); K12(iTRAQ4plex)	S(2): 66.7; S(3): 66.7; S(6): 66.7	-0.623255		-0.914048	down
AT3G13460	LSLDSPAK	AT3G13460.3	evolutionarily conserved C-terminal region 2	-0.675055	N-Term(iTRAQ4plex); S5(Phospho); K8(iTRAQ4plex)	S(2): 0.0; S(5): 100.0	-0.374893	-0.675055	-0.673304	down
AT3G08780	GHYGSFSPK	AT3G08780.2	unknown protein; FUNCTIONS IN: molecular_function unknown; INVOLVED IN: biological_process unknown; LOCATED IN: cellular_component unknown; EXPRESSED IN: male gametophyte, cultured cell; EXPRESSED DURING: L mature pollen stage, M germinated pollen stage; Has 35333 Blast hits to 34131 proteins in 2444 species: Archae - 798; Bacteria - 22429; Metazoa - 974; Fungi - 991; Plants - 531; Viruses - 0; O…	-0.362834	N-Term(iTRAQ4plex); S5(Phospho); K9(iTRAQ4plex)	Y(3): 0.0; S(5): 97.3; S(7): 2.7	-0.210591		-0.362834	down
AT4G25500	RGSPEYGR	AT4G25500.2	arginine/serine-rich splicing factor 35	-0.343969	N-Term(iTRAQ4plex); S3(Phospho)	S(3): 100.0; Y(6): 0.0	-0.169519	-0.250757	-0.343969	down
AT1G68790	AVSRDSKPSDGETPR	AT1G68790.1	little nuclei3	-0.505632	N-Term(iTRAQ4plex); S3(Phospho); S6(Phospho); K7(iTRAQ4plex); S9(Phospho)	S(3): 100.0; S(6): 99.9; S(9): 87.7; T(13): 12.3	-0.505632			down
AT1G55310	SRRSYTPEPAR	AT1G55310.1	SC35-like splicing factor 33	-0.925248	N-Term(iTRAQ4plex); S1(Phospho); S4(Phospho); T6(Phospho)	S(1): 100.0; S(4): 100.0; Y(5): 6.0; T(6): 94.0	-0.925248			down
AT4G23630	TKKPSSPSSSMK	AT4G23630.1	VIRB2-interacting protein 1	-1.72707	N-Term(iTRAQ4plex); T1(Phospho); K2(iTRAQ4plex); K3(iTRAQ4plex); K12(iTRAQ4plex)	T(1): 96.8; S(5): 0.1; S(6): 3.1; S(8): 0.0; S(9): 0.0; S(10): 0.0	-1.58005	-1.72707	-1.66893	down
AT2G20960	SKTPEPSPR	AT2G20960.1	Arabidopsis phospholipase-like protein (PEARLI 4) family	-0.865166	N-Term(iTRAQ4plex); K2(iTRAQ4plex); T3(Phospho)	S(1): 0.0; T(3): 100.0; S(7): 0.0	-0.702288	0.0127879	-0.865166	down
AT1G52380	SALPLKTPENSPTATDT	AT1G52380.1	NUP50 (Nucleoporin 50 kDa) protein	-0.441327	N-Term(iTRAQ4plex); K6(iTRAQ4plex); T7(Phospho); T15(Phospho)	S(1): 0.0; T(7): 99.9; S(11): 0.1; T(13): 0.0; T(15): 94.2; T(17): 5.8	-0.242584	-0.24504	-0.441327	down
AT3G53500	VIDASPKR	AT3G53500.1	RNA-binding (RRM/RBD/RNP motifs) family protein with retrovirus zinc finger-like domain	-0.876504	N-Term(iTRAQ4plex); S5(Phospho); K7(iTRAQ4plex)	S(5): 100.0	-0.729273	-0.736277	-0.876504	down
AT1G80930	DHRASDDDEEGEIRSER	AT1G80930.1	MIF4G domain-containing protein / MA3 domain-containing protein	-0.596377	N-Term(iTRAQ4plex); S5(Phospho)	S(5): 100.0; S(15): 0.0	-0.1629	0.131395	-0.596377	down
AT1G78650	TTAVPSSPK	AT1G78650.1	DNA-directed DNA polymerases	-1.08597	N-Term(iTRAQ4plex); S7(Phospho); K9(iTRAQ4plex)	T(1): 0.0; T(2): 0.0; S(6): 0.2; S(7): 99.8	-0.922669	-1.08203	-1.08597	down
AT1G64650	SRSQEWSAEK	AT1G64650.2	Major facilitator superfamily protein	-0.872171	N-Term(iTRAQ4plex); S3(Phospho); K10(iTRAQ4plex)	S(1): 0.0; S(3): 100.0; S(7): 0.0	-0.865529		-0.872171	down
AT5G53440	EYSDSEKETSLK	AT5G53440.1	unknown protein; FUNCTIONS IN: molecular_function unknown; INVOLVED IN: biological_process unknown; LOCATED IN: cytosol; EXPRESSED IN: 25 plant structures; EXPRESSED DURING: 15 growth stages; Has 1807 Blast hits to 1807 proteins in 277 species: Archae - 0; Bacteria - 0; Metazoa - 736; Fungi - 347; Plants - 385; Viruses - 0; Other Eukaryotes - 339 (source: NCBI BLink).	-0.782698	N-Term(iTRAQ4plex); S3(Phospho); S5(Phospho); K7(iTRAQ4plex); K12(iTRAQ4plex)	Y(2): 0.2; S(3): 99.8; S(5): 100.0; T(9): 0.0; S(10): 0.0	-0.782698	-0.562661		down
AT4G28990	DYSPPLAR	AT4G28990.1	RNA-binding protein-related	-0.337924	N-Term(iTRAQ4plex); S3(Phospho)	Y(2): 3.2; S(3): 96.8	-0.181364	-0.337924	-0.313831	down
AT1G31970	ITFDNSDDED	AT1G31970.1	DEA(D/H)-box RNA helicase family protein	-0.36754	N-Term(iTRAQ4plex); S6(Phospho)	T(2): 4.8; S(6): 95.2	-0.175811	-0.36754	-0.148635	down
AT5G64910	GASSSEPQLR	AT5G64910.2	unknown protein; FUNCTIONS IN: molecular_function unknown; INVOLVED IN: biological_process unknown; LOCATED IN: cellular_component unknown; BEST Arabidopsis thaliana protein match is: unknown protein (TAIR:AT5G10010.1).	-0.712925	N-Term(iTRAQ4plex); S4(Phospho)	S(3): 3.6; S(4): 96.2; S(5): 0.2	-0.552105	-0.712925		down
AT5G57370	SPSPDAPSR	AT5G57370.1	unknown protein; CONTAINS InterPro DOMAIN/s: Protein of unknown function DUF1777 (InterPro:IPR013957); Has 30201 Blast hits to 17322 proteins in 780 species: Archae - 12; Bacteria - 1396; Metazoa - 17338; Fungi - 3422; Plants - 5037; Viruses - 0; Other Eukaryotes - 2996 (source: NCBI BLink).	-1.80493	N-Term(iTRAQ4plex); S1(Phospho); S3(Phospho)	S(1): 100.0; S(3): 100.0; S(8): 0.0	-1.80493	-1.33785	-1.73465	down
AT2G46630	APPTSPPQER	AT2G46630.1	unknown protein; LOCATED IN: chloroplast; EXPRESSED IN: 22 plant structures; EXPRESSED DURING: 13 growth stages; Has 110095 Blast hits to 59224 proteins in 2216 species: Archae - 177; Bacteria - 15429; Metazoa - 38345; Fungi - 18843; Plants - 13341; Viruses - 3084; Other Eukaryotes - 20876 (source: NCBI BLink).	-0.556383	N-Term(iTRAQ4plex); S5(Phospho)	T(4): 0.2; S(5): 99.8	-0.292006	-0.188188	-0.556383	down
AT3G55460	SYSPGYEGAAAAAPDRDR	AT3G55460.1	SC35-like splicing factor 30	-0.580338	N-Term(iTRAQ4plex); S1(Phospho); S3(Phospho)	S(1): 99.7; Y(2): 0.7; S(3): 99.7; Y(6): 0.0	-0.0948693	-0.469655	-0.580338	down
AT4G31580	SPSPPPAR	AT4G31580.1	serine/arginine-rich 22	-2.33979	N-Term(iTRAQ4plex); S1(Phospho); S3(Phospho)	S(1): 100.0; S(3): 100.0	-2.26636	-2.11247	-2.33979	down
AT5G52310	TETGMDTNSPSR	AT5G52310.1	low-temperature-responsive protein 78 (LTI78) / desiccation-responsive protein 29A (RD29A)	-0.935697	N-Term(iTRAQ4plex); S11(Phospho)	T(1): 0.0; T(3): 0.0; T(7): 0.0; S(9): 4.7; S(11): 95.3	-0.935697		-0.799033	down
AT1G14510	MSPPPR	AT1G14510.1	alfin-like 7	-1.07459	N-Term(iTRAQ4plex); S2(Phospho)	S(2): 100.0	-1.03063	-1.01487	-1.07459	down
AT3G49601	AARDSDDSEIEYQNKK	AT3G49601.1	FUNCTIONS IN: molecular_function unknown; INVOLVED IN: biological_process unknown; LOCATED IN: cellular_component unknown; CONTAINS InterPro DOMAIN/s: mRNA splicing factor, Cwf21 (InterPro:IPR013170); Has 30201 Blast hits to 17322 proteins in 780 species: Archae - 12; Bacteria - 1396; Metazoa - 17338; Fungi - 3422; Plants - 5037; Viruses - 0; Other Eukaryotes - 2996 (source: NCBI BLink).	-0.469344	N-Term(iTRAQ4plex); S5(Phospho); K15(iTRAQ4plex); K16(iTRAQ4plex)	S(5): 100.0; S(8): 0.0; Y(12): 0.0	-0.469344			down
AT1G31440	DEMKSSPQEETK	AT1G31440.1	SH3 domain-containing protein	-0.688517	N-Term(iTRAQ4plex); K4(iTRAQ4plex); S6(Phospho); K12(iTRAQ4plex)	S(5): 50.0; S(6): 50.0; T(11): 0.0	-0.688517			down
AT4G04630	EGETSSPEMK	AT4G04630.1	Protein of unknown function, DUF584	-0.369001	N-Term(iTRAQ4plex); S6(Phospho); K10(iTRAQ4plex)	T(4): 49.1; S(5): 1.8; S(6): 49.1	-0.369001			down
AT2G40070	GCRSPASLQGR	AT2G40070.2	FUNCTIONS IN: molecular_function unknown; INVOLVED IN: biological_process unknown; LOCATED IN: cellular_component unknown; EXPRESSED IN: 17 plant structures; EXPRESSED DURING: 7 growth stages; BEST Arabidopsis thaliana protein match is: proline-rich family protein (TAIR:AT3G09000.1); Has 108635 Blast hits to 60786 proteins in 2176 species: Archae - 287; Bacteria - 15142; Metazoa - 39415; Fungi - …	-0.759078	N-Term(iTRAQ4plex); C2(Carbamidomethyl); S4(Phospho); S7(Phospho)	S(4): 100.0; S(7): 100.0	-0.499407	-0.599235	-0.759078	down
AT3G13570	QSRSPTPVPR	AT3G13570.1	SC35-like splicing factor 30A	-0.943303	N-Term(iTRAQ4plex); S2(Phospho); S4(Phospho); T6(Phospho)	S(2): 100.0; S(4): 100.0; T(6): 100.0	-0.921037	-0.32547	-0.943303	down
AT1G55040	SSFASDEFSEDEKFPESK	AT1G55040.1	zinc finger (Ran-binding) family protein	-0.302556	N-Term(iTRAQ4plex); S9(Phospho); K13(iTRAQ4plex); K18(iTRAQ4plex)	S(1): 0.0; S(2): 0.0; S(5): 0.0; S(9): 100.0; S(17): 0.0	0.101509	-0.113193	-0.302556	down
AT1G71010	SSAGSSPHDSPLR	AT1G71010.1	FORMS APLOID AND BINUCLEATE CELLS 1C	-0.528186	N-Term(iTRAQ4plex); S6(Phospho)	S(1): 0.0; S(2): 0.0; S(5): 50.0; S(6): 50.0; S(10): 0.0	-0.528186			down
AT5G64200	SNERSPSPGSPAPLR	AT5G64200.1	ortholog of human splicing factor SC35	-0.341246	N-Term(iTRAQ4plex); S1(Phospho); S5(Phospho); S7(Phospho); S10(Phospho)	S(1): 100.0; S(5): 100.0; S(7): 100.0; S(10): 100.0	0.175334	-0.0967193	-0.341246	down
AT4G27450	VNSIPR	AT4G27450.1	Aluminium induced protein with YGL and LRDR motifs	-0.407583	N-Term(iTRAQ4plex); S3(Phospho)	S(3): 100.0	-0.215744		-0.407583	down
AT4G33950	SSVLHSQPK	AT4G33950.2	Protein kinase superfamily protein	-0.905951	N-Term(iTRAQ4plex); S6(Phospho); K9(iTRAQ4plex)	S(1): 0.0; S(2): 0.0; S(6): 100.0	-0.905951			down
AT5G62810	SASPPAAPADSSAPPHPK	AT5G62810.1	peroxin 14	-0.355364	N-Term(iTRAQ4plex); S1(Phospho); S3(Phospho); K18(iTRAQ4plex)	S(1): 100.0; S(3): 100.0; S(11): 0.0; S(12): 0.0	-0.0139274	-0.00501615	-0.355364	down
AT4G31580	GRSYSRSPPPYR	AT4G31580.1	serine/arginine-rich 22	-0.645818	N-Term(iTRAQ4plex); S3(Phospho); Y4(Phospho); S5(Phospho)	S(3): 51.9; Y(4): 51.9; S(5): 99.7; S(7): 96.5; Y(11): 0.0	-0.239434	0.23868	-0.645818	down
AT4G11740	AASGSLAPPNADRSRSGSPEEEHASINPAER	AT4G11740.1	Ubiquitin-like superfamily protein	-0.355181	N-Term(iTRAQ4plex); S5(Phospho); S14(Phospho); S16(Phospho)	S(3): 2.3; S(5): 87.5; S(14): 89.4; S(16): 89.4; S(18): 31.3; S(25): 0.0	-0.129538	-0.355181		down
AT2G37100	NASAAAETQEPTSPK	AT2G37100.1	protamine P1 family protein	-0.496313	N-Term(iTRAQ4plex); S13(Phospho); K15(iTRAQ4plex)	S(3): 0.0; T(8): 0.0; T(12): 6.3; S(13): 93.7	-0.496313			down
AT1G16610	GRSPSSPPPR	AT1G16610.1	arginine/serine-rich 45	-0.781372	N-Term(iTRAQ4plex); S3(Phospho); S6(Phospho)	S(3): 100.0; S(5): 5.3; S(6): 94.7	-0.56517	-0.346883	-0.781372	down
AT5G37190	VQPSSSGTSQLQSR	AT5G37190.1	COP1-interacting protein 4	-0.697895	N-Term(iTRAQ4plex); S6(Phospho); S9(Phospho)	S(4): 0.4; S(5): 5.6; S(6): 89.5; T(8): 10.2; S(9): 94.4; S(13): 0.0	-0.439359	-0.305795	-0.697895	down
AT5G22650	GMDVDEDDSDDDEEEDSEDEEEEETPKKPEPINK	AT5G22650.1	histone deacetylase 2B	-0.722325	N-Term(iTRAQ4plex); S9(Phospho); S17(Phospho); K27(iTRAQ4plex); K28(iTRAQ4plex); K34(iTRAQ4plex)	S(9): 89.0; S(17): 98.6; T(25): 12.4	0.17628	-0.432542	-0.722325	down
AT3G49370	TESAIFR	AT3G49370.1	Calcium-dependent protein kinase (CDPK) family protein	-0.268845	N-Term(iTRAQ4plex); S3(Phospho)	T(1): 0.0; S(3): 100.0	-0.196731	-0.268845	-0.200517	down
AT1G14380	LSTTTMSPR	AT1G14380.2	IQ-domain 28	-0.846009	N-Term(iTRAQ4plex); M6(Oxidation); S7(Phospho)	S(2): 0.1; T(3): 0.6; T(4): 0.6; T(5): 0.6; S(7): 98.1	-0.846009			down
AT1G23860	SVTPPR	AT1G23860.1	RS-containing zinc finger protein 21	-1.63715	N-Term(iTRAQ4plex); S1(Phospho); T3(Phospho)	S(1): 100.0; T(3): 100.0	-1.55635	-1.63715	-1.3878	down
AT1G20760	FDSINSSR	AT1G20760.1	Calcium-binding EF hand family protein	-0.449593	N-Term(iTRAQ4plex); S3(Phospho)	S(3): 100.0; S(6): 0.0; S(7): 0.0	-0.347712		-0.449593	down
AT4G27870	GNLSPMRK	AT4G27870.1	Vacuolar iron transporter (VIT) family protein	-1.02255	N-Term(iTRAQ4plex); S4(Phospho); K8(iTRAQ4plex)	S(4): 100.0	-1.02255	-0.870398	-0.833319	down
AT3G17850	SLRTSPVHPR	AT3G17850.1	Protein kinase superfamily protein	-0.856042	N-Term(iTRAQ4plex); S1(Phospho); T4(Phospho)	S(1): 100.0; T(4): 50.0; S(5): 50.0	-0.598263	-0.746756	-0.856042	down
AT2G16440	LASSNSTPPTSRPSAAR	AT2G16440.1	Minichromosome maintenance (MCM2/3/5) family protein	-0.571569	N-Term(iTRAQ4plex); S4(Phospho)	S(3): 0.0; S(4): 0.0; S(6): 0.0; T(7): 0.0; T(10): 7.3; S(11): 92.1; S(14): 0.6	-0.322359	-0.571569		down
AT4G25960	TLSRPHSIK	AT4G25960.1	P-glycoprotein 2	-0.631202	N-Term(iTRAQ4plex); S3(Phospho); K9(iTRAQ4plex)	T(1): 0.0; S(3): 100.0; S(7): 0.0	-0.631202	-0.602013		down
AT1G78020	TTSLSEIK	AT1G78020.1	Protein of unknown function (DUF581)	-0.487129	N-Term(iTRAQ4plex); S3(Phospho); K8(iTRAQ4plex)	T(1): 0.0; T(2): 3.1; S(3): 96.9; S(5): 0.0	-0.216269	-0.487129		down
AT1G02065	TTPKSPNDSGVK	AT1G02065.1	squamosa promoter binding protein-like 8	-1.13352	N-Term(iTRAQ4plex); K4(iTRAQ4plex); S5(Phospho); K12(iTRAQ4plex)	T(1): 0.0; T(2): 0.0; S(5): 100.0; S(9): 0.0	-1.13352			down
AT5G38220	GGVTSSIAAK	AT5G38220.2	alpha/beta-Hydrolases superfamily protein	-0.731532	N-Term(iTRAQ4plex); S6(Phospho); K10(iTRAQ4plex)	T(4): 0.0; S(5): 5.9; S(6): 94.0	-0.731532			down
AT1G70180	DISPPR	AT1G70180.1	Sterile alpha motif (SAM) domain-containing protein	-0.692425	N-Term(iTRAQ4plex); S3(Phospho)	S(3): 100.0	-0.679515	-0.692425	-0.68225	down
AT2G17480	LGGDGSASPTASTVR	AT2G17480.1	Seven transmembrane MLO family protein	-0.423273	N-Term(iTRAQ4plex); S8(Phospho)	S(6): 0.0; S(8): 99.8; T(10): 0.2; S(12): 0.0; T(13): 0.0	-0.391336	-0.177765	-0.423273	down
AT2G35110	SGPISYK	AT2G35110.2	transcription activators	-0.54708	N-Term(iTRAQ4plex); S1(Phospho); K7(iTRAQ4plex)	S(1): 100.0; S(5): 0.0; Y(6): 0.0	-0.386936	-0.443425	-0.54708	down
AT5G63630	GILKSDDEDEEDRSR	AT5G63630.1	P-loop containing nucleoside triphosphate hydrolases superfamily protein	-0.267875	N-Term(iTRAQ4plex); K4(iTRAQ4plex); S5(Phospho)	S(5): 100.0; S(14): 0.0	-0.229784	-0.267875		down
AT1G10890	DRSPSPYSSHSYSR	AT1G10890.1	unknown protein; FUNCTIONS IN: molecular_function unknown; INVOLVED IN: biological_process unknown; LOCATED IN: chloroplast; EXPRESSED IN: petal, flower, leaf; EXPRESSED DURING: LP.04 four leaves visible, 4 anthesis, petal differentiation and expansion stage; BEST Arabidopsis thaliana protein match is: unknown protein (TAIR:AT5G13340.1); Has 11769 Blast hits to 8435 proteins in 698 species: Archa…	-0.998546	N-Term(iTRAQ4plex); S3(Phospho); S5(Phospho)	S(3): 100.0; S(5): 100.0; Y(7): 0.0; S(8): 0.0; S(9): 0.0; S(11): 0.0; Y(12): 0.0; S(13): 0.0	-0.998546	-0.597899	-0.806415	down
AT5G16780	ADYEGSPVREHR	AT5G16780.1	SART-1 family	-0.530951	N-Term(iTRAQ4plex); S6(Phospho)	Y(3): 0.0; S(6): 100.0	-0.530951	-0.427092	-0.52149	down
AT1G76850	GSQSSGSPINARPR	AT1G76850.1	exocyst complex component sec5	-0.533922	N-Term(iTRAQ4plex); S7(Phospho)	S(2): 0.0; S(4): 0.7; S(5): 0.7; S(7): 98.5	-0.459847		-0.533922	down
AT1G23860	RRSPDYGYAR	AT1G23860.1	RS-containing zinc finger protein 21	-0.309197	N-Term(iTRAQ4plex); S3(Phospho)	S(3): 100.0; Y(6): 0.0; Y(8): 0.0	-0.309197			down
AT3G28860	DFSNPSTRR	AT3G28860.1	ATP binding cassette subfamily B19	-1.02248	N-Term(iTRAQ4plex); T7(Phospho)	S(3): 0.0; S(6): 3.9; T(7): 96.0	-0.682907	-0.376868	-1.02248	down
AT1G57700	KQPLTSR	AT1G57700.1	Protein kinase superfamily protein	-0.689288	N-Term(iTRAQ4plex); K1(iTRAQ4plex); T5(Phospho)	T(5): 97.5; S(6): 2.5	-0.531962	-0.349757	-0.689288	down
AT3G13940	IATETEDENEEDKR	AT3G13940.1	DNA binding;DNA-directed RNA polymerases	-0.453302	N-Term(iTRAQ4plex); T5(Phospho); K13(iTRAQ4plex)	T(3): 0.2; T(5): 99.8	-0.453302			down
AT5G10470	ASPNIQPANVNR	AT5G10470.1	kinesin like protein for actin based chloroplast movement 1	-0.289618	N-Term(iTRAQ4plex); S2(Phospho)	S(2): 100.0	-0.171517	-0.121787	-0.289618	down
AT3G48425	KPCLSPEKR	AT3G48425.1	DNAse I-like superfamily protein	-0.812208	N-Term(iTRAQ4plex); K1(iTRAQ4plex); C3(Carbamidomethyl); S5(Phospho); K8(iTRAQ4plex)	S(5): 100.0	-0.785039	-0.812208	-0.751446	down
AT1G20760	HHESEYGTTHSEDRSPR	AT1G20760.1	Calcium-binding EF hand family protein	-0.479654	N-Term(iTRAQ4plex); Y6(Phospho); S15(Phospho)	S(4): 7.4; Y(6): 70.7; T(8): 7.5; T(9): 7.5; S(11): 8.4; S(15): 98.6	-0.479654			down
AT5G13950	NASPDGALR	AT5G13950.1	unknown protein; BEST Arabidopsis thaliana protein match is: unknown protein (TAIR:AT1G02290.1); Has 147 Blast hits to 145 proteins in 44 species: Archae - 0; Bacteria - 2; Metazoa - 56; Fungi - 6; Plants - 81; Viruses - 0; Other Eukaryotes - 2 (source: NCBI BLink).	-0.457593	N-Term(iTRAQ4plex); S3(Phospho)	S(3): 100.0	-0.338743	-0.457593		down
AT3G13570	GYNSPPAKR	AT3G13570.1	SC35-like splicing factor 30A	-0.724357	N-Term(iTRAQ4plex); S4(Phospho); K8(iTRAQ4plex)	Y(2): 0.0; S(4): 100.0	-0.640443	-0.577102	-0.724357	down
AT2G20960	TAVYGGRSPDHR	AT2G20960.1	Arabidopsis phospholipase-like protein (PEARLI 4) family	-0.347856	N-Term(iTRAQ4plex); S8(Phospho)	T(1): 0.0; Y(4): 0.0; S(8): 100.0	-0.084237	-0.347856		down
AT3G55460	SRSYSPAPR	AT3G55460.1	SC35-like splicing factor 30	-0.444204	N-Term(iTRAQ4plex); S1(Phospho); S3(Phospho)	S(1): 50.0; S(3): 50.0; Y(4): 0.3; S(5): 99.7	-0.444204	-0.0945373		down
AT1G80930	RIEVDSDGDGERR	AT1G80930.1	MIF4G domain-containing protein / MA3 domain-containing protein	-0.673026	N-Term(iTRAQ4plex); S6(Phospho)	S(6): 100.0	-0.48509		-0.673026	down
AT4G15545	TTSRPISPR	AT4G15545.1	unknown protein; BEST Arabidopsis thaliana protein match is: unknown protein (TAIR:AT1G16520.1); Has 30201 Blast hits to 17322 proteins in 780 species: Archae - 12; Bacteria - 1396; Metazoa - 17338; Fungi - 3422; Plants - 5037; Viruses - 0; Other Eukaryotes - 2996 (source: NCBI BLink).	-0.710974	N-Term(iTRAQ4plex); T2(Phospho); S7(Phospho)	T(1): 2.8; T(2): 48.6; S(3): 48.6; S(7): 100.0	-0.504793		-0.710974	down
AT3G49601	AARDSDDSEIEYQNK	AT3G49601.1	FUNCTIONS IN: molecular_function unknown; INVOLVED IN: biological_process unknown; LOCATED IN: cellular_component unknown; CONTAINS InterPro DOMAIN/s: mRNA splicing factor, Cwf21 (InterPro:IPR013170); Has 30201 Blast hits to 17322 proteins in 780 species: Archae - 12; Bacteria - 1396; Metazoa - 17338; Fungi - 3422; Plants - 5037; Viruses - 0; Other Eukaryotes - 2996 (source: NCBI BLink).	-0.406186	N-Term(iTRAQ4plex); S5(Phospho); S8(Phospho); K15(iTRAQ4plex)	S(5): 100.0; S(8): 100.0; Y(12): 0.0	-0.100455	0.146813	-0.406186	down
AT3G62330	GSPQAYGSDR	AT3G62330.1	Zinc knuckle (CCHC-type) family protein	-0.781707	N-Term(iTRAQ4plex); S2(Phospho)	S(2): 100.0; Y(6): 0.0; S(8): 0.0	-0.678465	-0.781707	-0.705117	down
AT5G66950	QKSPLLVR	AT5G66950.1	Pyridoxal phosphate (PLP)-dependent transferases superfamily protein	-0.347415	N-Term(iTRAQ4plex); K2(iTRAQ4plex); S3(Phospho)	S(3): 100.0	-0.347415			down
AT3G13570	QSRSPTPVPR	AT3G13570.1	SC35-like splicing factor 30A	-0.419382	N-Term(iTRAQ4plex); S4(Phospho); T6(Phospho)	S(2): 0.2; S(4): 99.8; T(6): 100.0	-0.136097	-0.419382		down
AT4G25210	LVAHSTPK	AT4G25210.1	DNA-binding storekeeper protein-related transcriptional regulator	-0.958549	N-Term(iTRAQ4plex); T6(Phospho); K8(iTRAQ4plex)	S(5): 4.0; T(6): 96.0	-0.705573		-0.958549	down
AT2G03150	RSSPIKPIR	AT2G03150.1	ATP/GTP-binding protein family	-0.855697	N-Term(iTRAQ4plex); S2(Phospho); K6(iTRAQ4plex)	S(2): 96.5; S(3): 3.5	-0.786779		-0.855697	down
AT5G53440	EVAELSGGSER	AT5G53440.1	unknown protein; FUNCTIONS IN: molecular_function unknown; INVOLVED IN: biological_process unknown; LOCATED IN: cytosol; EXPRESSED IN: 25 plant structures; EXPRESSED DURING: 15 growth stages; Has 1807 Blast hits to 1807 proteins in 277 species: Archae - 0; Bacteria - 0; Metazoa - 736; Fungi - 347; Plants - 385; Viruses - 0; Other Eukaryotes - 339 (source: NCBI BLink).	-0.307072	N-Term(iTRAQ4plex); S9(Phospho)	S(6): 3.1; S(9): 96.9	-0.307072	-0.279453	-0.28692	down
AT2G46630	QPSPPR	AT2G46630.1	unknown protein; LOCATED IN: chloroplast; EXPRESSED IN: 22 plant structures; EXPRESSED DURING: 13 growth stages; Has 110095 Blast hits to 59224 proteins in 2216 species: Archae - 177; Bacteria - 15429; Metazoa - 38345; Fungi - 18843; Plants - 13341; Viruses - 3084; Other Eukaryotes - 20876 (source: NCBI BLink).	-0.720455	N-Term(iTRAQ4plex); S3(Phospho)	S(3): 100.0	-0.657812	-0.670275	-0.720455	down
AT3G63070	WSDSPR	AT3G63070.1	Tudor/PWWP/MBT domain-containing protein	-0.748223	N-Term(iTRAQ4plex); S4(Phospho)	S(2): 0.1; S(4): 99.9	-0.595134	-0.595028	-0.748223	down
AT1G70180	DISPPRDAGR	AT1G70180.1	Sterile alpha motif (SAM) domain-containing protein	-0.296077	N-Term(iTRAQ4plex); S3(Phospho)	S(3): 100.0	-0.296077			down
AT1G68790	DSKPSDGETPR	AT1G68790.1	little nuclei3	-0.325565	N-Term(iTRAQ4plex); K3(iTRAQ4plex); S5(Phospho)	S(2): 3.1; S(5): 96.8; T(9): 0.1	-0.325565	-0.1183		down
AT4G35890	ISGNHGSPTASVAQSPR	AT4G35890.1	winged-helix DNA-binding transcription factor family protein	-0.328736	N-Term(iTRAQ4plex); S7(Phospho); S15(Phospho)	S(2): 0.0; S(7): 90.7; T(9): 1.0; S(11): 9.3; S(15): 99.0	-0.216919		-0.328736	down
AT1G63640	LVGPTSPR	AT1G63640.2	P-loop nucleoside triphosphate hydrolases superfamily protein with CH (Calponin Homology) domain	-0.888875	N-Term(iTRAQ4plex); S6(Phospho)	T(5): 3.4; S(6): 96.6	-0.825863	-0.762946	-0.888875	down
AT1G16610	TGLSPR	AT1G16610.1	arginine/serine-rich 45	-0.561337	N-Term(iTRAQ4plex); S4(Phospho)	T(1): 0.0; S(4): 100.0	-0.514164	-0.490558	-0.561337	down
AT2G43160	ADDNSQDGRGGLQR	AT2G43160.3	ENTH/VHS family protein	-0.505974	N-Term(iTRAQ4plex); S5(Phospho)	S(5): 100.0	-0.505974			down
AT4G35560	SSPSLPK	AT4G35560.1	Transducin/WD40 repeat-like superfamily protein	-0.93264	N-Term(iTRAQ4plex); S4(Phospho); K7(iTRAQ4plex)	S(1): 0.0; S(2): 0.0; S(4): 100.0	-0.93264			down
AT5G64200	EVSPDKR	AT5G64200.1	ortholog of human splicing factor SC35	-2.48793	N-Term(iTRAQ4plex); S3(Phospho); K6(iTRAQ4plex)	S(3): 100.0	-1.77474	-2.48793	-2.24437	down
AT5G64200	SSSPQKTSPAR	AT5G64200.1	ortholog of human splicing factor SC35	-2.19565	N-Term(iTRAQ4plex); S2(Phospho); S3(Phospho); K6(iTRAQ4plex); S8(Phospho)	S(1): 92.3; S(2): 15.3; S(3): 91.6; T(7): 9.1; S(8): 91.6	-2.19565			down
AT1G17210	AASYESRGPSTR	AT1G17210.1	IAP-like protein 1	-0.714235	N-Term(iTRAQ4plex); S3(Phospho); S6(Phospho)	S(3): 99.6; Y(4): 0.4; S(6): 99.6; S(10): 0.0; T(11): 0.4	-0.714235	-0.436154		down
AT1G75100	VNESSSLPGSR	AT1G75100.1	J-domain protein required for chloroplast accumulation response 1	-0.364266	N-Term(iTRAQ4plex); S10(Phospho)	S(4): 0.0; S(5): 0.2; S(6): 0.2; S(10): 99.5	0.056962		-0.364266	down
AT4G35785	RDYSPRDER	AT4G35785.1	RNA-binding (RRM/RBD/RNP motifs) family protein	-0.572394	N-Term(iTRAQ4plex); S4(Phospho)	Y(3): 4.3; S(4): 95.7	-0.572394			down
AT3G13570	SPTPVPR	AT3G13570.1	SC35-like splicing factor 30A	-1.56597	N-Term(iTRAQ4plex); S1(Phospho); T3(Phospho)	S(1): 100.0; T(3): 100.0	-1.34565		-1.56597	down
AT1G33470	VTSPFK	AT1G33470.2	RNA-binding (RRM/RBD/RNP motifs) family protein	-0.606316	N-Term(iTRAQ4plex); S3(Phospho); K6(iTRAQ4plex)	T(2): 0.2; S(3): 99.8	-0.606316	-0.444201		down
AT4G31580	RSPSPPPAR	AT4G31580.1	serine/arginine-rich 22	-0.421096	N-Term(iTRAQ4plex); S2(Phospho); S4(Phospho)	S(2): 100.0; S(4): 100.0	-0.421096			down
AT1G70180	IIGSPR	AT1G70180.1	Sterile alpha motif (SAM) domain-containing protein	-0.887127	N-Term(iTRAQ4plex); S4(Phospho)	S(4): 100.0	-0.79797	-0.814156	-0.887127	down
AT1G55310	SLTPVR	AT1G55310.1	SC35-like splicing factor 33	-1.39861	N-Term(iTRAQ4plex); S1(Phospho); T3(Phospho)	S(1): 100.0; T(3): 100.0	-1.39861			down
AT1G16610	SPLPLR	AT1G16610.1	arginine/serine-rich 45	-2.26595	N-Term(iTRAQ4plex); S1(Phospho)	S(1): 100.0	-2.26595	-1.92566	-1.8163	down
AT4G25500	SRSPRSPPADE	AT4G25500.2	arginine/serine-rich splicing factor 35	-0.358955	N-Term(iTRAQ4plex); S1(Phospho); S6(Phospho)	S(1): 8.3; S(3): 92.4; S(6): 99.3	-0.358955	-0.255449		down
AT5G38720	SSPADGK	AT5G38720.1	unknown protein; Has 13419 Blast hits to 9093 proteins in 698 species: Archae - 38; Bacteria - 1038; Metazoa - 4949; Fungi - 1086; Plants - 485; Viruses - 44; Other Eukaryotes - 5779 (source: NCBI BLink).	-0.618429	N-Term(iTRAQ4plex); S1(Phospho); S2(Phospho); K7(iTRAQ4plex)	S(1): 100.0; S(2): 100.0	-0.618429	-0.59401		down
AT4G32420	TSPSPDRSPYR	AT4G32420.2	Cyclophilin-like peptidyl-prolyl cis-trans isomerase family protein	-0.963296	N-Term(iTRAQ4plex); S2(Phospho); S4(Phospho); S8(Phospho)	T(1): 0.8; S(2): 99.2; S(4): 99.9; S(8): 92.3; Y(10): 7.7	-0.515696		-0.963296	down
AT1G31870	NDSPSPEPGPR	AT1G31870.1	unknown protein; FUNCTIONS IN: molecular_function unknown; INVOLVED IN: biological_process unknown; LOCATED IN: cytosol, nucleus; EXPRESSED IN: 25 plant structures; EXPRESSED DURING: 15 growth stages; CONTAINS InterPro DOMAIN/s: Protein of unknown function DUF2050, pre-mRNA-splicing factor (InterPro:IPR018609); Has 13303 Blast hits to 9618 proteins in 489 species: Archae - 8; Bacteria - 444; Meta…	-1.13295	N-Term(iTRAQ4plex); S3(Phospho); S5(Phospho)	S(3): 100.0; S(5): 100.0	-0.869654	-0.974966	-1.13295	down
AT4G31580	YRRSPSYGR	AT4G31580.1	serine/arginine-rich 22	-0.362807	N-Term(iTRAQ4plex); Y1(Phospho); S6(Phospho)	Y(1): 9.2; S(4): 90.8; S(6): 98.8; Y(7): 1.2	-0.362807			down
AT1G48210	SAPQTPHRNPY	AT1G48210.1	Protein kinase superfamily protein	-0.88363	N-Term(iTRAQ4plex); S1(Phospho); T5(Phospho)	S(1): 100.0; T(5): 99.6; Y(11): 0.4	-0.88363			down
AT3G55460	SRSYSPAPR	AT3G55460.1	SC35-like splicing factor 30	-1.15439	N-Term(iTRAQ4plex); S1(Phospho); S3(Phospho); S5(Phospho)	S(1): 94.4; S(3): 94.4; Y(4): 11.6; S(5): 99.6	-0.70755		-1.15439	down
AT4G26450	SASGEFMR	AT4G26450.1	unknown protein; Has 614 Blast hits to 492 proteins in 137 species: Archae - 0; Bacteria - 94; Metazoa - 255; Fungi - 76; Plants - 69; Viruses - 0; Other Eukaryotes - 120 (source: NCBI BLink).	-0.290463	N-Term(iTRAQ4plex); S3(Phospho); M7(Oxidation)	S(1): 50.0; S(3): 50.0	-0.290463			down
AT4G24760	SVDIYR	AT4G24760.1	alpha/beta-Hydrolases superfamily protein	-0.419964	N-Term(iTRAQ4plex); S1(Phospho)	S(1): 100.0; Y(5): 0.0	-0.419964	-0.239377	-0.328589	down
AT1G55310	SLSPSPR	AT1G55310.1	SC35-like splicing factor 33	-0.665351	N-Term(iTRAQ4plex); S1(Phospho); S3(Phospho); S5(Phospho)	S(1): 100.0; S(3): 100.0; S(5): 100.0	-0.665351	-0.649237		down
AT2G46610	SPSPVYR	AT2G46610.2	RNA-binding (RRM/RBD/RNP motifs) family protein	-0.884063	N-Term(iTRAQ4plex); S1(Phospho); S3(Phospho)	S(1): 100.0; S(3): 100.0; Y(6): 0.0	-0.773025	-0.884063	-0.795131	down
AT2G29210	SPSPLYR	AT2G29210.1	splicing factor PWI domain-containing protein	-1.01907	N-Term(iTRAQ4plex); S1(Phospho); S3(Phospho)	S(1): 100.0; S(3): 99.8; Y(6): 0.2	-1.01907	-0.514351	-0.960464	down
AT5G13590	MSSPDHSGYSR	AT5G13590.1	unknown protein; Has 150 Blast hits to 121 proteins in 42 species: Archae - 0; Bacteria - 8; Metazoa - 80; Fungi - 5; Plants - 17; Viruses - 0; Other Eukaryotes - 40 (source: NCBI BLink).	-0.708447	N-Term(iTRAQ4plex); S3(Phospho)	S(2): 4.4; S(3): 90.9; S(7): 4.4; Y(9): 0.2; S(10): 0.0	-0.615148	-0.708447		down
AT3G55460	SYSPAPR	AT3G55460.1	SC35-like splicing factor 30	-1.39416	N-Term(iTRAQ4plex); S1(Phospho); S3(Phospho)	S(1): 100.0; Y(2): 0.0; S(3): 100.0	-1.25911	-1.39416		down
AT2G37340	NSVVSPVVGAGGDSSK	AT2G37340.3	arginine/serine-rich zinc knuckle-containing protein 33	-0.313908	N-Term(iTRAQ4plex); S5(Phospho); K16(iTRAQ4plex)	S(2): 0.0; S(5): 100.0; S(14): 0.0; S(15): 0.0		-0.313908	-0.287397	down
AT3G24870	AQLVSTGGSPK	AT3G24870.2	Helicase/SANT-associated, DNA binding protein	-0.774701	N-Term(iTRAQ4plex); S9(Phospho); K11(iTRAQ4plex)	S(5): 0.0; T(6): 0.0; S(9): 100.0		-0.691794	-0.774701	down
AT5G65770	VTTLDCSESPSEAGR	AT5G65770.1	little nuclei4	-0.680463	N-Term(iTRAQ4plex); C6(Carbamidomethyl); S11(Phospho)	T(2): 0.0; T(3): 0.0; S(7): 0.0; S(9): 3.5; S(11): 96.5		-0.432169	-0.680463	down
AT5G55670	AAESSYGEEAASDHQYGEVNHER	AT5G55670.2	RNA-binding (RRM/RBD/RNP motifs) family protein	-0.417637	N-Term(iTRAQ4plex); S4(Phospho); S5(Phospho); S12(Phospho)	S(4): 99.9; S(5): 92.5; Y(6): 7.6; S(12): 99.9; Y(16): 0.1		-0.217624	-0.417637	down
AT1G80000	EASDDDEDDEEADDHDKLR	AT1G80000.1	CASC3/Barentsz eIF4AIII binding	-0.826837	N-Term(iTRAQ4plex); S3(Phospho); K17(iTRAQ4plex)	S(3): 100.0		-0.368529	-0.826837	down
AT1G67230	TCTTEQDGNESDGKSDSVTGGAHQR	AT1G67230.1	little nuclei1	-0.359207	N-Term(iTRAQ4plex); C2(Carbamidomethyl); S11(Phospho); K14(iTRAQ4plex); S15(Phospho); S17(Phospho)	T(1): 0.0; T(3): 0.0; T(4): 0.0; S(11): 100.0; S(15): 100.0; S(17): 99.5; T(19): 0.5		-0.359207		down
AT2G32700	DGQQNANDGSIGSPMQSSSSK	AT2G32700.6	LEUNIG_homolog	-1.27499	N-Term(iTRAQ4plex); S13(Phospho); K21(iTRAQ4plex)	S(10): 4.2; S(13): 95.7; S(17): 0.0; S(18): 0.0; S(19): 0.0; S(20): 0.0		-0.267182	-1.27499	down
AT3G22380	ENATQHSETVGEDSPSTADSR	AT3G22380.1	time for coffee	-0.297203	N-Term(iTRAQ4plex); S14(Phospho)	T(4): 0.0; S(7): 0.0; T(9): 0.0; S(14): 93.4; S(16): 3.2; T(17): 3.2; S(20): 0.1		-0.297203		down
AT2G43680	QNPLASPAPSYSQPQR	AT2G43680.2	IQ-domain 14	-0.361969	N-Term(iTRAQ4plex); S6(Phospho); S12(Phospho)	S(6): 100.0; S(10): 0.1; Y(11): 0.1; S(12): 99.7		-0.361969	-0.228008	down
AT1G67230	ADSDGEDDESDAEHPGK	AT1G67230.1	little nuclei1	-0.851054	N-Term(iTRAQ4plex); S3(Phospho); K17(iTRAQ4plex)	S(3): 100.0; S(10): 0.0		-0.851054		down
AT2G35530	GSLGSLNMITGK	AT2G35530.1	basic region/leucine zipper transcription factor 16	-0.311198	N-Term(iTRAQ4plex); S2(Phospho); K12(iTRAQ4plex)	S(2): 99.8; S(5): 0.2; T(10): 0.0		-0.311198		down
AT1G56340	DAPAESDAEEEAEDDDNEGDDSDNESK	AT1G56340.1	calreticulin 1a	-1.03574	N-Term(iTRAQ4plex); S6(Phospho); S22(Phospho); K27(iTRAQ4plex)	S(6): 100.0; S(22): 100.0; S(26): 0.0		-1.01774	-1.03574	down
AT5G63550	DKEDDVESEEEEEEEEGSGSK	AT5G63550.1	DEK domain-containing chromatin associated protein	-1.06738	N-Term(iTRAQ4plex); K2(iTRAQ4plex); S8(Phospho); K21(iTRAQ4plex)	S(8): 100.0; S(18): 0.0; S(20): 0.0		-0.739025	-1.06738	down
AT2G10550	DLGSVANSPPR	AT2G10550.1	Most likely an inactive paralog of the uracil DNA glycosylase AtUNG (At3g18630) generated by a gene duplication event and subsequently disrupted by transposon insertions (PubMed ID: 20056608).	-0.292049	N-Term(iTRAQ4plex); S8(Phospho)	S(4): 0.0; S(8): 100.0		-0.200453	-0.292049	down
AT1G13030	LDTTEESPDER	AT1G13030.1	sphere organelles protein-related	-0.675191	N-Term(iTRAQ4plex); S7(Phospho)	T(3): 0.0; T(4): 0.0; S(7): 100.0		-0.414894	-0.675191	down
AT4G08310	QHLVQCLAGAENDETSENSLETEKKDDVTPVK	AT4G08310.1	FUNCTIONS IN: molecular_function unknown; INVOLVED IN: biological_process unknown; LOCATED IN: cellular_component unknown; EXPRESSED IN: 25 plant structures; EXPRESSED DURING: 13 growth stages; CONTAINS InterPro DOMAIN/s: Histone chaperone domain CHZ (InterPro:IPR019098); BEST Arabidopsis thaliana protein match is: unknown protein (TAIR:AT1G44780.2); Has 53711 Blast hits to 33687 proteins in 1618…	-0.298982	N-Term(iTRAQ4plex); C6(Carbamidomethyl); T15(Phospho); S16(Phospho); K24(iTRAQ4plex); K25(iTRAQ4plex); K32(iTRAQ4plex)	T(15): 64.2; S(16): 64.2; S(19): 64.2; T(22): 7.3; T(29): 0.0		-0.298982		down
AT3G12340	SSAIIIDSDDGEGK	AT3G12340.1	FKBP-like peptidyl-prolyl cis-trans isomerase family protein	-0.449018	N-Term(iTRAQ4plex); S8(Phospho); K14(iTRAQ4plex)	S(1): 0.0; S(2): 0.0; S(8): 100.0		-0.216094	-0.449018	down
AT1G13020	KADTEVSETPTAVK	AT1G13020.1	eukaryotic initiation factor 4B2	-0.763915	N-Term(iTRAQ4plex); K1(iTRAQ4plex); S7(Phospho); K14(iTRAQ4plex)	T(4): 0.0; S(7): 99.9; T(9): 0.1; T(11): 0.0		-0.640544	-0.763915	down
AT1G27750	LEDCQMDSDEDDYGK	AT1G27750.1	nucleic acid binding	-0.860069	N-Term(iTRAQ4plex); C4(Carbamidomethyl); S8(Phospho); K15(iTRAQ4plex)	S(8): 100.0; Y(13): 0.0		-0.860069		down
AT1G75100	GASVGAGGESLGQSSR	AT1G75100.1	J-domain protein required for chloroplast accumulation response 1	-0.311064	N-Term(iTRAQ4plex); S14(Phospho)	S(3): 0.0; S(10): 0.0; S(14): 50.0; S(15): 50.0		-0.256801	-0.311064	down
AT5G56010	EISDDEEEEEKKDEEGK	AT5G56010.1	heat shock protein 81-3	-1.69561	N-Term(iTRAQ4plex); S3(Phospho); K11(iTRAQ4plex); K12(iTRAQ4plex); K17(iTRAQ4plex)	S(3): 100.0		-1.01267	-1.69561	down
AT4G11790	QDHSDDADGGDEQSQPSSPSVK	AT4G11790.1	Pleckstrin homology (PH) domain superfamily protein	-0.871232	N-Term(iTRAQ4plex); S17(Phospho); S18(Phospho); K22(iTRAQ4plex)	S(4): 0.0; S(14): 0.4; S(17): 99.6; S(18): 99.6; S(20): 0.4		-0.429318	-0.871232	down
AT1G34020	LGAASDSDDNEDKA	AT1G34020.1	Nucleotide-sugar transporter family protein	-1.10807	N-Term(iTRAQ4plex); S5(Phospho); S7(Phospho); K13(iTRAQ4plex)	S(5): 100.0; S(7): 100.0		-0.460798	-1.10807	down
AT4G12780	IPSTSSQSAR	AT4G12780.2	Chaperone DnaJ-domain superfamily protein	-0.612139	N-Term(iTRAQ4plex); S8(Phospho)	S(3): 0.0; T(4): 0.0; S(5): 0.0; S(6): 0.0; S(8): 100.0		-0.612139		down
AT1G80930	RDHRASDDDEEGEIR	AT1G80930.1	MIF4G domain-containing protein / MA3 domain-containing protein	-0.546865	N-Term(iTRAQ4plex); S6(Phospho)	S(6): 100.0		-0.0355399	-0.546865	down
AT4G00270	TNESGEEMLK	AT4G00270.1	DNA-binding storekeeper protein-related transcriptional regulator	-1.19286	N-Term(iTRAQ4plex); S4(Phospho); K10(iTRAQ4plex)	T(1): 0.0; S(4): 100.0		-0.897838	-1.19286	down
AT4G23630	KPSSPSSSMK	AT4G23630.1	VIRB2-interacting protein 1	-1.2637	N-Term(iTRAQ4plex); K1(iTRAQ4plex); S3(Phospho); K10(iTRAQ4plex)	S(3): 100.0; S(4): 0.0; S(6): 0.0; S(7): 0.0; S(8): 0.0		-0.819833	-1.2637	down
AT3G53630	SDDSDGDDDGEGQTSLDREEAR	AT3G53630.1	unknown protein; BEST Arabidopsis thaliana protein match is: unknown protein (TAIR:AT4G18692.1); Has 42 Blast hits to 42 proteins in 10 species: Archae - 0; Bacteria - 0; Metazoa - 0; Fungi - 0; Plants - 42; Viruses - 0; Other Eukaryotes - 0 (source: NCBI BLink).	-0.385199	N-Term(iTRAQ4plex); S4(Phospho)	S(1): 0.0; S(4): 100.0; T(14): 0.0; S(15): 0.0		-0.25046	-0.385199	down
AT3G12640	GSADLVDDR	AT3G12640.1	RNA binding (RRM/RBD/RNP motifs) family protein	-0.522058	N-Term(iTRAQ4plex); S2(Phospho)	S(2): 100.0		-0.522058		down
AT5G43310	NLISQDETPTAAAASQK	AT5G43310.4	COP1-interacting protein-related	-0.332329	N-Term(iTRAQ4plex); T8(Phospho); K17(iTRAQ4plex)	S(4): 4.7; T(8): 90.6; T(10): 4.7; S(15): 0.0		-0.332329	-0.276805	down
AT3G04630	IAAEETDEEFEVK	AT3G04630.2	WVD2-like 1	-0.379314	N-Term(iTRAQ4plex); T6(Phospho); K13(iTRAQ4plex)	T(6): 100.0		-0.273407	-0.379314	down
AT1G32360	TRGSPSSSSATTTSAASNR	AT1G32360.1	Zinc finger (CCCH-type) family protein	-0.267123	N-Term(iTRAQ4plex); T1(Phospho)	T(1): 92.1; S(4): 7.9; S(6): 0.0; S(7): 0.0; S(8): 0.0; S(9): 0.0; T(11): 0.0; T(12): 0.0; T(13): 0.0; S(14): 0.0; S(17): 0.0		-0.267123		down
AT4G09980	SKTPDADYEK	AT4G09980.1	Methyltransferase MT-A70 family protein	-1.15952	N-Term(iTRAQ4plex); K2(iTRAQ4plex); T3(Phospho); K10(iTRAQ4plex)	S(1): 0.0; T(3): 100.0; Y(8): 0.0		-1.15952		down
AT3G05070	ASEDESIEQK	AT3G05070.1	CONTAINS InterPro DOMAIN/s: mRNA splicing factor, Cwf18 (InterPro:IPR013169); Has 292 Blast hits to 292 proteins in 153 species: Archae - 0; Bacteria - 0; Metazoa - 118; Fungi - 83; Plants - 38; Viruses - 11; Other Eukaryotes - 42 (source: NCBI BLink).	-0.670394	N-Term(iTRAQ4plex); S2(Phospho); K10(iTRAQ4plex)	S(2): 100.0; S(6): 0.0		-0.670394		down
AT1G19870	SPSPDNNNVSEK	AT1G19870.1	IQ-domain 32	-0.697875	N-Term(iTRAQ4plex); S3(Phospho); K12(iTRAQ4plex)	S(1): 0.2; S(3): 99.8; S(10): 0.0		-0.697875		down
AT5G53620	GGSLQNPSPTAPSRK	AT5G53620.1	unknown protein; INVOLVED IN: biological_process unknown; EXPRESSED IN: 23 plant structures; EXPRESSED DURING: 13 growth stages; Has 28929 Blast hits to 19542 proteins in 1425 species: Archae - 211; Bacteria - 3079; Metazoa - 14558; Fungi - 2157; Plants - 966; Viruses - 80; Other Eukaryotes - 7878 (source: NCBI BLink).	-0.515507	N-Term(iTRAQ4plex); S8(Phospho); K15(iTRAQ4plex)	S(3): 0.0; S(8): 100.0; T(10): 0.0; S(13): 0.0		-0.336129	-0.515507	down
AT2G16070	KSEIIGNQDKDFDSISSEDVDEAEAER	AT2G16070.2	plastid division2	-0.313316	N-Term(iTRAQ4plex); K1(iTRAQ4plex); K10(iTRAQ4plex); S17(Phospho)	S(2): 0.0; S(14): 33.3; S(16): 33.3; S(17): 33.3		0.0565266	-0.313316	down
AT1G01960	RNPPLSPQGGK	AT1G01960.1	SEC7-like guanine nucleotide exchange family protein	-0.448347	N-Term(iTRAQ4plex); S6(Phospho); K11(iTRAQ4plex)	S(6): 100.0		-0.448347		down
AT4G39680	DAAVVQVASSEHK	AT4G39680.1	SAP domain-containing protein	-0.614504	N-Term(iTRAQ4plex); S9(Phospho); K13(iTRAQ4plex)	S(9): 95.9; S(10): 4.1		0.0127879	-0.614504	down
AT3G45090	ADIIETGSR	AT3G45090.2	P-loop containing nucleoside triphosphate hydrolases superfamily protein	-0.440534	N-Term(iTRAQ4plex); S8(Phospho)	T(6): 50.0; S(8): 50.0		-0.330228	-0.440534	down
AT5G40870	SAVSSSSPSSSDPEAPK	AT5G40870.1	uridine kinase/uracil phosphoribosyltransferase 1	-0.676364	N-Term(iTRAQ4plex); S4(Phospho); K17(iTRAQ4plex)	S(1): 0.0; S(4): 90.2; S(5): 4.7; S(6): 4.7; S(7): 0.3; S(9): 0.0; S(10): 0.0; S(11): 0.0		-0.537469	-0.676364	down
AT2G38790	SLSAGSPR	AT2G38790.1	unknown protein; Has 21 Blast hits to 21 proteins in 5 species: Archae - 0; Bacteria - 0; Metazoa - 0; Fungi - 0; Plants - 19; Viruses - 0; Other Eukaryotes - 2 (source: NCBI BLink).	-0.473307	N-Term(iTRAQ4plex); S3(Phospho)	S(1): 0.2; S(3): 99.8; S(6): 0.0		-0.473307		down
AT5G66540	DLSEDEEAEIENKGNEK	AT5G66540.1	FUNCTIONS IN: molecular_function unknown; INVOLVED IN: rRNA processing; LOCATED IN: cytosol, nucleolus, nucleus; EXPRESSED IN: 22 plant structures; EXPRESSED DURING: 12 growth stages; CONTAINS InterPro DOMAIN/s: U3 small nucleolar ribonucleoprotein complex, subunit Mpp10p (InterPro:IPR012173), Mpp10 protein (InterPro:IPR007151); Has 30201 Blast hits to 17322 proteins in 780 species: Archae - 12; …	-0.438851	N-Term(iTRAQ4plex); S3(Phospho); K13(iTRAQ4plex); K17(iTRAQ4plex)	S(3): 100.0		-0.277116	-0.438851	down
AT3G14940	SAQELVK	AT3G14940.1	phosphoenolpyruvate carboxylase 3	-0.551912	N-Term(iTRAQ4plex); S1(Phospho); K7(iTRAQ4plex)	S(1): 100.0		-0.54001	-0.551912	down
AT1G53050	QTQPLTSR	AT1G53050.1	Protein kinase superfamily protein	-0.898984	N-Term(iTRAQ4plex); T6(Phospho)	T(2): 0.0; T(6): 99.9; S(7): 0.1		-0.599313	-0.898984	down
AT1G53430	LNDDENTHISTR	AT1G53430.2	Leucine-rich repeat transmembrane protein kinase	-0.386262	N-Term(iTRAQ4plex); S10(Phospho)	T(7): 0.0; S(10): 97.5; T(11): 2.5		-0.274166	-0.386262	down
AT5G42570	NQLESIGHSPEGK	AT5G42570.1	B-cell receptor-associated 31-like	-0.307962	N-Term(iTRAQ4plex); S9(Phospho); K13(iTRAQ4plex)	S(5): 0.1; S(9): 99.9		-0.307962	-0.19338	down
AT5G28640	GGSSGDGGETLYLK	AT5G28640.1	SSXT family protein	-0.333431	N-Term(iTRAQ4plex); S3(Phospho); K14(iTRAQ4plex)	S(3): 95.4; S(4): 4.6; T(10): 0.0; Y(12): 0.0		-0.0414493	-0.333431	down
AT2G46020	EMASPVSSQK	AT2G46020.1	transcription regulatory protein SNF2, putative	-0.858481	N-Term(iTRAQ4plex); S4(Phospho); S7(Phospho); K10(iTRAQ4plex)	S(4): 100.0; S(7): 96.5; S(8): 3.5		-0.858481	-0.789604	down
[truncated: 200 more rows]
