# Supplementary material for: CLE19 suppresses brassinosteroid signaling output via the BSL‐BIN2 module to maintain BES1 activity and pollen exine patterning in Arabidopsis
Source: J Integr Plant Biol. 2025 Aug 28;67(12):3216–30. doi: 10.1111/jipb.70024 (PMC12678687; doi:10.1111/jipb.70024)
Supplement: Supplementary file 3 — Dataset S3. The 428 genes presented in both the CORE‐CLE and CORE‐BR gene sets [file JIPB-67-3216-s001.xlsx]

## Sheet: sheet1
Supplementary Dataset 6. The 428 genes that presented in both the CORE-CLE and CORE-BR gene sets.
gene_id	bri1-116	DN-CLE19		gene_name	TAIR10_description
	logFC	logFC	Pvalue
AT1G01280	-3.91162	2.39752	3.47e-75	|CYP703A2|CYP703|"cytochrome P450, family 703, subfamily A, polypeptide 2"|F6F3.8|F6F3_8	protein_coding cytochrome P450, family 703, subfamily A, polypeptide 2 member of CYP703A CYP703A2 is expressed specifically in anthers of land plants, catalyzing the in-chain hydroxylation at the C-7 position of medium-chain saturated fatty acids (lauric acid in-chain hydroxylase) which is involved in pollen development (sporopollenin synthesis). "cytochrome P450, family 703, subfamily A, polypep…
AT1G02050	-2.42168	2.00467	1.46e-199	|LAP6|PKSA|LESS ADHESIVE POLLEN 6|polyketide synthase A|T7I23.4|T7I23_4	protein_coding Chalcone and stilbene synthase family protein LESS ADHESIVE POLLEN 6 (LAP6); FUNCTIONS IN: transferase activity, transferring acyl groups other than amino-acyl groups, catalytic activity, acyltransferase activity; INVOLVED IN: phenylpropanoid biosynthetic process, pollen exine formation; EXPRESSED IN: 11 plant structures; EXPRESSED DURING: 6 growth stages; CONTAINS InterPro DOMAIN/…
AT1G02470	-2.28069	1.77751	1.78e-07	|T6A9.26	protein_coding Polyketide cyclase/dehydrase and lipid transport superfamily protein Polyketide cyclase/dehydrase and lipid transport superfamily protein; FUNCTIONS IN: molecular_function unknown; INVOLVED IN: biological_process unknown; LOCATED IN: chloroplast; EXPRESSED IN: 10 plant structures; EXPRESSED DURING: 4 anthesis, C globular stage, petal differentiation and expansion stage; CONTAINS In…
AT1G02520	-1.84006	2.5299	0.000103724	|PGP11|MDR8|P-glycoprotein 11|multi-drug resistance 8|AT1G02520.1|T14P4.15|T14P4_15	protein_coding P-glycoprotein 11 P-glycoprotein 11 (PGP11); FUNCTIONS IN: ATPase activity, coupled to transmembrane movement of substances; INVOLVED IN: transport, transmembrane transport; LOCATED IN: plasma membrane; EXPRESSED IN: callus; CONTAINS InterPro DOMAIN/s: ATPase, AAA+ type, core (InterPro:IPR003593), ABC transporter-like (InterPro:IPR003439), ABC transporter, transmembrane domain, typ…
AT1G02790	2.46255	3.83574	1.36e-24	|PGA4|polygalacturonase 4|T14P4.31|POLYGALACTURONASE	protein_coding polygalacturonase 4 encodes a exopolygalacturonase. polygalacturonase 4 (PGA4); FUNCTIONS IN: polygalacturonase activity; INVOLVED IN: carbohydrate metabolic process; LOCATED IN: endomembrane system; EXPRESSED IN: 14 plant structures; EXPRESSED DURING: 6 growth stages; CONTAINS InterPro DOMAIN/s: Pectin lyase fold/virulence factor (InterPro:IPR011050), Pectin lyase fold (InterPro:I…
AT1G02813	-3.45084	2.73983	1.95e-165	AT1G02813	protein_coding Protein of unknown function, DUF538 Protein of unknown function, DUF538; INVOLVED IN: biological_process unknown; LOCATED IN: endomembrane system; EXPRESSED IN: leaf whorl, cauline leaf, sepal, flower, seed; EXPRESSED DURING: F mature embryo stage, petal differentiation and expansion stage, E expanded cotyledon stage; CONTAINS InterPro DOMAIN/s: Protein of unknown function DUF538 (…
AT1G02980	-3.26779	1.19533	0.00267074	|CUL2|ATCUL2|cullin 2|F22D16.2|F22D16_2	protein_coding cullin 2 encodes an Arabidopsis cullin cullin 2 (CUL2); FUNCTIONS IN: ubiquitin protein ligase binding; INVOLVED IN: cell cycle, ubiquitin-dependent protein catabolic process; LOCATED IN: SCF ubiquitin ligase complex, chloroplast envelope; EXPRESSED IN: sperm cell, flower; EXPRESSED DURING: petal differentiation and expansion stage; CONTAINS InterPro DOMAIN/s: Winged helix-turn-hel…
AT1G03340	-2.24091	2.2737	8.96e-06	|F15K9.6|F15K9_6	protein_coding unknown protein; BEST Arabidopsis thaliana protein match is: unknown protein (TAIR:AT4G02920.1); Has 44 Blast hits to 41 proteins in 13 species: Archae - 0; Bacteria - 1; Metazoa - 0; Fungi - 0; Plants - 43; Viruses - 0; Other Eukaryotes - 0 (source: NCBI BLink).
AT1G03390	-3.89945	1.45891	2.53e-05	|F21B7.2|F21B7_2	protein_coding HXXXD-type acyl-transferase family protein HXXXD-type acyl-transferase family protein; FUNCTIONS IN: transferase activity, transferring acyl groups other than amino-acyl groups, transferase activity; INVOLVED IN: biological_process unknown; EXPRESSED IN: sepal, flower; EXPRESSED DURING: petal differentiation and expansion stage; CONTAINS InterPro DOMAIN/s: Transferase (InterPro:IPR…
AT1G05330	-1.76482	2.45399	0.000180005	|YUP8H12.5|YUP8H12_5	protein_coding unknown protein; Has 6 Blast hits to 6 proteins in 2 species: Archae - 0; Bacteria - 0; Metazoa - 0; Fungi - 0; Plants - 6; Viruses - 0; Other Eukaryotes - 0 (source: NCBI BLink).
AT1G05340	3.61312	-2.66593	2.22e-17	|YUP8H12.4|YUP8H12_4	protein_coding unknown protein; FUNCTIONS IN: molecular_function unknown; INVOLVED IN: biological_process unknown; LOCATED IN: chloroplast; EXPRESSED IN: 14 plant structures; EXPRESSED DURING: 7 growth stages; BEST Arabidopsis thaliana protein match is: unknown protein (TAIR:AT2G32210.1); Has 189 Blast hits to 189 proteins in 27 species: Archae - 0; Bacteria - 0; Metazoa - 0; Fungi - 21; Plants -…
AT1G06280	-4.19285	2.03188	9.04e-42	LBD2	protein_coding LOB domain-containing protein 2 LOB domain-containing protein 2 (LBD2); INVOLVED IN: biological_process unknown; LOCATED IN: chloroplast; CONTAINS InterPro DOMAIN/s: Lateral organ boundaries, LOB (InterPro:IPR004883); BEST Arabidopsis thaliana protein match is: Lateral organ boundaries (LOB) domain family protein (TAIR:AT1G65620.4); Has 899 Blast hits to 894 proteins in 25 species:…
AT1G06620	2.47544	-1.4876	0.00245911	|F12K11.24|F12K11_24	protein_coding 2-oxoglutarate (2OG) and Fe(II)-dependent oxygenase superfamily protein encodes a protein whose sequence is similar to a 2-oxoglutarate-dependent dioxygenase 2-oxoglutarate (2OG) and Fe(II)-dependent oxygenase superfamily protein; CONTAINS InterPro DOMAIN/s: Oxoglutarate/iron-dependent oxygenase (InterPro:IPR005123); BEST Arabidopsis thaliana protein match is: 2-oxoglutarate (2OG) …
AT1G07340	-1.85246	2.51525	1.02e-41	|ATSTP2|STP2|sugar transporter 2|F22G5.32|F22G5_32	protein_coding sugar transporter 2 sugar transporter 2 (STP2); CONTAINS InterPro DOMAIN/s: Sugar transporter, conserved site (InterPro:IPR005829), Major facilitator superfamily (InterPro:IPR020846), General substrate transporter (InterPro:IPR005828), Sugar/inositol transporter (InterPro:IPR003663), Major facilitator superfamily, general substrate transporter (InterPro:IPR016196); BEST Arabidopsis…
AT1G07610	3.51678	-4.1183	0.0039063	|MT1C|metallothionein 1C|F22G5.40	protein_coding metallothionein 1C one of the five metallothioneins (MTs) genes identified in Arabidopsis. MTs are cysteine-rich proteins required for heavy metal tolerance. metallothionein 1C (MT1C); FUNCTIONS IN: copper ion binding; INVOLVED IN: response to copper ion; LOCATED IN: cytosolic ribosome; EXPRESSED IN: 22 plant structures; EXPRESSED DURING: 14 growth stages; BEST Arabidopsis thaliana…
AT1G07795	-2.40973	2.12851	4.19e-05	AT1G07795	protein_coding unknown protein; BEST Arabidopsis thaliana protein match is: unknown protein (TAIR:AT2G28725.1); Has 38 Blast hits to 38 proteins in 11 species: Archae - 0; Bacteria - 0; Metazoa - 0; Fungi - 0; Plants - 38; Viruses - 0; Other Eukaryotes - 0 (source: NCBI BLink).
AT1G08065	-5.11236	2.72899	4.45e-17	|ATACA5|ACA5|ALPHA CARBONIC ANHYDRASE 5|T6D22.30|T6D22_30	protein_coding alpha carbonic anhydrase 5 alpha carbonic anhydrase 5 (ACA5); FUNCTIONS IN: carbonate dehydratase activity, zinc ion binding; INVOLVED IN: one-carbon metabolic process; LOCATED IN: endomembrane system; EXPRESSED IN: petal, leaf whorl, sepal, flower; EXPRESSED DURING: 4 anthesis, petal differentiation and expansion stage; CONTAINS InterPro DOMAIN/s: Carbonic anhydrase, alpha-class, …
AT1G09080	-1.54955	2.72791	0.0214846	|BIP3|binding protein 3|F7G19.5|F7G19_5	protein_coding Heat shock protein 70 (Hsp 70) family protein BIP3; FUNCTIONS IN: ATP binding; INVOLVED IN: protein folding, response to heat, pollen tube growth; LOCATED IN: endoplasmic reticulum lumen; EXPRESSED IN: 10 plant structures; EXPRESSED DURING: 10 growth stages; CONTAINS InterPro DOMAIN/s: Heat shock protein 70, conserved site (InterPro:IPR018181), Heat shock protein Hsp70 (InterPro:IP…
AT1G09260	-3.16332	4.8111	1.12e-07	AT1G09260	protein_coding Chaperone DnaJ-domain superfamily protein Chaperone DnaJ-domain superfamily protein; FUNCTIONS IN: unfolded protein binding, heat shock protein binding; INVOLVED IN: protein folding; LOCATED IN: cellular_component unknown; CONTAINS InterPro DOMAIN/s: Molecular chaperone, heat shock protein, Hsp40, DnaJ (InterPro:IPR015609), Heat shock protein DnaJ, N-terminal (InterPro:IPR001623), …
AT1G09500	3.55059	-2.60244	0.00418102	|F14J9.16|F14J9_16	protein_coding NAD(P)-binding Rossmann-fold superfamily protein similar to Eucalyptus gunnii alcohol dehydrogenase of unknown physiological function (GI:1143445), Vigna unguiculata (gi:1854445), NOT a cinnamyl-alcohol dehydrogenase NAD(P)-binding Rossmann-fold superfamily protein; FUNCTIONS IN: alcohol dehydrogenase (NAD) activity, cinnamyl-alcohol dehydrogenase activity; INVOLVED IN: lignin bios…
AT1G09880	-3.272	1.80712	5.67e-07	AT1G09880	protein_coding Rhamnogalacturonate lyase family protein Rhamnogalacturonate lyase family protein; CONTAINS InterPro DOMAIN/s: Rhamnogalacturonate lyase (InterPro:IPR010325), Carbohydrate-binding-like fold (InterPro:IPR013784), Galactose-binding domain-like (InterPro:IPR008979); BEST Arabidopsis thaliana protein match is: Rhamnogalacturonate lyase family protein (TAIR:AT1G09890.1); Has 288 Blast h…
AT1G09930	-1.77942	1.14165	0.00369039	|ATOPT2|OPT2|oligopeptide transporter 2|F21M12.32|F21M12_32	protein_coding oligopeptide transporter 2 oligopeptide transporter oligopeptide transporter 2 (OPT2); FUNCTIONS IN: oligopeptide transporter activity; INVOLVED IN: oligopeptide transport, transmembrane transport; LOCATED IN: plasma membrane, membrane; EXPRESSED IN: sperm cell, flower, pollen tube; EXPRESSED DURING: 4 anthesis; CONTAINS InterPro DOMAIN/s: Tetrapeptide transporter, OPT1/isp4 (Inter…
AT1G11190	1.6186	-2.93685	6.17e-06	|BFN1|ENDO1|bifunctional nuclease i|ENDONUCLEASE 1|T28P6.14|T28P6_14	protein_coding bifunctional nuclease i Encodes a bifunctional nuclease that acts on both RNA and DNA involved in nucleic acid degradation to facilitate nucleotide and phosphate recovery during senescence. It has mismatch-specific endonuclease activity with wide recognition of single base mismatches as well as the ability to cleave indel types of mismatches (heteroduplexes with loops). bifunctiona…
AT1G11510	-2.05502	2.10285	0.0015138	AT1G11510	protein_coding DNA-binding storekeeper protein-related transcriptional regulator DNA-binding storekeeper protein-related transcriptional regulator; CONTAINS InterPro DOMAIN/s: Protein of unknown function DUF573 (InterPro:IPR007592); BEST Arabidopsis thaliana protein match is: DNA-binding storekeeper protein-related transcriptional regulator (TAIR:AT1G61730.1); Has 6244 Blast hits to 2746 proteins…
AT1G11620	-3.07027	3.29777	6.6e-05	AT1G11620	protein_coding F-box and associated interaction domains-containing protein F-box and associated interaction domains-containing protein; CONTAINS InterPro DOMAIN/s: F-box domain, cyclin-like (InterPro:IPR001810), F-box domain, Skp2-like (InterPro:IPR022364), F-box associated domain, type 1 (InterPro:IPR006527), F-box associated interaction domain (InterPro:IPR017451); BEST Arabidopsis thaliana pro…
AT1G11920	-5.44823	2.54766	6.24e-07	|F12F1.22|F12F1_22	protein_coding Pectin lyase-like superfamily protein Pectin lyase-like superfamily protein; FUNCTIONS IN: lyase activity, pectate lyase activity; INVOLVED IN: biological_process unknown; LOCATED IN: endomembrane system; EXPRESSED IN: flower; EXPRESSED DURING: petal differentiation and expansion stage; CONTAINS InterPro DOMAIN/s: Pectin lyase fold/virulence factor (InterPro:IPR011050), AmbAllergen…
AT1G12570	-2.34394	2.15496	6.68e-57	|F5O11.31|F5O11_31	protein_coding Glucose-methanol-choline (GMC) oxidoreductase family protein Glucose-methanol-choline (GMC) oxidoreductase family protein; FUNCTIONS IN: aldehyde-lyase activity, oxidoreductase activity, acting on CH-OH group of donors, FAD binding; INVOLVED IN: alcohol metabolic process; LOCATED IN: endomembrane system; EXPRESSED IN: 17 plant structures; EXPRESSED DURING: 9 growth stages; CONTAINS…
AT1G16510	-1.33653	1.91064	1.62e-09	|SAUR41|SMALL AUXIN UPREGULATED 41|F3O9.31|F3O9_31	protein_coding SAUR-like auxin-responsive protein family SAUR-like auxin-responsive protein family ; CONTAINS InterPro DOMAIN/s: Auxin responsive SAUR protein (InterPro:IPR003676); BEST Arabidopsis thaliana protein match is: SAUR-like auxin-responsive protein family (TAIR:AT3G12830.1); Has 1122 Blast hits to 1120 proteins in 25 species: Archae - 0; Bacteria - 0; Metazoa - 0; Fungi - 0; Plants - 1…
AT1G17030	2.98488	-3.00556	0.00634777	AT1G17030	protein_coding unknown protein; FUNCTIONS IN: molecular_function unknown; INVOLVED IN: biological_process unknown; LOCATED IN: endomembrane system; BEST Arabidopsis thaliana protein match is: unknown protein (TAIR:AT2G47010.2); Has 70 Blast hits to 70 proteins in 13 species: Archae - 0; Bacteria - 0; Metazoa - 0; Fungi - 0; Plants - 69; Viruses - 0; Other Eukaryotes - 1 (source: NCBI BLink).
AT1G17710	-1.62142	4.74887	3.8e-22	|PEPC1|AtPEPC1|phosphoethanolamine/phosphocholine phosphatase 1|Arabidopsis thaliana phosphoethanolamine/phosphocholine phosph	protein_coding Pyridoxal phosphate phosphatase-related protein Pyridoxal phosphate phosphatase-related protein; FUNCTIONS IN: phosphatase activity; EXPRESSED IN: 9 plant structures; EXPRESSED DURING: L mature pollen stage, M germinated pollen stage, 4 anthesis, petal differentiation and expansion stage; CONTAINS InterPro DOMAIN/s: Pyridoxal phosphate phosphatase-related (InterPro:IPR006384); BEST…
AT1G18265	-3.062	1.34099	2.97e-05	AT1G18265	protein_coding Protein of unknown function, DUF593 Protein of unknown function, DUF593; CONTAINS InterPro DOMAIN/s: Protein of unknown function DUF593 (InterPro:IPR007656); BEST Arabidopsis thaliana protein match is: Protein of unknown function, DUF593 (TAIR:AT5G16720.1); Has 35333 Blast hits to 34131 proteins in 2444 species: Archae - 798; Bacteria - 22429; Metazoa - 974; Fungi - 991; Plants - 5…
AT1G18960	-4.23286	1.93824	3.65e-31	AT1G18960	protein_coding myb-like HTH transcriptional regulator family protein myb-like HTH transcriptional regulator family protein; FUNCTIONS IN: DNA binding, sequence-specific DNA binding transcription factor activity; INVOLVED IN: regulation of transcription, DNA-dependent, regulation of transcription; CONTAINS InterPro DOMAIN/s: SANT, DNA-binding (InterPro:IPR001005), Homeodomain-like (InterPro:IPR009…
AT1G19030	-2.22914	1.76643	0.0490425	|F14D16.18|F14D16_18	transposable_element_gene transposable element gene similar to unknown protein [Arabidopsis thaliana] (TAIR:AT5G13655.1); similar to putative AP endonuclease/reverse transcriptase [Brassica napus] (GB:AAM82604.1); contains domain NON-LTR RETROELEMENT REVERSE TRANSCRIPTASE RELATED (PTHR19446:SF34); contains domain REVERSE TRANSCRIPTASES (PTHR19446)
AT1G19190	-3.35437	1.74118	0.006611	|T29M8.6|T29M8_6	protein_coding alpha/beta-Hydrolases superfamily protein alpha/beta-Hydrolases superfamily protein; FUNCTIONS IN: hydrolase activity; INVOLVED IN: metabolic process; LOCATED IN: cellular_component unknown; EXPRESSED IN: inflorescence meristem, root, flower; EXPRESSED DURING: petal differentiation and expansion stage; CONTAINS InterPro DOMAIN/s: Lipase, GDXG, active site (InterPro:IPR002168), Alph…
AT1G20150	-3.27684	3.82369	5.95e-66	|T20H2.7|T20H2_7	protein_coding Subtilisin-like serine endopeptidase family protein Subtilisin-like serine endopeptidase family protein; FUNCTIONS IN: identical protein binding, serine-type endopeptidase activity; INVOLVED IN: proteolysis, negative regulation of catalytic activity; LOCATED IN: endomembrane system; EXPRESSED IN: leaf whorl, sepal, root, flower, seed; EXPRESSED DURING: F mature embryo stage, petal …
AT1G20790	-2.44662	2.59543	0.00442519	AT1G20790	protein_coding F-box family protein F-box family protein; CONTAINS InterPro DOMAIN/s: F-box domain, cyclin-like (InterPro:IPR001810), F-box domain, Skp2-like (InterPro:IPR022364), F-box associated interaction domain (InterPro:IPR017451); BEST Arabidopsis thaliana protein match is: F-box family protein (TAIR:AT1G20795.1); Has 1819 Blast hits to 716 proteins in 166 species: Archae - 2; Bacteria - 4…
AT1G22090	-2.22112	2.35702	4.13e-05	|emb2204|embryo defective 2204|F2E2.16|F2E2_16	protein_coding Protein of unknown function (DUF626) embryo defective 2204 (emb2204); CONTAINS InterPro DOMAIN/s: Protein of unknown function DUF626, Arabidopsis thaliana (InterPro:IPR006462); BEST Arabidopsis thaliana protein match is: Protein of unknown function (DUF626) (TAIR:AT1G02770.1); Has 202 Blast hits to 201 proteins in 2 species: Archae - 0; Bacteria - 0; Metazoa - 0; Fungi - 0; Plants …
AT1G22100	-1.59821	3.46682	0.00781259	AT1G22100	protein_coding Inositol-pentakisphosphate 2-kinase family protein Inositol-pentakisphosphate 2-kinase family protein; FUNCTIONS IN: inositol pentakisphosphate 2-kinase activity, ATP binding; INVOLVED IN: biological_process unknown; LOCATED IN: cellular_component unknown; CONTAINS InterPro DOMAIN/s: Inositol-pentakisphosphate 2-kinase, metazoa (InterPro:IPR018009), Inositol-pentakisphosphate 2-kin…
AT1G22110	-1.41952	2.93797	0.0013123	|F2E2.18|F2E2_18	protein_coding structural constituent of ribosome structural constituent of ribosome; FUNCTIONS IN: structural constituent of ribosome; INVOLVED IN: translation; LOCATED IN: ribosome, intracellular, chloroplast; EXPRESSED IN: 7 plant structures; EXPRESSED DURING: L mature pollen stage, M germinated pollen stage, 4 anthesis, petal differentiation and expansion stage; CONTAINS InterPro DOMAIN/s: Pr…
AT1G23240	4.24477	5.08705	0.000976584	|F26F24.33|F26F24_33	protein_coding Caleosin-related family protein Caleosin-related family protein; FUNCTIONS IN: lipase activity, calcium ion binding; LOCATED IN: extracellular region; EXPRESSED IN: 9 plant structures; EXPRESSED DURING: 4 anthesis, LP.02 two leaves visible, 4 leaf senescence stage, petal differentiation and expansion stage; CONTAINS InterPro DOMAIN/s: Caleosin related (InterPro:IPR007736); BEST Ara…
AT1G23520	2.74714	3.65723	0.0214846	|F28C11.15	protein_coding Domain of unknown function (DUF220) Domain of unknown function (DUF220); FUNCTIONS IN: molecular_function unknown; INVOLVED IN: biological_process unknown; LOCATED IN: cellular_component unknown; EXPRESSED IN: petal, leaf whorl, sepal, flower; EXPRESSED DURING: 4 anthesis, petal differentiation and expansion stage; BEST Arabidopsis thaliana protein match is: unknown protein (TAIR:A…
AT1G23590	2.84482	2.50817	0.0390628	|F28C11.29	protein_coding Domain of unknown function DUF220 Domain of unknown function DUF220; FUNCTIONS IN: molecular_function unknown; INVOLVED IN: biological_process unknown; LOCATED IN: cellular_component unknown; EXPRESSED IN: petal, leaf whorl, sepal, flower, carpel; EXPRESSED DURING: 4 anthesis, petal differentiation and expansion stage; CONTAINS InterPro DOMAIN/s: Protein of unknown function DUF220 …
AT1G23760	-2.60518	1.65241	8.14e-06	|JP630|PG3|POLYGALACTURONASE 3|F5O8.31|F5O8_31	protein_coding BURP domain-containing protein Encodes aromatic rich glycoprotein JP630. JP630; CONTAINS InterPro DOMAIN/s: BURP (InterPro:IPR004873); BEST Arabidopsis thaliana protein match is: polygalacturonase 2 (TAIR:AT1G70370.2); Has 1783 Blast hits to 1423 proteins in 248 species: Archae - 0; Bacteria - 362; Metazoa - 287; Fungi - 197; Plants - 556; Viruses - 4; Other Eukaryotes - 377 (sourc…
AT1G23770	-2.41415	1.54561	0.0146338	AT1G23770	protein_coding F-box family protein F-box family protein; CONTAINS InterPro DOMAIN/s: F-box domain, cyclin-like (InterPro:IPR001810), F-box domain, Skp2-like (InterPro:IPR022364); BEST Arabidopsis thaliana protein match is: F-box family protein (TAIR:AT1G23780.1); Has 268 Blast hits to 268 proteins in 53 species: Archae - 0; Bacteria - 0; Metazoa - 119; Fungi - 0; Plants - 143; Viruses - 0; Other…
AT1G23810	-3.77894	1.02533	0.000215562	AT1G23810	protein_coding Paired amphipathic helix (PAH2) superfamily protein Paired amphipathic helix (PAH2) superfamily protein; FUNCTIONS IN: molecular_function unknown; INVOLVED IN: regulation of transcription, DNA-dependent; LOCATED IN: nucleus; CONTAINS InterPro DOMAIN/s: Paired amphipathic helix (InterPro:IPR003822); BEST Arabidopsis thaliana protein match is: Paired amphipathic helix (PAH2) superfam…
AT1G24220	-5.7231	1.92214	0.000508303	|AT1G24220.1|F3I6.15|F3I6_15	protein_coding paired amphipathic helix repeat-containing protein paired amphipathic helix repeat-containing protein; FUNCTIONS IN: molecular_function unknown; INVOLVED IN: regulation of transcription, DNA-dependent; LOCATED IN: nucleus; EXPRESSED IN: cultured cell; CONTAINS InterPro DOMAIN/s: Paired amphipathic helix (InterPro:IPR003822); BEST Arabidopsis thaliana protein match is: Paired amphip…
AT1G24230	-3.87083	1.19378	0.0113523	AT1G24230	protein_coding Paired amphipathic helix (PAH2) superfamily protein Paired amphipathic helix (PAH2) superfamily protein; FUNCTIONS IN: molecular_function unknown; INVOLVED IN: regulation of transcription, DNA-dependent; LOCATED IN: nucleus; CONTAINS InterPro DOMAIN/s: Paired amphipathic helix (InterPro:IPR003822); BEST Arabidopsis thaliana protein match is: Paired amphipathic helix (PAH2) superfam…
AT1G26820	2.3925	-2.81306	0.00341804	|RNS3|ribonuclease 3|T24P13.23|RIBONUCLEASE 3	protein_coding ribonuclease 3 Encodes ribonuclease RNS3. ribonuclease 3 (RNS3); FUNCTIONS IN: ribonuclease T2 activity, endoribonuclease activity, RNA binding; INVOLVED IN: aging; LOCATED IN: endomembrane system; EXPRESSED IN: 21 plant structures; EXPRESSED DURING: 12 growth stages; CONTAINS InterPro DOMAIN/s: Ribonuclease T2 (InterPro:IPR001568), Ribonuclease T2, active site (InterPro:IPR018188)…
AT1G28660	3.58071	-3.25214	0.0312502	|F1K23.26|F1K23_26	protein_coding GDSL-like Lipase/Acylhydrolase superfamily protein GDSL-like Lipase/Acylhydrolase superfamily protein; FUNCTIONS IN: hydrolase activity, acting on ester bonds, carboxylesterase activity; INVOLVED IN: lipid metabolic process; LOCATED IN: endomembrane system; CONTAINS InterPro DOMAIN/s: Lipase, GDSL (InterPro:IPR001087); BEST Arabidopsis thaliana protein match is: GDSL-like Lipase/Ac…
AT1G28700	-1.56592	2.59287	4.23e-13	AT1G28700	protein_coding Nucleotide-diphospho-sugar transferase family protein Nucleotide-diphospho-sugar transferase family protein; FUNCTIONS IN: molecular_function unknown; INVOLVED IN: biological_process unknown; LOCATED IN: endomembrane system; CONTAINS InterPro DOMAIN/s: Nucleotide-diphospho-sugar transferase, predicted (InterPro:IPR005069); BEST Arabidopsis thaliana protein match is: Nucleotide-diph…
AT1G28710	-1.98235	1.66626	5.38e-16	|F1K23.9|F1K23_9	protein_coding Nucleotide-diphospho-sugar transferase family protein Nucleotide-diphospho-sugar transferase family protein; FUNCTIONS IN: molecular_function unknown; INVOLVED IN: biological_process unknown; LOCATED IN: endomembrane system; EXPRESSED IN: 23 plant structures; EXPRESSED DURING: 15 growth stages; CONTAINS InterPro DOMAIN/s: Nucleotide-diphospho-sugar transferase, predicted (InterPro:…
AT1G29140	1.73093	4.2478	0.00027467	|F28N24.16|F28N24_16	protein_coding Pollen Ole e 1 allergen and extensin family protein Pollen Ole e 1 allergen and extensin family protein; FUNCTIONS IN: molecular_function unknown; INVOLVED IN: biological_process unknown; LOCATED IN: endomembrane system; EXPRESSED IN: 9 plant structures; EXPRESSED DURING: L mature pollen stage, M germinated pollen stage, 4 anthesis, C globular stage, petal differentiation and expan…
AT1G30780	-2.52097	2.05116	0.00249404	AT1G30780	protein_coding F-box associated ubiquitination effector family protein F-box associated ubiquitination effector family protein; CONTAINS InterPro DOMAIN/s: F-box domain, cyclin-like (InterPro:IPR001810), F-box domain, Skp2-like (InterPro:IPR022364), F-box associated domain, type 3 (InterPro:IPR013187), F-box associated interaction domain (InterPro:IPR017451); BEST Arabidopsis thaliana protein mat…
AT1G32450	-1.63796	1.52412	0.00509797	|NRT1.5|NPF7.3|AtNPF7.3|nitrate transporter 1.5|NRT1/ PTR family 7.3|F5D14.23|F5D14_23	protein_coding nitrate transporter 1.5 Transmembrane nitrate transporter. Involved in xylem transport of nitrate from root to shoot. Induced in response to nitrate. Not involved in nitrate uptake. expressed in root pericycle cells. nitrate transporter 1.5 (NRT1.5); CONTAINS InterPro DOMAIN/s: Oligopeptide transporter (InterPro:IPR000109), Major facilitator superfamily, general substrate transport…
AT1G32780	-1.912	2.29853	4.52e-07	|F6N18.16|F6N18_16	protein_coding GroES-like zinc-binding dehydrogenase family protein GroES-like zinc-binding dehydrogenase family protein; FUNCTIONS IN: oxidoreductase activity, zinc ion binding; INVOLVED IN: oxidation reduction; EXPRESSED IN: 12 plant structures; EXPRESSED DURING: LP.04 four leaves visible, 4 anthesis, LP.02 two leaves visible, petal differentiation and expansion stage, D bilateral stage; CONTAI…
AT1G33430	-2.24509	1.35741	7.81e-73	|UPEX1|F10C21.10|F10C21_10	protein_coding Galactosyltransferase family protein Galactosyltransferase family protein; FUNCTIONS IN: transferase activity, transferring hexosyl groups, transferase activity, transferring glycosyl groups; INVOLVED IN: pollen exine formation; LOCATED IN: endomembrane system, membrane; EXPRESSED IN: 12 plant structures; EXPRESSED DURING: 4 anthesis, 4 leaf senescence stage, petal differentiation …
AT1G33770	-1.53773	2.55922	0.000533554	|F14M2.11|F14M2_11	protein_coding Protein kinase superfamily protein Protein kinase superfamily protein; FUNCTIONS IN: protein serine/threonine kinase activity, protein kinase activity, kinase activity, ATP binding; INVOLVED IN: protein amino acid phosphorylation, N-terminal protein myristoylation; LOCATED IN: cellular_component unknown; EXPRESSED IN: 7 plant structures; EXPRESSED DURING: 6 growth stages; CONTAINS …
AT1G34180	-1.89267	1.47095	0.00598846	|anac016|NAC016|NAC domain containing protein 16|F23M19.14|F23M19_14	protein_coding NAC domain containing protein 16 NAC domain containing protein 16 (NAC016); CONTAINS InterPro DOMAIN/s: No apical meristem (NAM) protein (InterPro:IPR003441); BEST Arabidopsis thaliana protein match is: NAC domain containing protein 17 (TAIR:AT1G34190.1); Has 2852 Blast hits to 2834 proteins in 75 species: Archae - 0; Bacteria - 0; Metazoa - 0; Fungi - 0; Plants - 2852; Viruses - 0…
AT1G34640	-1.31164	2.17758	1.65e-20	|F12K21.2	protein_coding peptidases peptidases; FUNCTIONS IN: peptidase activity; INVOLVED IN: N-terminal protein myristoylation, signal peptide processing; LOCATED IN: endomembrane system, integral to membrane, signal peptidase complex; EXPRESSED IN: 21 plant structures; EXPRESSED DURING: 13 growth stages; CONTAINS InterPro DOMAIN/s: Microsomal signal peptidase 12kDa subunit (InterPro:IPR009542); Has 25 B…
AT1G35440	-2.60244	3.01255	1.03e-07	CYCT1-1	protein_coding cyclin T1;1 cyclin T1;1 (CYCT1;1); CONTAINS InterPro DOMAIN/s: Cyclin-like (InterPro:IPR011028), Transcription regulator cyclin (InterPro:IPR015429), Cyclin-related (InterPro:IPR013763), Cyclin, N-terminal (InterPro:IPR006671), Cyclin (InterPro:IPR006670); BEST Arabidopsis thaliana protein match is: Cyclin family protein (TAIR:AT5G45190.1); Has 1935 Blast hits to 1935 proteins in 2…
AT1G36150	-1.60176	3.21001	1.48e-33	|F5J5.27|F5J5_27	protein_coding Bifunctional inhibitor/lipid-transfer protein/seed storage 2S albumin superfamily protein Bifunctional inhibitor/lipid-transfer protein/seed storage 2S albumin superfamily protein; FUNCTIONS IN: lipid binding; INVOLVED IN: lipid transport; LOCATED IN: anchored to membrane; EXPRESSED IN: leaf whorl, sepal, flower; EXPRESSED DURING: petal differentiation and expansion stage; CONTAINS…
AT1G47980	-3.50702	2.52607	7.30624277070035e-320	|T2J15.11|T2J15_11	protein_coding unknown protein; FUNCTIONS IN: molecular_function unknown; INVOLVED IN: biological_process unknown; LOCATED IN: endomembrane system; EXPRESSED IN: 6 plant structures; EXPRESSED DURING: 4 anthesis, F mature embryo stage, petal differentiation and expansion stage, E expanded cotyledon stage; BEST Arabidopsis thaliana protein match is: unknown protein (TAIR:AT3G62730.1); Has 169 Blast…
AT1G49000	-3.30957	1.19804	8.93e-07	|F27J15.21|F27J15_21	protein_coding unknown protein; FUNCTIONS IN: molecular_function unknown; INVOLVED IN: biological_process unknown; LOCATED IN: chloroplast; EXPRESSED IN: stem; BEST Arabidopsis thaliana protein match is: unknown protein (TAIR:AT3G18560.1); Has 105 Blast hits to 105 proteins in 13 species: Archae - 0; Bacteria - 0; Metazoa - 0; Fungi - 0; Plants - 105; Viruses - 0; Other Eukaryotes - 0 (source: NC…
AT1G49120	-2.58813	3.35914	0.0018311	ERF117	protein_coding Integrase-type DNA-binding superfamily protein encodes a member of the ERF (ethylene response factor) subfamily B-6 of ERF/AP2 transcription factor family. The protein contains one AP2 domain. There are 12 members in this subfamily including RAP2.11. Integrase-type DNA-binding superfamily protein; FUNCTIONS IN: DNA binding, sequence-specific DNA binding transcription factor activit…
AT1G49150	-1.89534	2.15653	0.0127261	|F27J15.8|F27J15_8	protein_coding unknown protein; Has 6 Blast hits to 6 proteins in 2 species: Archae - 0; Bacteria - 0; Metazoa - 0; Fungi - 0; Plants - 6; Viruses - 0; Other Eukaryotes - 0 (source: NCBI BLink).
AT1G49160	-2.03393	1.49954	0.0106743	|WNK7|F27J15.7|F27J15_7	protein_coding Protein kinase superfamily protein Encodes a member of the WNK family (9 members in all) of protein kinases, the structural design of which is clearly distinct from those of other known protein kinases, such as receptor-like kinases and mitogen-activated protein kinases. Its WNK7; CONTAINS InterPro DOMAIN/s: Protein kinase, catalytic domain (InterPro:IPR000719), Serine/threonine-pr…
AT1G50310	6.24998	4.7234	2.16e-07	|ATSTP9|STP9|SUGAR TRANSPORTER 9|F14I3.9|F14I3_9|AtSTP9	protein_coding sugar transporter 9 sugar transporter 9 (STP9); FUNCTIONS IN: carbohydrate transmembrane transporter activity, sugar:hydrogen symporter activity; INVOLVED IN: transport, transmembrane transport; LOCATED IN: integral to membrane, membrane; EXPRESSED IN: 16 plant structures; EXPRESSED DURING: 8 growth stages; CONTAINS InterPro DOMAIN/s: Sugar transporter, conserved site (InterPro:IPR…
AT1G50400	-1.78015	1.27886	0.0294503	|F14I3.2|F14I3_2	protein_coding Eukaryotic porin family protein Eukaryotic porin family protein; FUNCTIONS IN: voltage-gated anion channel activity; INVOLVED IN: anion transport, transmembrane transport; LOCATED IN: mitochondrial outer membrane; EXPRESSED IN: 20 plant structures; EXPRESSED DURING: 13 growth stages; CONTAINS InterPro DOMAIN/s: Porin, eukaryotic type (InterPro:IPR001925); BEST Arabidopsis thaliana …
AT1G52155	-1.8719	1.99939	5.87e-08	AT1G52155	protein_coding unknown protein; Has 37 Blast hits to 37 proteins in 13 species: Archae - 0; Bacteria - 0; Metazoa - 0; Fungi - 0; Plants - 35; Viruses - 0; Other Eukaryotes - 2 (source: NCBI BLink).
AT1G52680	4.84173	4.37758	0.000976584	|F6D8.10|F6D8_10	protein_coding late embryogenesis abundant protein-related / LEA protein-related late embryogenesis abundant protein-related / LEA protein-related; Has 75 Blast hits to 75 proteins in 15 species: Archae - 0; Bacteria - 0; Metazoa - 0; Fungi - 0; Plants - 75; Viruses - 0; Other Eukaryotes - 0 (source: NCBI BLink).
AT1G52890	1.35937	-1.26999	4.44e-30	|ANAC019|NAC019|NAC domain containing protein 19|F14G24.16|F14G24_16	protein_coding NAC domain containing protein 19 encodes a NAC transcription factor whose expression is induced by drought, high salt, and abscisic acid. This gene binds to ERD1 promoter in vitro. NAC domain containing protein 19 (NAC019); CONTAINS InterPro DOMAIN/s: No apical meristem (NAM) protein (InterPro:IPR003441); BEST Arabidopsis thaliana protein match is: NAC domain containing protein 3 (…
AT1G54540	-4.55161	1.40691	0.0161254	|NHL11|F20D21.35|F20D21_35	protein_coding Late embryogenesis abundant (LEA) hydroxyproline-rich glycoprotein family Late embryogenesis abundant (LEA) hydroxyproline-rich glycoprotein family; CONTAINS InterPro DOMAIN/s: Late embryogenesis abundant protein, group 2 (InterPro:IPR004864); BEST Arabidopsis thaliana protein match is: Late embryogenesis abundant (LEA) hydroxyproline-rich glycoprotein family (TAIR:AT1G65690.1); Ha…
AT1G54860	1.79896	3.3685	6.6e-05	|F14C21.37|F14C21_37	protein_coding Glycoprotein membrane precursor GPI-anchored Glycoprotein membrane precursor GPI-anchored; BEST Arabidopsis thaliana protein match is: Glycoprotein membrane precursor GPI-anchored (TAIR:AT3G06035.1); Has 83 Blast hits to 82 proteins in 14 species: Archae - 0; Bacteria - 0; Metazoa - 0; Fungi - 0; Plants - 83; Viruses - 0; Other Eukaryotes - 0 (source: NCBI BLink).
AT1G55560	-2.70942	1.82551	6.98e-11	|sks14|SKU5 similar 14|T5A14.2|T5A14_2	protein_coding SKU5 similar 14 SKU5 similar 14 (sks14); FUNCTIONS IN: oxidoreductase activity, copper ion binding; INVOLVED IN: oxidation reduction; LOCATED IN: endomembrane system; EXPRESSED IN: 9 plant structures; EXPRESSED DURING: L mature pollen stage, M germinated pollen stage, 4 anthesis, C globular stage, petal differentiation and expansion stage; CONTAINS InterPro DOMAIN/s: Multicopper ox…
AT1G56030	-2.91499	3.36793	1.4e-06	|T6H22.25|T6H22_25	protein_coding RING/U-box superfamily protein RING/U-box superfamily protein; FUNCTIONS IN: ubiquitin-protein ligase activity, RNA binding; INVOLVED IN: translation, protein ubiquitination; LOCATED IN: ubiquitin ligase complex; EXPRESSED IN: flower; EXPRESSED DURING: petal differentiation and expansion stage; CONTAINS InterPro DOMAIN/s: U box domain (InterPro:IPR003613); BEST Arabidopsis thaliana…
AT1G56360	-1.61585	3.69105	2.03e-54	|PAP6|ATPAP6|purple acid phosphatase 6|F14G9.2|F14G9_2	protein_coding purple acid phosphatase 6 purple acid phosphatase 6 (PAP6); FUNCTIONS IN: protein serine/threonine phosphatase activity, acid phosphatase activity; INVOLVED IN: biological_process unknown; LOCATED IN: endomembrane system; EXPRESSED IN: petal, leaf whorl, sepal, flower; EXPRESSED DURING: 4 anthesis, petal differentiation and expansion stage; CONTAINS InterPro DOMAIN/s: Purple acid p…
AT1G56660	1.36214	-1.74173	7.1e-11	|F25P12.91|F25P12_91	protein_coding unknown protein; Has 665200 Blast hits to 205811 proteins in 4684 species: Archae - 3320; Bacteria - 107592; Metazoa - 249086; Fungi - 76753; Plants - 38542; Viruses - 3008; Other Eukaryotes - 186899 (source: NCBI BLink).
AT1G60190	2.83851	-2.2948	1.79e-18	|PUB19|AtPUB19|plant U-box 19|T13D8.8|T13D8_8	protein_coding ARM repeat superfamily protein ARM repeat superfamily protein; FUNCTIONS IN: ubiquitin-protein ligase activity, binding, zinc ion binding; INVOLVED IN: protein ubiquitination; LOCATED IN: ubiquitin ligase complex; EXPRESSED IN: 6 plant structures; EXPRESSED DURING: 4 anthesis, petal differentiation and expansion stage; CONTAINS InterPro DOMAIN/s: Zinc finger, RING-type (InterPro:IP…
AT1G60240	-4.41921	1.0159	0.000727749	|T13D8.13|T13D8_13	protein_coding NAC (No Apical Meristem) domain transcriptional regulator superfamily protein NAC (No Apical Meristem) domain transcriptional regulator superfamily protein; CONTAINS InterPro DOMAIN/s: No apical meristem (NAM) protein (InterPro:IPR003441); BEST Arabidopsis thaliana protein match is: NAC (No Apical Meristem) domain transcriptional regulator superfamily protein (TAIR:AT1G60340.1); Ha…
AT1G60250	-2.79728	3.11181	0.000121124	AT1G60250	protein_coding B-box zinc finger family protein B-box zinc finger family protein; FUNCTIONS IN: sequence-specific DNA binding transcription factor activity, zinc ion binding; INVOLVED IN: regulation of transcription; LOCATED IN: endomembrane system, intracellular; CONTAINS InterPro DOMAIN/s: Zinc finger, B-box (InterPro:IPR000315); BEST Arabidopsis thaliana protein match is: B-box zinc finger fam…
AT1G60370	-2.05102	2.82417	0.00634777	AT1G60370	protein_coding F-box and associated interaction domains-containing protein F-box and associated interaction domains-containing protein; CONTAINS InterPro DOMAIN/s: F-box domain, cyclin-like (InterPro:IPR001810), F-box domain, Skp2-like (InterPro:IPR022364), F-box associated domain, type 3 (InterPro:IPR013187), F-box associated interaction domain (InterPro:IPR017451); BEST Arabidopsis thaliana pro…
AT1G61050	-4.09477	1.52362	0.0346905	AT1G61050	protein_coding alpha 1,4-glycosyltransferase family protein alpha 1,4-glycosyltransferase family protein; FUNCTIONS IN: transferase activity, transferring glycosyl groups, transferase activity; INVOLVED IN: biological_process unknown; LOCATED IN: Golgi stack; CONTAINS InterPro DOMAIN/s: Alpha 1,4-glycosyltransferase conserved region (InterPro:IPR007652), Glycosyltransferase, DXD sugar-binding reg…
AT1G61070	-1.77233	1.43437	5.63e-81	|LCR66|PDF2.4|low-molecular-weight cysteine-rich 66|PLANT DEFENSIN 2.4|T7P1.20|T7P1_20	protein_coding low-molecular-weight cysteine-rich 66 Predicted to encode a PR (pathogenesis-related) protein. Belongs to the plant defensin (PDF) family with the following members: At1g75830/PDF1.1, At5g44420/PDF1.2a, At2g26020/PDF1.2b, At5g44430/PDF1.2c, At2g26010/PDF1.3, At1g19610/PDF1.4, At1g55010/PDF1.5, At2g02120/PDF2.1, At2g02100/PDF2.2, At2g02130/PDF2.3, At1g61070/PDF2.4, At5g63660/PDF2.5,…
AT1G61540	-1.47983	2.72438	0.0390628	AT1G61540	protein_coding Galactose oxidase/kelch repeat superfamily protein Galactose oxidase/kelch repeat superfamily protein; CONTAINS InterPro DOMAIN/s: F-box domain, cyclin-like (InterPro:IPR001810), Galactose oxidase/kelch, beta-propeller (InterPro:IPR011043), Kelch repeat type 1 (InterPro:IPR006652), Kelch related (InterPro:IPR013089), Kelch-type beta propeller (InterPro:IPR015915); BEST Arabidopsis …
AT1G61563	2.0681	3.43909	2.63e-13	|RALFL8|AtRALFL8|ralf-like 8	protein_coding ralf-like 8 Member of a diversely expressed predicted peptide family showing sequence similarity to tobacco Rapid Alkalinization Factor (RALF), and is believed to play an essential role in the physiology of Arabidopsis. Consists of a single exon and is characterized by a conserved C-terminal motif and N-terminal signal peptide. ralf-like 8 (RALFL8); FUNCTIONS IN: signal transducer …
AT1G61566	1.86879	2.65669	3.54e-09	|RALFL9|ralf-like 9	protein_coding ralf-like 9 Member of a diversely expressed predicted peptide family showing sequence similarity to tobacco Rapid Alkalinization Factor (RALF), and is believed to play an essential role in the physiology of Arabidopsis. Consists of a single exon and is characterized by a conserved C-terminal motif and N-terminal signal peptide. ralf-like 9 (RALFL9); CONTAINS InterPro DOMAIN/s: Rapi…
AT1G61630	-1.90164	3.13901	1.29e-09	|ATENT7|ENT7|equilibrative nucleoside transporter 7|T25B24.2|T25B24_2	protein_coding equilibrative nucleoside transporter 7 equilibrative nucleoside transporter 7 (ENT7); FUNCTIONS IN: nucleoside transmembrane transporter activity; INVOLVED IN: transport; LOCATED IN: plasma membrane; EXPRESSED IN: petal, leaf whorl, sperm cell, sepal, flower; EXPRESSED DURING: 4 anthesis, petal differentiation and expansion stage; CONTAINS InterPro DOMAIN/s: Delayed-early response …
AT1G62305	-1.77096	2.33946	9.18e-11	AT1G62305	protein_coding Core-2/I-branching beta-1,6-N-acetylglucosaminyltransferase family protein Core-2/I-branching beta-1,6-N-acetylglucosaminyltransferase family protein; CONTAINS InterPro DOMAIN/s: Core-2/I-Branching enzyme (InterPro:IPR021141); BEST Arabidopsis thaliana protein match is: Core-2/I-branching beta-1,6-N-acetylglucosaminyltransferase family protein (TAIR:AT1G11940.1); Has 35333 Blast hi…
AT1G62690	-1.35836	2.30181	0.00442519	|F23N19.23|F23N19_23	protein_coding unknown protein; Has 4 Blast hits to 4 proteins in 2 species: Archae - 0; Bacteria - 0; Metazoa - 0; Fungi - 0; Plants - 4; Viruses - 0; Other Eukaryotes - 0 (source: NCBI BLink).
AT1G62940	-3.74688	1.45563	2.14e-91	|ACOS5|acyl-CoA synthetase 5|F16P17.9|F16P17_9	protein_coding acyl-CoA synthetase 5 encodes an acyl-CoA synthetase, has in vitro activity towards medium- to long-chain fatty acids and their hydroxylated derivatives. Expressed in the tapetum. Involved in pollen wall exine formation. Null mutants were devoid of pollen grains at anther maturity and were completely male sterile. acyl-CoA synthetase 5 (ACOS5); CONTAINS InterPro DOMAIN/s: AMP-depen…
AT1G63060	2.61746	3.90485	0.000976584	|F16M19.2|F16M19_2	protein_coding unknown protein; FUNCTIONS IN: molecular_function unknown; INVOLVED IN: biological_process unknown; LOCATED IN: mitochondrion; EXPRESSED IN: petal, leaf whorl, male gametophyte, flower; EXPRESSED DURING: L mature pollen stage, M germinated pollen stage, 4 anthesis, petal differentiation and expansion stage; BEST Arabidopsis thaliana protein match is: unknown protein (TAIR:AT5G07330…
AT1G65342	-3.01178	3.41742	1.04e-11	AT1G65342	protein_coding unknown protein; FUNCTIONS IN: molecular_function unknown; INVOLVED IN: biological_process unknown; LOCATED IN: endomembrane system; Has 5 Blast hits to 5 proteins in 2 species: Archae - 0; Bacteria - 0; Metazoa - 0; Fungi - 0; Plants - 5; Viruses - 0; Other Eukaryotes - 0 (source: NCBI BLink).
AT1G66460	-4.71921	2.72089	5.57e-10	|F28G11.10|F28G11_10	protein_coding Protein kinase superfamily protein Protein kinase superfamily protein; FUNCTIONS IN: protein serine/threonine kinase activity, protein kinase activity, kinase activity, ATP binding; INVOLVED IN: protein amino acid phosphorylation; LOCATED IN: cellular_component unknown; EXPRESSED IN: 6 plant structures; EXPRESSED DURING: 4 anthesis, petal differentiation and expansion stage; CONTAI…
AT1G67650	-1.99645	1.28667	0.0432863	|F12A21.20|F12A21_20	protein_coding SRP72 RNA-binding domain SRP72 RNA-binding domain; FUNCTIONS IN: 7S RNA binding; INVOLVED IN: SRP-dependent cotranslational protein targeting to membrane; LOCATED IN: signal recognition particle; CONTAINS InterPro DOMAIN/s: Signal recognition particle, SRP72 subunit, RNA-binding (InterPro:IPR013699); BEST Arabidopsis thaliana protein match is: SRP72 RNA-binding domain (TAIR:AT1G676…
AT1G67990	-2.00547	4.13627	2.18e-261	|ATTSM1|TSM1|TAPETUM-SPECIFIC METHYLTRANSFERASE 1|T23K23.16|T23K23_16	protein_coding S-adenosyl-L-methionine-dependent methyltransferases superfamily protein Encodes a tapetum-specific O-methyltransferase. In vitro enzyme assay indicated activity with caffeoyl-CoA, caffeoyl glucose, chlorogenic acid and polyamine conjugates. RNAi mutants had impaired silique development and seed setting. TSM1; CONTAINS InterPro DOMAIN/s: O-methyltransferase, family 3 (InterPro:IPR0…
AT1G68390	-2.47157	2.61769	0.000488308	AT1G68390	protein_coding Core-2/I-branching beta-1,6-N-acetylglucosaminyltransferase family protein Core-2/I-branching beta-1,6-N-acetylglucosaminyltransferase family protein; CONTAINS InterPro DOMAIN/s: Core-2/I-Branching enzyme (InterPro:IPR021141); BEST Arabidopsis thaliana protein match is: Core-2/I-branching beta-1,6-N-acetylglucosaminyltransferase family protein (TAIR:AT1G68380.1); Has 622 Blast hits…
AT1G68540	-3.06571	1.98042	4.13e-93	|TKPR2|CCRL6|tetraketide alpha-pyrone reductase 2|cinnamoyl coA reductase-like 6|T26J14.11|T26J14_11	protein_coding NAD(P)-binding Rossmann-fold superfamily protein NAD(P)-binding Rossmann-fold superfamily protein; FUNCTIONS IN: coenzyme binding, oxidoreductase activity, binding, catalytic activity; INVOLVED IN: cellular metabolic process, metabolic process; LOCATED IN: cellular_component unknown; EXPRESSED IN: 21 plant structures; EXPRESSED DURING: 13 growth stages; CONTAINS InterPro DOMAIN/s: …
AT1G68620	3.49648	-2.75871	2.25e-12	|F24J5.14|F24J5_14	protein_coding alpha/beta-Hydrolases superfamily protein alpha/beta-Hydrolases superfamily protein; FUNCTIONS IN: hydrolase activity; INVOLVED IN: metabolic process; LOCATED IN: cellular_component unknown; EXPRESSED IN: 11 plant structures; EXPRESSED DURING: LP.06 six leaves visible, LP.04 four leaves visible, 4 anthesis, C globular stage, petal differentiation and expansion stage; CONTAINS Inter…
AT1G69500	-3.75762	2.1037	3.01e-65	|CYP704B1|"cytochrome P450, family 704, subfamily B, polypeptide 1"|F10D13.15|F10D13_15	protein_coding cytochrome P450, family 704, subfamily B, polypeptide 1 Encodes a cytochrome P450, designated CYP704B1. Expressed in the developing anthers. Essential for pollen exine development. Mutations in CYP704B1 result in impaired pollen walls that lack a normal exine layer and exhibit a characteristic striped surface, termed zebra phenotype. Heterologous expression of CYP704B1 in yeast cel…
AT1G69940	3.2357	5.54016	3.73e-09	|ATPPME1|AT1G69940.1|T17F3.3|T17F3_3	protein_coding Pectin lyase-like superfamily protein Encodes a protein with pectin methylesterase activity. The protein expression was shown to be highly restricted to the pollen grain (no detection in any other tissues or in the pollen grains' surrounding cells of the anthers. PPME1; FUNCTIONS IN: pectinesterase activity; INVOLVED IN: pollen tube growth; LOCATED IN: Golgi apparatus, endoplasmic …
AT1G71160	-1.8384	1.91675	1.68e-15	|KCS7|3-ketoacyl-CoA synthase 7|F23N20.15|F23N20_15	protein_coding 3-ketoacyl-CoA synthase 7 Encodes KCS7, a member of the 3-ketoacyl-CoA synthase family involved in the biosynthesis of VLCFA (very long chain fatty acids). 3-ketoacyl-CoA synthase 7 (KCS7); FUNCTIONS IN: transferase activity, transferring acyl groups other than amino-acyl groups, catalytic activity, acyltransferase activity; INVOLVED IN: very long-chain fatty acid metabolic process…
AT1G71810	-1.77798	1.93202	1.3e-08	|F14O23.19|F14O23_19	protein_coding Protein kinase superfamily protein Protein kinase superfamily protein; FUNCTIONS IN: protein kinase activity, ATP binding; INVOLVED IN: protein amino acid phosphorylation; LOCATED IN: chloroplast, plastoglobule; EXPRESSED IN: 22 plant structures; EXPRESSED DURING: 14 growth stages; CONTAINS InterPro DOMAIN/s: ABC-1 (InterPro:IPR004147), Protein kinase, catalytic domain (InterPro:IP…
AT1G72980	-2.30318	3.75671	5.65e-06	LBD7	protein_coding LOB domain-containing protein 7 LOB domain-containing protein 7 (LBD7); CONTAINS InterPro DOMAIN/s: Lateral organ boundaries, LOB (InterPro:IPR004883); BEST Arabidopsis thaliana protein match is: LOB domain-containing protein 22 (TAIR:AT3G13850.1); Has 893 Blast hits to 889 proteins in 33 species: Archae - 0; Bacteria - 2; Metazoa - 5; Fungi - 0; Plants - 865; Viruses - 0; Other Eu…
AT1G75030	-4.0254	1.66752	1.88e-109	|ATLP-3|TLP-3|thaumatin-like protein 3	protein_coding thaumatin-like protein 3 encodes a PR5-like protein thaumatin-like protein 3 (TLP-3); FUNCTIONS IN: molecular_function unknown; INVOLVED IN: response to other organism; LOCATED IN: endomembrane system; EXPRESSED IN: 21 plant structures; EXPRESSED DURING: 13 growth stages; CONTAINS InterPro DOMAIN/s: Thaumatin, conserved site (InterPro:IPR017949), Thaumatin, pathogenesis-related (In…
AT1G75050	-2.51576	2.01282	2.53e-24	|F9E10.10|F9E10_10	protein_coding Pathogenesis-related thaumatin superfamily protein Pathogenesis-related thaumatin superfamily protein; FUNCTIONS IN: molecular_function unknown; INVOLVED IN: response to other organism; LOCATED IN: endomembrane system; EXPRESSED IN: 6 plant structures; EXPRESSED DURING: 4 anthesis, petal differentiation and expansion stage; CONTAINS InterPro DOMAIN/s: Thaumatin, conserved site (Int…
AT1G76250	-1.93292	1.50768	8.47e-08	|T23E18.18|T23E18_18	protein_coding unknown protein; INVOLVED IN: biological_process unknown; LOCATED IN: endomembrane system; EXPRESSED IN: 6 plant structures; EXPRESSED DURING: 4 anthesis, petal differentiation and expansion stage; Has 74 Blast hits to 74 proteins in 16 species: Archae - 0; Bacteria - 0; Metazoa - 1; Fungi - 0; Plants - 69; Viruses - 0; Other Eukaryotes - 4 (source: NCBI BLink).
AT1G76470	-4.42839	1.99408	1.17e-46	|F14G6.7|F14G6_7	protein_coding NAD(P)-binding Rossmann-fold superfamily protein NAD(P)-binding Rossmann-fold superfamily protein; FUNCTIONS IN: coenzyme binding, binding, cinnamoyl-CoA reductase activity, catalytic activity; INVOLVED IN: lignin biosynthetic process, cellular metabolic process, metabolic process; LOCATED IN: endomembrane system; EXPRESSED IN: leaf whorl, sepal, male gametophyte, flower, stamen; E…
AT1G77210	-2.08982	3.4105	6.4e-11	|STP14|AtSTP14|sugar transport protein 14|T14N5.7|T14N5_7	protein_coding sugar transporter 14 AtSTP14 belongs to the family of sugar transport proteins (AtSTPs)in volved in monosaccharide transport. Heterologous expression in yeast revealed that AtSTP14 is the transporter specifc for galactose and does not transport other monosaccharides such as glucose or fructose. sugar transport protein 14 (STP14); FUNCTIONS IN: galactose transmembrane transporter ac…
AT1G77655	-2.15503	2.07072	0.00259959	AT1G77655	protein_coding unknown protein; Has 3 Blast hits to 3 proteins in 1 species: Archae - 0; Bacteria - 0; Metazoa - 0; Fungi - 0; Plants - 3; Viruses - 0; Other Eukaryotes - 0 (source: NCBI BLink).
AT1G77850	-1.81605	1.27395	2.78e-11	|ARF17|auxin response factor 17|F28K19.6|F28K19_6	protein_coding auxin response factor 17 Posttranscriptionally regulated by miR160 and is essential for proper development.Regulates early auxin response genes. auxin response factor 17 (ARF17); FUNCTIONS IN: sequence-specific DNA binding transcription factor activity; INVOLVED IN: anatomical structure morphogenesis, auxin mediated signaling pathway, adventitious root development, regulation of tr…
AT1G78230	-1.73813	3.47241	1.05e-08	|T11I11.17|T11I11_17	protein_coding Outer arm dynein light chain 1 protein Outer arm dynein light chain 1 protein; INVOLVED IN: biological_process unknown; LOCATED IN: vacuole; CONTAINS InterPro DOMAIN/s: Leucine-rich repeat, typical subtype (InterPro:IPR003591), Leucine-rich repeat (InterPro:IPR001611); BEST Arabidopsis thaliana protein match is: Outer arm dynein light chain 1 protein (TAIR:AT4G03260.2); Has 24271 B…
AT1G78720	-2.96308	1.25176	0.0241203	|F9K20.24|F9K20_24	protein_coding SecY protein transport family protein SecY protein transport family protein; FUNCTIONS IN: P-P-bond-hydrolysis-driven protein transmembrane transporter activity; INVOLVED IN: protein secretion, protein transport; LOCATED IN: membrane; EXPRESSED IN: 6 plant structures; EXPRESSED DURING: LP.10 ten leaves visible, LP.02 two leaves visible, petal differentiation and expansion stage, LP…
AT1G79780	-1.41369	1.44259	3.36e-17	|CASPL3A2|CASP-like protein 3A2|F20B17.26|F20B17_26	protein_coding Uncharacterised protein family (UPF0497) Uncharacterised protein family (UPF0497); CONTAINS InterPro DOMAIN/s: Uncharacterised protein family UPF0497, trans-membrane plant (InterPro:IPR006702), Uncharacterised protein family UPF0497, trans-membrane plant subgroup (InterPro:IPR006459); BEST Arabidopsis thaliana protein match is: Uncharacterised protein family (UPF0497) (TAIR:AT3G163…
AT2G01960	-2.47196	2.37729	0.0127261	|TET14|tetraspanin14|F14H20.3|F14H20_3	protein_coding tetraspanin14 Member of TETRASPANIN family tetraspanin14 (TET14); FUNCTIONS IN: molecular_function unknown; INVOLVED IN: biological_process unknown; LOCATED IN: endomembrane system; EXPRESSED IN: flower, carpel; EXPRESSED DURING: petal differentiation and expansion stage; BEST Arabidopsis thaliana protein match is: tetraspanin15 (TAIR:AT5G57810.1); Has 57 Blast hits to 57 proteins …
AT2G03160	-2.71208	1.78414	0.000222274	|ASK19|SK19|SKP1-like 19|T18E12.17|T18E12_17	protein_coding SKP1-like 19 SKP1-like 19 (SK19); CONTAINS InterPro DOMAIN/s: E3 ubiquitin ligase, SCF complex, Skp subunit (InterPro:IPR016897), SKP1 component, dimerisation (InterPro:IPR016072), SKP1 component (InterPro:IPR001232), BTB/POZ fold (InterPro:IPR011333), SKP1 component, POZ (InterPro:IPR016073); BEST Arabidopsis thaliana protein match is: SKP1-like 15 (TAIR:AT3G25650.1); Has 1397 Bla…
AT2G03170	-2.27915	2.17675	2.79e-13	|ASK14|SK14|SKP1-like 14|T18E12.16|T18E12_16	protein_coding SKP1-like 14 SKP1-like 14 (SK14); CONTAINS InterPro DOMAIN/s: E3 ubiquitin ligase, SCF complex, Skp subunit (InterPro:IPR016897), SKP1 component, dimerisation (InterPro:IPR016072), SKP1 component (InterPro:IPR001232), BTB/POZ fold (InterPro:IPR011333), SKP1 component, POZ (InterPro:IPR016073); BEST Arabidopsis thaliana protein match is: SKP1-like 16 (TAIR:AT2G03190.1); Has 1405 Bla…
AT2G03200	-2.79462	2.34023	5.59e-26	|T18E12.13|T18E12_13	protein_coding Eukaryotic aspartyl protease family protein Eukaryotic aspartyl protease family protein; FUNCTIONS IN: aspartic-type endopeptidase activity; INVOLVED IN: proteolysis; LOCATED IN: endomembrane system; EXPRESSED IN: 10 plant structures; EXPRESSED DURING: 4 anthesis, C globular stage, petal differentiation and expansion stage; CONTAINS InterPro DOMAIN/s: Peptidase aspartic (InterPro:I…
AT2G05160	-1.4651	2.61788	4e-08	|F5G3.6|F5G3_6	protein_coding CCCH-type zinc fingerfamily protein with RNA-binding domain CCCH-type zinc fingerfamily protein with RNA-binding domain; FUNCTIONS IN: RNA binding, nucleotide binding, zinc ion binding, nucleic acid binding; INVOLVED IN: biological_process unknown; LOCATED IN: cellular_component unknown; EXPRESSED IN: 6 plant structures; EXPRESSED DURING: 4 anthesis, petal differentiation and expan…
AT2G07560	5.13017	6.79285	1.49e-08	|AHA6|HA6|H(+)-ATPase 6|F9A16.7|F9A16_7	protein_coding H(+)-ATPase 6 H(+)-ATPase 6 (HA6); FUNCTIONS IN: protein binding, ATPase activity; INVOLVED IN: cation transport, metabolic process, ATP biosynthetic process; LOCATED IN: plasma membrane, membrane; EXPRESSED IN: 11 plant structures; EXPRESSED DURING: L mature pollen stage, M germinated pollen stage, 4 anthesis, petal differentiation and expansion stage; CONTAINS InterPro DOMAIN/s: …
AT2G15770	-3.43846	3.37875	0.0117189	AT2G15770	protein_coding Cupredoxin superfamily protein Cupredoxin superfamily protein; FUNCTIONS IN: electron carrier activity, copper ion binding; LOCATED IN: endomembrane system; CONTAINS InterPro DOMAIN/s: Plastocyanin-like (InterPro:IPR003245), Cupredoxin (InterPro:IPR008972); BEST Arabidopsis thaliana protein match is: Cupredoxin superfamily protein (TAIR:AT2G15780.1); Has 18677 Blast hits to 5926 pr…
AT2G16190	-3.79003	3.79491	1.1e-05	AT2G16190	protein_coding FUNCTIONS IN: molecular_function unknown; INVOLVED IN: biological_process unknown; LOCATED IN: cellular_component unknown; BEST Arabidopsis thaliana protein match is: hydroxyproline-rich glycoprotein family protein (TAIR:AT1G49330.1); Has 30201 Blast hits to 17322 proteins in 780 species: Archae - 12; Bacteria - 1396; Metazoa - 17338; Fungi - 3422; Plants - 5037; Viruses - 0; Other…
AT2G16450	-1.95182	2.26304	0.00442519	|F16F14.5|F16F14_5	protein_coding F-box and associated interaction domains-containing protein F-box and associated interaction domains-containing protein; CONTAINS InterPro DOMAIN/s: F-box domain, cyclin-like (InterPro:IPR001810), F-box domain, Skp2-like (InterPro:IPR022364), F-box associated domain, type 3 (InterPro:IPR013187), F-box associated interaction domain (InterPro:IPR017451); BEST Arabidopsis thaliana pro…
AT2G16505	4.43606	3.36538	0.0156251	ESFL9	protein_coding Maternally expressed gene (MEG) family protein Encodes a Maternally expressed gene (MEG) family protein Maternally expressed gene (MEG) family protein; LOCATED IN: endomembrane system; BEST Arabidopsis thaliana protein match is: Maternally expressed gene (MEG) family protein (TAIR:AT2G16535.1); Has 21 Blast hits to 21 proteins in 3 species: Archae - 0; Bacteria - 0; Metazoa - 0; Fu…
AT2G16750	-1.69602	4.50916	4.11e-10	|T24I21.16|T24I21_16	protein_coding Protein kinase protein with adenine nucleotide alpha hydrolases-like domain Protein kinase protein with adenine nucleotide alpha hydrolases-like domain; FUNCTIONS IN: protein serine/threonine kinase activity, protein kinase activity, kinase activity, ATP binding; INVOLVED IN: protein amino acid phosphorylation; LOCATED IN: endomembrane system; EXPRESSED IN: 18 plant structures; EXP…
AT2G16790	-2.21591	1.39441	0.0432863	|T24I21.20|T24I21_20	protein_coding P-loop containing nucleoside triphosphate hydrolases superfamily protein P-loop containing nucleoside triphosphate hydrolases superfamily protein; FUNCTIONS IN: shikimate kinase activity, kinase activity, ATP binding; INVOLVED IN: carbohydrate metabolic process; LOCATED IN: cellular_component unknown; EXPRESSED IN: 10 plant structures; EXPRESSED DURING: LP.04 four leaves visible, 4…
AT2G16910	-2.30595	1.31072	8.44e-38	|AMS|ABORTED MICROSPORES|F12A24.9|F12A24_9	protein_coding basic helix-loop-helix (bHLH) DNA-binding superfamily protein Encodes a basic helix-loop helix transcription factor involved in tapetal cell development. Loss of function mutations are male sterile. AMS binds to a region termed the E box of target gene promoters. ABORTED MICROSPORES (AMS); FUNCTIONS IN: DNA binding, sequence-specific DNA binding transcription factor activity; INVOL…
AT2G18260	-2.40275	1.12531	4.81e-06	|SYP112|ATSYP112|syntaxin of plants 112|T30D6.23|T30D6_23	protein_coding syntaxin of plants 112 member of SYP11 Gene Family syntaxin of plants 112 (SYP112); FUNCTIONS IN: SNAP receptor activity; INVOLVED IN: intracellular protein transport, response to cold, cellular membrane fusion; LOCATED IN: nucleus; EXPRESSED IN: sperm cell, flower; EXPRESSED DURING: petal differentiation and expansion stage; CONTAINS InterPro DOMAIN/s: Target SNARE coiled-coil dom…
AT2G19770	3.76339	5.38862	7.63e-06	|PRF5|profilin 5|F6F22.20|F6F22_20	protein_coding profilin 5 Encodes profilin 5, originally named profilin 4 (PRO4/PFN4). Low-molecular weight, actin monomer-binding protein that regulates the organization of actin cytoskeleton. Pollen-specific plant profilin present predominantly in mature pollen and growing pollen tubes. profilin 5 (PRF5); CONTAINS InterPro DOMAIN/s: Profilin/allergen (InterPro:IPR002097), Profilin, plant (Inter…
AT2G20470	-1.77921	1.98618	7.24e-07	|T13C7.6|T13C7_6	protein_coding AGC (cAMP-dependent, cGMP-dependent and protein kinase C) kinase family protein AGC (cAMP-dependent, cGMP-dependent and protein kinase C) kinase family protein; FUNCTIONS IN: kinase activity; INVOLVED IN: protein amino acid phosphorylation; EXPRESSED IN: male gametophyte; EXPRESSED DURING: M germinated pollen stage; CONTAINS InterPro DOMAIN/s: Protein kinase, ATP binding site (Inte…
AT2G20825	-2.91609	2.12928	1.41e-08	|ULT2|ULTRAPETALA 2|F5H14.2|F5H14_2	protein_coding Developmental regulator, ULTRAPETALA ULTRAPETALA 2 (ULT2); FUNCTIONS IN: DNA binding; INVOLVED IN: biological_process unknown; LOCATED IN: cytosol, nucleus; EXPRESSED IN: 7 plant structures; EXPRESSED DURING: 6 growth stages; CONTAINS InterPro DOMAIN/s: Developmental regulator, ULTRAPETALA (InterPro:IPR020533), SAND domain (InterPro:IPR000770); BEST Arabidopsis thaliana protein mat…
AT2G20970	-1.77897	3.34394	2.78e-09	|F26H11.27|F26H11_27	protein_coding unknown protein; FUNCTIONS IN: molecular_function unknown; INVOLVED IN: biological_process unknown; LOCATED IN: cellular_component unknown; EXPRESSED IN: leaf whorl, sepal; EXPRESSED DURING: petal differentiation and expansion stage; Has 295 Blast hits to 269 proteins in 111 species: Archae - 15; Bacteria - 63; Metazoa - 84; Fungi - 25; Plants - 9; Viruses - 2; Other Eukaryotes - 9…
AT2G21730	-1.7677	3.63003	1.62e-06	|CAD2|ATCAD2|cinnamyl alcohol dehydrogenase homolog 2|F7D8.5|F7D8_5	protein_coding cinnamyl alcohol dehydrogenase homolog 2 cinnamyl alcohol dehydrogenase homolog 2 (CAD2); FUNCTIONS IN: oxidoreductase activity, zinc ion binding; INVOLVED IN: oxidation reduction; CONTAINS InterPro DOMAIN/s: GroES-like (InterPro:IPR011032), Alcohol dehydrogenase GroES-like (InterPro:IPR013154), Alcohol dehydrogenase, zinc-containing, conserved site (InterPro:IPR002328), Alcohol de…
AT2G22030	-2.53762	3.20294	7.08e-10	|T16B14.12|T16B14_12	protein_coding Galactose oxidase/kelch repeat superfamily protein Galactose oxidase/kelch repeat superfamily protein; CONTAINS InterPro DOMAIN/s: F-box domain, cyclin-like (InterPro:IPR001810), Galactose oxidase/kelch, beta-propeller (InterPro:IPR011043), Kelch repeat type 1 (InterPro:IPR006652), Kelch related (InterPro:IPR013089), Kelch-type beta propeller (InterPro:IPR015915); BEST Arabidopsis …
AT2G22060	-1.65869	2.46467	0.0214846	|T16B14.9|T16B14_9	protein_coding BEST Arabidopsis thaliana protein match is: Galactose oxidase/kelch repeat superfamily protein (TAIR:AT2G22030.1); Has 148 Blast hits to 148 proteins in 2 species: Archae - 0; Bacteria - 0; Metazoa - 0; Fungi - 0; Plants - 148; Viruses - 0; Other Eukaryotes - 0 (source: NCBI BLink).
AT2G22170	1.22061	2.00515	0.0385747	|PLAT2|PLAT domain protein 2|T26C19.17|T26C19_17	protein_coding Lipase/lipooxygenase, PLAT/LH2 family protein Lipase/lipooxygenase, PLAT/LH2 family protein; FUNCTIONS IN: molecular_function unknown; INVOLVED IN: biological_process unknown; LOCATED IN: thylakoid, chloroplast, membrane; EXPRESSED IN: 19 plant structures; EXPRESSED DURING: 13 growth stages; CONTAINS InterPro DOMAIN/s: Lipoxygenase, LH2 (InterPro:IPR001024), Lipase/lipooxygenase, P…
AT2G22800	-2.0963	1.77225	5.4e-16	|HAT9|T30L20.6|TRANSCRIPTION FACTOR HAT9	protein_coding Homeobox-leucine zipper protein family Encodes homeobox protein HAT9. HAT9; FUNCTIONS IN: DNA binding, sequence-specific DNA binding transcription factor activity; INVOLVED IN: regulation of transcription, DNA-dependent, regulation of transcription; LOCATED IN: nucleus; EXPRESSED IN: 13 plant structures; EXPRESSED DURING: LP.04 four leaves visible, 4 anthesis, petal differentiation…
AT2G23945	-3.6672	1.83913	7.07e-06	AT2G23945	protein_coding Eukaryotic aspartyl protease family protein Eukaryotic aspartyl protease family protein; FUNCTIONS IN: aspartic-type endopeptidase activity; INVOLVED IN: proteolysis; LOCATED IN: endomembrane system; EXPRESSED IN: 16 plant structures; EXPRESSED DURING: 9 growth stages; CONTAINS InterPro DOMAIN/s: Peptidase aspartic (InterPro:IPR021109), Peptidase aspartic, catalytic (InterPro:IPR00…
AT2G25450	4.80176	-2.87774	1.08e-06	|F13B15.11|F13B15_11	protein_coding 2-oxoglutarate (2OG) and Fe(II)-dependent oxygenase superfamily protein encodes a protein whose sequence is similar to ACC oxidase 2-oxoglutarate (2OG) and Fe(II)-dependent oxygenase superfamily protein; CONTAINS InterPro DOMAIN/s: Oxoglutarate/iron-dependent oxygenase (InterPro:IPR005123); BEST Arabidopsis thaliana protein match is: 2-oxoglutarate (2OG) and Fe(II)-dependent oxygen…
AT2G25700	-1.22186	2.31717	0.00753804	|ASK3|SK3|SKP1-like 3|F3N11.15|F3N11_15	protein_coding SKP1-like 3 E3 ubiquitin ligase SCF complex subunit SKP1/ASK1 (At3), putative, E3 ubiquitin ligase; similar to fimbriata-associated protein fap1 GI:2673868 from (Antirrhinum majus. Interacts with F-box proteins. SKP1-like 3 (SK3); FUNCTIONS IN: ubiquitin-protein ligase activity, protein binding; INVOLVED IN: ubiquitin-dependent protein catabolic process; LOCATED IN: cellular_compon…
AT2G25890	2.1706	2.54615	0.0390628	|F17H15.8|F17H15_8	protein_coding Oleosin family protein Oleosin family protein; FUNCTIONS IN: molecular_function unknown; INVOLVED IN: lipid storage; LOCATED IN: monolayer-surrounded lipid storage body, integral to membrane, membrane; EXPRESSED IN: petal, leaf whorl, flower, carpel; EXPRESSED DURING: 4 anthesis, petal differentiation and expansion stage; CONTAINS InterPro DOMAIN/s: Oleosin (InterPro:IPR000136); BE…
AT2G26940	-2.65948	2.49736	8.37e-06	|F12C20.2|F12C20_2	protein_coding C2H2-type zinc finger family protein C2H2-type zinc finger family protein; FUNCTIONS IN: sequence-specific DNA binding transcription factor activity, zinc ion binding, nucleic acid binding; INVOLVED IN: regulation of transcription; LOCATED IN: intracellular; EXPRESSED IN: leaf whorl, sepal, flower, leaf; EXPRESSED DURING: LP.04 four leaves visible, petal differentiation and expansi…
AT2G28355	6.20178	5.08384	0.00781259	|LCR5|low-molecular-weight cysteine-rich 5	protein_coding low-molecular-weight cysteine-rich 5 low-molecular-weight cysteine-rich 5 (LCR5); FUNCTIONS IN: molecular_function unknown; INVOLVED IN: defense response; LOCATED IN: endomembrane system; EXPRESSED IN: 8 plant structures; EXPRESSED DURING: L mature pollen stage, M germinated pollen stage, 4 anthesis, petal differentiation and expansion stage; CONTAINS InterPro DOMAIN/s: S locus-rel…
AT2G29770	-5.47356	1.01315	0.0240943	|T27A16.13|T27A16_13	protein_coding Galactose oxidase/kelch repeat superfamily protein Galactose oxidase/kelch repeat superfamily protein; CONTAINS InterPro DOMAIN/s: Galactose oxidase/kelch, beta-propeller (InterPro:IPR011043), Kelch repeat type 1 (InterPro:IPR006652), Kelch related (InterPro:IPR013089), Kelch-type beta propeller (InterPro:IPR015915); BEST Arabidopsis thaliana protein match is: Galactose oxidase/kel…
AT2G29780	-5.30701	1.01355	0.0111424	|T27A16.12|T27A16_12	protein_coding Galactose oxidase/kelch repeat superfamily protein Galactose oxidase/kelch repeat superfamily protein; FUNCTIONS IN: molecular_function unknown; INVOLVED IN: biological_process unknown; LOCATED IN: cellular_component unknown; EXPRESSED IN: 24 plant structures; EXPRESSED DURING: 14 growth stages; CONTAINS InterPro DOMAIN/s: Galactose oxidase/kelch, beta-propeller (InterPro:IPR011043…
AT2G29800	-5.20846	1.35372	0.0356991	AT2G29800	protein_coding Galactose oxidase/kelch repeat superfamily protein Galactose oxidase/kelch repeat superfamily protein; CONTAINS InterPro DOMAIN/s: Galactose oxidase/kelch, beta-propeller (InterPro:IPR011043), Kelch repeat type 1 (InterPro:IPR006652), Kelch related (InterPro:IPR013089), Kelch-type beta propeller (InterPro:IPR015915); BEST Arabidopsis thaliana protein match is: Galactose oxidase/kel…
AT2G30140	2.57106	-1.57997	0.000621119	|UGT87A2|UDP-glucosyl transferase 87A2|T27E13.12|T27E13_12	protein_coding UDP-Glycosyltransferase superfamily protein UDP-Glycosyltransferase superfamily protein; CONTAINS InterPro DOMAIN/s: UDP-glucuronosyl/UDP-glucosyltransferase (InterPro:IPR002213); BEST Arabidopsis thaliana protein match is: UDP-Glycosyltransferase superfamily protein (TAIR:AT2G30150.1); Has 7928 Blast hits to 7876 proteins in 486 species: Archae - 0; Bacteria - 504; Metazoa - 2238;…
AT2G31050	-3.46689	3.55477	0.00781259	AT2G31050	protein_coding Cupredoxin superfamily protein Cupredoxin superfamily protein; FUNCTIONS IN: electron carrier activity, copper ion binding; LOCATED IN: anchored to membrane; CONTAINS InterPro DOMAIN/s: Plastocyanin-like (InterPro:IPR003245), Cupredoxin (InterPro:IPR008972); BEST Arabidopsis thaliana protein match is: Cupredoxin superfamily protein (TAIR:AT2G26720.1); Has 1497 Blast hits to 1450 pr…
AT2G31460	-5.02384	1.24585	0.0294503	AT2G31460	protein_coding Domain of unknown function (DUF313) Domain of unknown function (DUF313) ; CONTAINS InterPro DOMAIN/s: Protein of unknown function DUF313 (InterPro:IPR005508); BEST Arabidopsis thaliana protein match is: Domain of unknown function (DUF313) (TAIR:AT2G27410.1); Has 122 Blast hits to 122 proteins in 5 species: Archae - 0; Bacteria - 0; Metazoa - 0; Fungi - 0; Plants - 122; Viruses - 0;…
AT2G31470	-1.7703	2.54844	0.00234993	|DOR|DROUGHT TOLERANCE REPRESSOR|T28P16.4|T28P16_4	protein_coding F-box and associated interaction domains-containing protein Encodes a F-Box protein DOR (Drought tolerance Repressor) functionally as an inhibitory factor for abscisic acid-induced stomatal closure under drought stress. DROUGHT TOLERANCE REPRESSOR (DOR); CONTAINS InterPro DOMAIN/s: F-box domain, cyclin-like (InterPro:IPR001810), F-box associated domain, type 3 (InterPro:IPR013187),…
AT2G31720	-4.80949	3.83601	0.00341804	ARF70	protein_coding Domain of unknown function (DUF313) FUNCTIONS IN: DNA binding; INVOLVED IN: regulation of transcription, DNA-dependent; LOCATED IN: cellular_component unknown; CONTAINS InterPro DOMAIN/s: Protein of unknown function DUF313 (InterPro:IPR005508), Transcriptional factor B3 (InterPro:IPR003340); BEST Arabidopsis thaliana protein match is: Domain of unknown function (DUF313) (TAIR:AT2G1…
AT2G31760	-2.19897	3.14628	0.000728638	|ARI10|ATARI10|ARIADNE 10|ARABIDOPSIS ARIADNE 10|F20M17.20|F20M17_20	protein_coding RING/U-box superfamily protein ARIADNE 10 (ARI10); FUNCTIONS IN: zinc ion binding; CONTAINS InterPro DOMAIN/s: Zinc finger, C6HC-type (InterPro:IPR002867), Zinc finger, RING-type (InterPro:IPR001841); BEST Arabidopsis thaliana protein match is: RING/U-box superfamily protein (TAIR:AT2G31770.1); Has 3151 Blast hits to 3123 proteins in 229 species: Archae - 0; Bacteria - 0; Metazoa -…
AT2G31770	-2.19141	3.10978	8.43e-06	|ARI9|ATARI9|ARIADNE 9|ARABIDOPSIS ARIADNE 9|F20M17.19|F20M17_19	protein_coding RING/U-box superfamily protein ARIADNE 9 (ARI9); FUNCTIONS IN: zinc ion binding; EXPRESSED IN: sepal, root, flower; EXPRESSED DURING: petal differentiation and expansion stage; CONTAINS InterPro DOMAIN/s: Zinc finger, RING-type, conserved site (InterPro:IPR017907), Zinc finger, RING-type (InterPro:IPR001841), Zinc finger, C6HC-type (InterPro:IPR002867); BEST Arabidopsis thaliana pr…
AT2G31945	3.70553	-3.52508	1.44e-28	AT2G31945	protein_coding unknown protein; FUNCTIONS IN: molecular_function unknown; INVOLVED IN: biological_process unknown; LOCATED IN: endomembrane system; EXPRESSED IN: 8 plant structures; EXPRESSED DURING: 4 anthesis, petal differentiation and expansion stage; BEST Arabidopsis thaliana protein match is: unknown protein (TAIR:AT1G05575.1); Has 61 Blast hits to 61 proteins in 10 species: Archae - 0; Bact…
AT2G32360	-1.80764	1.12042	0.00126344	|T32F6.12|T32F6_12	protein_coding Ubiquitin-like superfamily protein Ubiquitin-like superfamily protein; CONTAINS InterPro DOMAIN/s: Ubiquitin supergroup (InterPro:IPR019955); Has 17600 Blast hits to 8009 proteins in 524 species: Archae - 27; Bacteria - 605; Metazoa - 7063; Fungi - 1660; Plants - 691; Viruses - 517; Other Eukaryotes - 7037 (source: NCBI BLink).
AT2G32460	-1.9484	2.59008	4.69e-12	|MYB101|ATMYB101|ATM1|ABS7|myb domain protein 101|ARABIDOPSIS THALIANA MYB 1|ABNORMAL SHOOT 7|T32F6.1	protein_coding myb domain protein 101 Member of the R2R3 factor gene family. myb domain protein 101 (MYB101); CONTAINS InterPro DOMAIN/s: SANT, DNA-binding (InterPro:IPR001005), Homeodomain-like (InterPro:IPR009057), Myb, DNA-binding (InterPro:IPR014778), HTH transcriptional regulator, Myb-type, DNA-binding (InterPro:IPR017930), Homeodomain-related (InterPro:IPR012287), Myb transcription factor (…
AT2G32470	-2.73543	1.38544	0.00260242	|T26B15.3|T26B15_3	protein_coding F-box associated ubiquitination effector family protein F-box associated ubiquitination effector family protein; CONTAINS InterPro DOMAIN/s: F-box associated domain, type 3 (InterPro:IPR013187), F-box associated interaction domain (InterPro:IPR017451); BEST Arabidopsis thaliana protein match is: F-box family protein (TAIR:AT5G22791.2); Has 764 Blast hits to 742 proteins in 16 speci…
AT2G33000	-2.55718	1.00189	0.0052289	|T21L14.6|T21L14_6	protein_coding ubiquitin-associated (UBA)/TS-N domain-containing protein-related ubiquitin-associated (UBA)/TS-N domain-containing protein-related; CONTAINS InterPro DOMAIN/s: UBA-like (InterPro:IPR009060); BEST Arabidopsis thaliana protein match is: Ubiquitin-associated (UBA) protein (TAIR:AT2G33010.1); Has 21 Blast hits to 10 proteins in 3 species: Archae - 0; Bacteria - 0; Metazoa - 1; Fungi -…
AT2G33550	-1.34325	1.89714	0.0212711	|ASR3|ARABIDOPSIS SH4-RELATED3|F4P9.32|F4P9_32	protein_coding Homeodomain-like superfamily protein Homeodomain-like superfamily protein; CONTAINS InterPro DOMAIN/s: MYB-like (InterPro:IPR017877); BEST Arabidopsis thaliana protein match is: sequence-specific DNA binding transcription factors (TAIR:AT4G31270.1); Has 743 Blast hits to 735 proteins in 54 species: Archae - 0; Bacteria - 0; Metazoa - 25; Fungi - 8; Plants - 568; Viruses - 0; Other …
AT2G34010	-2.00939	2.92347	0.000728638	|TIE4|TCP Interactor containing EAR motif protein 4|T14G11.13|T14G11_13	protein_coding unknown protein; BEST Arabidopsis thaliana protein match is: unknown protein (TAIR:AT1G29010.1); Has 32 Blast hits to 31 proteins in 9 species: Archae - 0; Bacteria - 0; Metazoa - 0; Fungi - 5; Plants - 25; Viruses - 0; Other Eukaryotes - 2 (source: NCBI BLink).
AT2G34100	-2.86648	1.72386	0.0351568	|T14G11.22|T14G11_22	protein_coding unknown protein; FUNCTIONS IN: molecular_function unknown; INVOLVED IN: biological_process unknown; LOCATED IN: cellular_component unknown; EXPRESSED IN: sperm cell, flower; EXPRESSED DURING: petal differentiation and expansion stage; Has 10185 Blast hits to 4535 proteins in 413 species: Archae - 41; Bacteria - 4951; Metazoa - 1579; Fungi - 1007; Plants - 277; Viruses - 100; Other …
AT2G34210	-2.5155	1.99026	0.006611	|SPT5-1|F13P17.5|F13P17_5	protein_coding Transcription elongation factor Spt5 Transcription elongation factor Spt5; FUNCTIONS IN: transcription elongation regulator activity, structural constituent of ribosome, transcription initiation factor activity; INVOLVED IN: regulation of transcription from RNA polymerase II promoter, translation, positive regulation of RNA elongation from RNA polymerase II promoter; LOCATED IN: ri…
AT2G34555	-2.66986	3.02514	0.000121124	|ATGA2OX3|GA2OX3|gibberellin 2-oxidase 3	protein_coding gibberellin 2-oxidase 3 Encodes a gibberellin 2-oxidase that acts on C19 gibberellins to deactivate them. gibberellin 2-oxidase 3 (ATGA2OX3); CONTAINS InterPro DOMAIN/s: Oxoglutarate/iron-dependent oxygenase (InterPro:IPR005123); BEST Arabidopsis thaliana protein match is: gibberellin 2-oxidase (TAIR:AT1G30040.1); Has 8137 Blast hits to 8105 proteins in 983 species: Archae - 0; Bac…
AT2G35090	-2.58859	2.32644	0.00442519	AT2G35090	protein_coding Protein of unknown function (DUF1640) Protein of unknown function (DUF1640); FUNCTIONS IN: molecular_function unknown; INVOLVED IN: biological_process unknown; LOCATED IN: mitochondrion; BEST Arabidopsis thaliana protein match is: unknown protein (TAIR:AT2G35070.1); Has 63 Blast hits to 63 proteins in 12 species: Archae - 0; Bacteria - 0; Metazoa - 0; Fungi - 0; Plants - 63; Viruse…
AT2G35200	-1.56197	3.01804	0.0117189	AT2G35200	protein_coding unknown protein; BEST Arabidopsis thaliana protein match is: unknown protein (TAIR:AT1G32690.1); Has 36 Blast hits to 36 proteins in 8 species: Archae - 0; Bacteria - 0; Metazoa - 0; Fungi - 0; Plants - 36; Viruses - 0; Other Eukaryotes - 0 (source: NCBI BLink).
AT2G35930	-2.61575	2.08397	0.001431	|PUB23|AtPUB23|plant U-box 23|F11F19.16|F11F19_16	protein_coding plant U-box 23 Encodes a cytoplasmically localized U-box domain containing E3 ubiquitin ligase that is involved in the response to water stress and acts as a negative regulator of PAMP-triggered immunity. plant U-box 23 (PUB23); CONTAINS InterPro DOMAIN/s: U box domain (InterPro:IPR003613), Armadillo-like helical (InterPro:IPR011989), Armadillo-type fold (InterPro:IPR016024); BEST …
AT2G36180	-1.34176	3.42038	3.03e-06	CML31	protein_coding EF hand calcium-binding protein family EF hand calcium-binding protein family; FUNCTIONS IN: calcium ion binding; INVOLVED IN: biological_process unknown; LOCATED IN: cellular_component unknown; CONTAINS InterPro DOMAIN/s: EF-Hand 1, calcium-binding site (InterPro:IPR018247), EF-HAND 2 (InterPro:IPR018249), EF-hand-like domain (InterPro:IPR011992), Calcium-binding EF-hand (InterPro…
AT2G36190	-1.64011	2.98787	5.91e-15	|AtcwINV4|cwINV4|AtCWIN4|cell wall invertase 4|F9C22.8	protein_coding cell wall invertase 4 cwINV4 appears to function as a cell wall-localized invertase (that can catalyze the hydrolysis of sucrose into fructose and glucose) based on the phenotype of cwinv4 mutants. cwINV4 transcripts are expressed at high levels in lateral and median nectaries and this enzyme plays an important role in nectar production. cell wall invertase 4 (cwINV4); CONTAINS Int…
AT2G38530	1.66539	-1.95718	1.05e-12	|LTP2|LP2|cdf3|lipid transfer protein 2|cell growth defect factor-3|T6A23.27|T6A23_27|LIPID TRANSFER PROTEIN	protein_coding lipid transfer protein 2 Involved in lipid transfer between membranes. Belongs to a family of Lipid transfer proteins. Sequence similarity to other plant/Arabidopsis LPT genes but highest similarity to LPT1. Stress and pathogen-inducible motifs found in the upstream region. Expressed in flower, leaves and siliques but absent in roots. Predicted to be a member of PR-14 pathogenesis-…
AT2G39590	-1.86002	2.80913	4.43e-07	|F12L6.25|F12L6_25	protein_coding Ribosomal protein S8 family protein Ribosomal protein S8 family protein; CONTAINS InterPro DOMAIN/s: Ribosomal protein S8 (InterPro:IPR000630); BEST Arabidopsis thaliana protein match is: Ribosomal protein S8 family protein (TAIR:AT5G59850.1); Has 4287 Blast hits to 4287 proteins in 1592 species: Archae - 277; Bacteria - 2368; Metazoa - 435; Fungi - 223; Plants - 268; Viruses - 0; …
AT2G39820	-1.56655	1.993	6.88e-05	|eIF6B|eukaryotic initiation factor 6B|T5I7.12|T5I7_12	protein_coding Translation initiation factor IF6 Translation initiation factor IF6; FUNCTIONS IN: ribosome binding, translation initiation factor activity; INVOLVED IN: translational initiation, mature ribosome assembly; LOCATED IN: cellular_component unknown; EXPRESSED IN: 7 plant structures; EXPRESSED DURING: L mature pollen stage, M germinated pollen stage, 4 anthesis, petal differentiation an…
AT2G41040	-1.68324	3.71354	2.22e-78	|T3K9.19|T3K9_19	protein_coding S-adenosyl-L-methionine-dependent methyltransferases superfamily protein S-adenosyl-L-methionine-dependent methyltransferases superfamily protein; FUNCTIONS IN: methyltransferase activity; INVOLVED IN: response to karrikin; LOCATED IN: chloroplast, plastoglobule; EXPRESSED IN: 21 plant structures; EXPRESSED DURING: 12 growth stages; CONTAINS InterPro DOMAIN/s: Methyltransferase typ…
AT2G41415	-3.26692	2.82431	4.03e-111	ESFL4	protein_coding Maternally expressed gene (MEG) family protein Encodes a Maternally expressed gene (MEG) family protein Maternally expressed gene (MEG) family protein; LOCATED IN: endomembrane system; BEST Arabidopsis thaliana protein match is: Maternally expressed gene (MEG) family protein (TAIR:AT1G10747.1); Has 27 Blast hits to 27 proteins in 2 species: Archae - 0; Bacteria - 0; Metazoa - 0; Fu…
AT2G41905	1.89463	1.62478	3.76e-05	AT2G41905	protein_coding BEST Arabidopsis thaliana protein match is: arabinogalactan protein 23 (TAIR:AT3G57690.1); Has 35333 Blast hits to 34131 proteins in 2444 species: Archae - 798; Bacteria - 22429; Metazoa - 974; Fungi - 991; Plants - 531; Viruses - 0; Other Eukaryotes - 9610 (source: NCBI BLink).
AT2G42470	-3.08166	2.62474	0.00234993	AT2G42470	protein_coding TRAF-like family protein TRAF-like family protein; CONTAINS InterPro DOMAIN/s: TRAF-like (InterPro:IPR008974), MATH (InterPro:IPR002083); BEST Arabidopsis thaliana protein match is: TRAF-like family protein (TAIR:AT2G42460.1); Has 4717 Blast hits to 3206 proteins in 385 species: Archae - 74; Bacteria - 290; Metazoa - 1909; Fungi - 361; Plants - 1476; Viruses - 11; Other Eukaryotes …
AT2G42480	-2.75833	2.92006	7.66e-12	|MHK10.20|MHK10_20	protein_coding TRAF-like family protein TRAF-like family protein; CONTAINS InterPro DOMAIN/s: TRAF-like (InterPro:IPR008974), MATH (InterPro:IPR002083); BEST Arabidopsis thaliana protein match is: TRAF-like family protein (TAIR:AT2G42470.1); Has 20820 Blast hits to 13670 proteins in 1127 species: Archae - 516; Bacteria - 2848; Metazoa - 7681; Fungi - 1563; Plants - 1737; Viruses - 68; Other Eukar…
AT2G42940	-4.66583	1.59769	4.39e-14	|TEK|AHL16|TRANSPOSABLE ELEMENT SILENCING VIA AT-HOOK|AT-hook motif nuclear-localized protein 16|F23E6.8|F23E6_8	protein_coding Predicted AT-hook DNA-binding family protein Predicted AT-hook DNA-binding family protein; FUNCTIONS IN: DNA binding; INVOLVED IN: biological_process unknown; LOCATED IN: chloroplast; EXPRESSED IN: leaf whorl, sepal, flower; EXPRESSED DURING: petal differentiation and expansion stage; CONTAINS InterPro DOMAIN/s: Protein of unknown function DUF296 (InterPro:IPR005175), AT hook, DNA-…
AT2G43510	2.81497	-1.81069	0.000156438	|ATTI1|TI1|trypsin inhibitor protein 1|T1O24.25|TRYPSIN INHIBITOR	protein_coding trypsin inhibitor protein 1 Member of the defensin-like (DEFL) family. Encodes putative trypsin inhibitor protein which may function in defense against herbivory. trypsin inhibitor protein 1 (TI1); FUNCTIONS IN: serine-type endopeptidase inhibitor activity; INVOLVED IN: defense response to fungus, defense response; LOCATED IN: endomembrane system, extracellular region; EXPRESSED IN…
AT2G45210	3.38485	-3.87342	0.0156251	|SAUR36|SAG201|SMALL AUXIN UPREGULATED 36|senescence-associated gene 201|F4L23.28	protein_coding SAUR-like auxin-responsive protein family SAUR-like auxin-responsive protein family ; CONTAINS InterPro DOMAIN/s: Auxin responsive SAUR protein (InterPro:IPR003676); BEST Arabidopsis thaliana protein match is: SAUR-like auxin-responsive protein family (TAIR:AT3G60690.1); Has 1221 Blast hits to 1213 proteins in 27 species: Archae - 0; Bacteria - 0; Metazoa - 0; Fungi - 0; Plants - 1…
AT2G45750	-1.89789	1.79841	1.21e-09	|F4I18.27	protein_coding S-adenosyl-L-methionine-dependent methyltransferases superfamily protein S-adenosyl-L-methionine-dependent methyltransferases superfamily protein; CONTAINS InterPro DOMAIN/s: Protein of unknown function DUF248, methyltransferase putative (InterPro:IPR004159); BEST Arabidopsis thaliana protein match is: S-adenosyl-L-methionine-dependent methyltransferases superfamily protein (TAIR:A…
AT2G46660	-3.92639	2.15352	6.96e-05	|CYP78A6|EOD3|cytochrome P450, family 78, subfamily A, polypeptide 6|enhancer of da1-1|T3A4.4|T3A4_4	protein_coding cytochrome P450, family 78, subfamily A, polypeptide 6 member of CYP78A "cytochrome P450, family 78, subfamily A, polypeptide 6" (CYP78A6); FUNCTIONS IN: electron carrier activity, monooxygenase activity, iron ion binding, oxygen binding, heme binding; INVOLVED IN: oxidation reduction; LOCATED IN: endomembrane system; EXPRESSED IN: 13 plant structures; EXPRESSED DURING: C globular …
AT2G46880	-2.12283	5.03136	3.43e-28	|ATPAP14|PAP14|purple acid phosphatase 14|F14M4.29	protein_coding purple acid phosphatase 14 purple acid phosphatase 14 (PAP14); FUNCTIONS IN: protein serine/threonine phosphatase activity, acid phosphatase activity; LOCATED IN: endomembrane system; EXPRESSED IN: leaf whorl, sepal, flower; EXPRESSED DURING: petal differentiation and expansion stage; CONTAINS InterPro DOMAIN/s: Metallophosphoesterase (InterPro:IPR004843), Phosphoesterase At2g46880…
AT2G47040	1.74492	3.58858	5.4e-16	|VGD1|VANGUARD1|F14M4.13	protein_coding Plant invertase/pectin methylesterase inhibitor superfamily Share high homologies with a group of pectin methylesterases (PME), pollen specific, and is required for enhancing the growth of pollen tube in style and transmitting tract tissues. VANGUARD1 (VGD1); FUNCTIONS IN: enzyme inhibitor activity, pectinesterase activity; INVOLVED IN: pollen tube growth; LOCATED IN: endomembrane …
AT2G47190	3.42768	-2.3958	0.0385747	|ATMYB2|MYB2|MYB DOMAIN PROTEIN 2|T8I13.3	protein_coding myb domain protein 2 Encodes a MYB transcription factor that possesses an R2R3 MYB DNA binding domain and is known to regulate the expression of salt- and dehydration-responsive genes. Has been shown to bind calmodulin. myb domain protein 2 (MYB2); FUNCTIONS IN: calmodulin binding, DNA binding, transcription activator activity, sequence-specific DNA binding transcription factor act…
AT2G47485	-1.76099	1.16417	1.48e-08	AT2G47485	protein_coding unknown protein; BEST Arabidopsis thaliana protein match is: unknown protein (TAIR:AT3G62650.1); Has 35333 Blast hits to 34131 proteins in 2444 species: Archae - 798; Bacteria - 22429; Metazoa - 974; Fungi - 991; Plants - 531; Viruses - 0; Other Eukaryotes - 9610 (source: NCBI BLink).
AT2G48130	-2.55006	2.66804	0.00738542	|F11L15.3	protein_coding Bifunctional inhibitor/lipid-transfer protein/seed storage 2S albumin superfamily protein Bifunctional inhibitor/lipid-transfer protein/seed storage 2S albumin superfamily protein; FUNCTIONS IN: lipid binding; INVOLVED IN: lipid transport; LOCATED IN: anchored to membrane; EXPRESSED IN: hypocotyl, root, flower; EXPRESSED DURING: petal differentiation and expansion stage; CONTAINS I…
AT3G02030	-2.47584	1.87314	4.03e-37	|F1C9.19|F1C9_19	protein_coding transferases, transferring acyl groups other than amino-acyl groups;acyltransferases transferases, transferring acyl groups other than amino-acyl groups;acyltransferases; FUNCTIONS IN: transferase activity, transferring acyl groups other than amino-acyl groups, acyltransferase activity; INVOLVED IN: metabolic process; CONTAINS InterPro DOMAIN/s: Diacylglycerol acyltransferase (Inte…
AT3G03430	1.68473	3.28908	0.0214846	|T21P5.15|T21P5_15	protein_coding Calcium-binding EF-hand family protein Calcium-binding EF-hand family protein; FUNCTIONS IN: calcium ion binding; INVOLVED IN: biological_process unknown; LOCATED IN: cytoplasm; EXPRESSED IN: 9 plant structures; EXPRESSED DURING: L mature pollen stage, M germinated pollen stage, 4 anthesis, C globular stage, petal differentiation and expansion stage; CONTAINS InterPro DOMAIN/s: EF-…
AT3G03470	1.39942	-2.05856	2.75e-07	|CYP89A9|"cytochrome P450, family 87, subfamily A, polypeptide 9"|T21P5.11|T21P5_11	protein_coding cytochrome P450, family 87, subfamily A, polypeptide 9 member of CYP89A "cytochrome P450, family 87, subfamily A, polypeptide 9" (CYP89A9); FUNCTIONS IN: electron carrier activity, monooxygenase activity, iron ion binding, oxygen binding, heme binding; INVOLVED IN: response to cyclopentenone; LOCATED IN: endomembrane system; EXPRESSED IN: 22 plant structures; EXPRESSED DURING: 13 g…
AT3G03650	-3.09525	1.73858	2.08e-08	EDA5	protein_coding Exostosin family protein embryo sac development arrest 5 (EDA5); FUNCTIONS IN: catalytic activity; INVOLVED IN: megagametogenesis, pollen tube development; LOCATED IN: membrane; CONTAINS InterPro DOMAIN/s: Exostosin-like (InterPro:IPR004263); BEST Arabidopsis thaliana protein match is: exostosin family protein (TAIR:AT3G45400.1); Has 1124 Blast hits to 1120 proteins in 61 species: …
AT3G03760	-2.70128	5.12123	1.71e-57	|LBD20|LOB domain-containing protein 20|F20H23.21|F20H23_21	protein_coding LOB domain-containing protein 20 LOB domain-containing protein 20 (LBD20); CONTAINS InterPro DOMAIN/s: Lateral organ boundaries, LOB (InterPro:IPR004883), Uncharacterised conserved protein UCP038127, LOB (InterPro:IPR017394); BEST Arabidopsis thaliana protein match is: lateral organ boundaries-domain 16 (TAIR:AT2G42430.1); Has 888 Blast hits to 883 proteins in 26 species: Archae - …
AT3G05180	-1.3809	1.60399	1.65e-08	|T12H1.15|T12H1_15	protein_coding GDSL-like Lipase/Acylhydrolase superfamily protein GDSL-like Lipase/Acylhydrolase superfamily protein; FUNCTIONS IN: hydrolase activity, acting on ester bonds, carboxylesterase activity; INVOLVED IN: lipid metabolic process; LOCATED IN: apoplast; EXPRESSED IN: 19 plant structures; EXPRESSED DURING: 13 growth stages; CONTAINS InterPro DOMAIN/s: Lipase, GDSL (InterPro:IPR001087); BES…
AT3G05440	-2.71667	2.87751	0.0214846	AT3G05440	protein_coding C2 domain-containing protein C2 domain-containing protein; CONTAINS InterPro DOMAIN/s: C2 calcium-dependent membrane targeting (InterPro:IPR000008); BEST Arabidopsis thaliana protein match is: soybean gene regulated by cold-2 (TAIR:AT1G09070.1); Has 61 Blast hits to 61 proteins in 13 species: Archae - 0; Bacteria - 0; Metazoa - 0; Fungi - 0; Plants - 61; Viruses - 0; Other Eukaryot…
AT3G05890	-1.27561	1.23639	0.00130736	|RCI2B|RARE-COLD-INDUCIBLE 2B|F2O10.15|F2O10_15	protein_coding Low temperature and salt responsive protein family RARE-COLD-INDUCIBLE 2B (RCI2B); CONTAINS InterPro DOMAIN/s: Uncharacterised protein family UPF0057 (InterPro:IPR000612); BEST Arabidopsis thaliana protein match is: Low temperature and salt responsive protein family (TAIR:AT3G05880.1); Has 1391 Blast hits to 1391 proteins in 471 species: Archae - 0; Bacteria - 653; Metazoa - 37; Fu…
AT3G05960	5.07057	4.90253	0.00781259	|ATSTP6|STP6|SUGAR TRANSPORTER 6|F2O10.8|F2O10_8|AtSTP6	protein_coding sugar transporter 6 Encodes a hexose sugar transporter that is expressed in pollen. STP6 may play a role in providing sugars during late pollen maturation or pollen tube germination. sugar transporter 6 (STP6); FUNCTIONS IN: carbohydrate transmembrane transporter activity, sugar:hydrogen symporter activity, monosaccharide transmembrane transporter activity; INVOLVED IN: carbohydrat…
AT3G06100	-3.69615	2.28828	3.66e-34	|NLM6|NLM8|NIP7;1|NOD26-LIKE MIP 6|NOD26-LIKE MIP 8|NOD26-like intrinsic protein 7;1|F28L1.3|F28L1_3	protein_coding NOD26-like intrinsic protein 7;1 NOD26-like intrinsic protein 7;1 (NIP7;1); FUNCTIONS IN: water channel activity; INVOLVED IN: transport; LOCATED IN: membrane; EXPRESSED IN: 6 plant structures; EXPRESSED DURING: petal differentiation and expansion stage; CONTAINS InterPro DOMAIN/s: Major intrinsic protein, conserved site (InterPro:IPR022357), Major intrinsic protein (InterPro:IPR00…
AT3G06545	-2.02297	3.5646	6.68e-08	AT3G06545	protein_coding unknown protein; FUNCTIONS IN: molecular_function unknown; INVOLVED IN: biological_process unknown; LOCATED IN: endomembrane system; BEST Arabidopsis thaliana protein match is: unknown protein (TAIR:AT3G11060.1); Has 12 Blast hits to 12 proteins in 2 species: Archae - 0; Bacteria - 0; Metazoa - 0; Fungi - 0; Plants - 12; Viruses - 0; Other Eukaryotes - 0 (source: NCBI BLink).
AT3G07070	-1.5046	2.93594	0.0018311	|F17A9.25	protein_coding Protein kinase superfamily protein Protein kinase superfamily protein; FUNCTIONS IN: protein serine/threonine kinase activity, protein kinase activity, kinase activity, ATP binding; INVOLVED IN: protein amino acid phosphorylation; LOCATED IN: cellular_component unknown; EXPRESSED IN: male gametophyte, flower, pollen tube; EXPRESSED DURING: L mature pollen stage, M germinated pollen…
AT3G07450	-3.52103	1.11728	2.49e-34	|F21O3.16	protein_coding Bifunctional inhibitor/lipid-transfer protein/seed storage 2S albumin superfamily protein Bifunctional inhibitor/lipid-transfer protein/seed storage 2S albumin superfamily protein; FUNCTIONS IN: lipid binding; INVOLVED IN: lipid transport; LOCATED IN: endomembrane system; EXPRESSED IN: embryo, leaf whorl, sepal, flower, seed; EXPRESSED DURING: petal differentiation and expansion st…
AT3G07850	2.80979	6.29883	1.64e-57	|AT3G07850.1|F17A17.19	protein_coding Pectin lyase-like superfamily protein Pectin lyase-like superfamily protein; FUNCTIONS IN: polygalacturonase activity; INVOLVED IN: carbohydrate metabolic process; LOCATED IN: endomembrane system; EXPRESSED IN: male gametophyte, pollen tube; EXPRESSED DURING: L mature pollen stage, M germinated pollen stage; CONTAINS InterPro DOMAIN/s: Pectin lyase fold/virulence factor (InterPro:I…
AT3G08560	3.51585	2.9518	0.0117189	|VHA-E2|vacuolar H+-ATPase subunit E isoform 2|F17O14.3	protein_coding vacuolar H+-ATPase subunit E isoform 2 vacuolar H+-ATPase subunit E isoform 2 (VHA-E2); FUNCTIONS IN: hydrogen-exporting ATPase activity, phosphorylative mechanism, proton-transporting ATPase activity, rotational mechanism; INVOLVED IN: ATP synthesis coupled proton transport; LOCATED IN: vacuole, mitochondrial proton-transporting ATP synthase complex; EXPRESSED IN: petal, leaf whor…
AT3G08750	-3.79318	1.07557	0.0470326	|F17O14.22	protein_coding F-box and associated interaction domains-containing protein F-box and associated interaction domains-containing protein; FUNCTIONS IN: molecular_function unknown; INVOLVED IN: biological_process unknown; LOCATED IN: endomembrane system; EXPRESSED IN: flower; EXPRESSED DURING: petal differentiation and expansion stage; CONTAINS InterPro DOMAIN/s: F-box domain, cyclin-like (InterPro:…
AT3G09680	-1.35867	2.84955	3.26e-09	RPS23A	protein_coding Ribosomal protein S12/S23 family protein Ribosomal protein S12/S23 family protein; FUNCTIONS IN: structural constituent of ribosome; INVOLVED IN: translation; LOCATED IN: cytosolic small ribosomal subunit, cytosolic ribosome, ribosome, nucleolus; CONTAINS InterPro DOMAIN/s: Ribosomal protein S23, eukaryotic/archaeal (InterPro:IPR005680), Ribosomal protein S12/S23 (InterPro:IPR00603…
AT3G10116	-2.54337	3.65053	9.83e-16	AT3G10116	protein_coding COBRA-like extracellular glycosyl-phosphatidyl inositol-anchored protein family COBRA-like extracellular glycosyl-phosphatidyl inositol-anchored protein family; CONTAINS InterPro DOMAIN/s: Glycosyl-phosphatidyl inositol-anchored, plant (InterPro:IPR006918); Has 64 Blast hits to 64 proteins in 14 species: Archae - 0; Bacteria - 0; Metazoa - 0; Fungi - 0; Plants - 64; Viruses - 0; Ot…
AT3G10340	-2.38304	3.55156	2.32e-21	|PAL4|phenylalanine ammonia-lyase 4|F14P13.6	protein_coding phenylalanine ammonia-lyase 4 Encodes PAL4, a putative a phenylalanine ammonia-lyase. Arabidopsis has four PALs: AT2G37040 (PAL1), AT3G53260 (PAL2), AT5G04230 (PAL3) and AT3G10340 (PAL4). phenylalanine ammonia-lyase 4 (PAL4); FUNCTIONS IN: ammonia-lyase activity, catalytic activity; INVOLVED IN: L-phenylalanine catabolic process, biosynthetic process; LOCATED IN: cytoplasm; EXPRESS…
AT3G10450	2.30239	-2.69495	0.000156532	|SCPL7|serine carboxypeptidase-like 7|F13M14.27	protein_coding serine carboxypeptidase-like 7 serine carboxypeptidase-like 7 (SCPL7); FUNCTIONS IN: serine-type carboxypeptidase activity; INVOLVED IN: proteolysis; EXPRESSED IN: 18 plant structures; EXPRESSED DURING: 11 growth stages; CONTAINS InterPro DOMAIN/s: Peptidase S10, serine carboxypeptidase (InterPro:IPR001563); BEST Arabidopsis thaliana protein match is: serine carboxypeptidase-like 2…
AT3G10580	-2.50272	1.61213	1.9e-06	|F13M14.13	protein_coding Homeodomain-like superfamily protein Homeodomain-like superfamily protein; CONTAINS InterPro DOMAIN/s: SANT, DNA-binding (InterPro:IPR001005), Homeodomain-like (InterPro:IPR009057), Myb, DNA-binding (InterPro:IPR014778), HTH transcriptional regulator, Myb-type, DNA-binding (InterPro:IPR017930), Myb-like DNA-binding domain, SHAQKYF class (InterPro:IPR006447); BEST Arabidopsis thalia…
AT3G11160	-1.57834	2.06844	0.00719761	|F11B9.9	protein_coding unknown protein; Has 6 Blast hits to 6 proteins in 3 species: Archae - 0; Bacteria - 0; Metazoa - 0; Fungi - 0; Plants - 5; Viruses - 0; Other Eukaryotes - 1 (source: NCBI BLink).
AT3G11480	1.63867	3.78968	2.98e-06	|BSMT1|ATBSMT1|F24K9.15	protein_coding S-adenosyl-L-methionine-dependent methyltransferases superfamily protein The gene encodes a SABATH methyltransferase that methylates both salicylic acid and benzoic acid. It is highly expressed in flowers, induced by biotic and abiotic stress and thought to be involved in direct defense mechanism. BSMT1; CONTAINS InterPro DOMAIN/s: SAM dependent carboxyl methyltransferase (InterPro…
AT3G11980	-3.59483	2.31483	1.8e-158	|MS2|FAR2|MALE STERILITY 2|FATTY ACID REDUCTASE 2|MEC18.1|MALE STERILITY PROTEIN 2	protein_coding Jojoba acyl CoA reductase-related male sterility protein Similar to fatty acid reductases. MALE STERILITY 2 (MS2); FUNCTIONS IN: fatty-acyl-CoA reductase (alcohol-forming) activity, oxidoreductase activity, acting on the CH-CH group of donors, NAD or NADP as acceptor; INVOLVED IN: microsporogenesis, pollen exine formation; LOCATED IN: chloroplast; EXPRESSED IN: leaf whorl, sepal, f…
AT3G13220	-4.19599	2.37515	5.13e-53	|WBC27|ABCG26|AtABCG26|MSR02|ATP-binding cassette G26|MJG19.25	protein_coding ABC-2 type transporter family protein Encodes a ATP-binding cassette transporter G26 (ABCG26) involved in tapetal cell and pollen development. Required for male fertility and pollen exine formation. WBC27; CONTAINS InterPro DOMAIN/s: ATPase, AAA+ type, core (InterPro:IPR003593), ABC transporter-like (InterPro:IPR003439), ABC-2 type transporter (InterPro:IPR013525); BEST Arabidopsis…
AT3G13400	1.85072	3.86553	2.08e-25	|sks13|SKU5 similar 13|MRP15.10	protein_coding SKU5 similar 13 SKU5 similar 13 (sks13); FUNCTIONS IN: oxidoreductase activity, copper ion binding; INVOLVED IN: oxidation reduction; LOCATED IN: endomembrane system; EXPRESSED IN: 11 plant structures; EXPRESSED DURING: L mature pollen stage, M germinated pollen stage, 4 anthesis, C globular stage, petal differentiation and expansion stage; CONTAINS InterPro DOMAIN/s: Multicopper o…
AT3G14040	2.95036	6.26385	4.54e-45	|MDC16.32	protein_coding Pectin lyase-like superfamily protein Pectin lyase-like superfamily protein; FUNCTIONS IN: polygalacturonase activity; INVOLVED IN: carbohydrate metabolic process; LOCATED IN: endomembrane system; EXPRESSED IN: male gametophyte; CONTAINS InterPro DOMAIN/s: Pectin lyase fold/virulence factor (InterPro:IPR011050), Pectin lyase fold (InterPro:IPR012334), Glycoside hydrolase, family 28…
AT3G15400	-1.79323	2.82484	0	|ATA20|anther 20|MJK13.6	protein_coding anther 20 Encodes a protein with novel repeat sequences and a glycine-rich domain which has a 53% identity to GRP1, a petunia glycine-rich cell wall protein. anther 20 (ATA20); FUNCTIONS IN: molecular_function unknown; INVOLVED IN: biological_process unknown; LOCATED IN: plant-type cell wall; EXPRESSED IN: 8 plant structures; EXPRESSED DURING: 4 anthesis, petal differentiation and …
AT3G15740	-1.86491	1.43303	0.0346905	|MSJ11.14	protein_coding RING/U-box superfamily protein RING/U-box superfamily protein; FUNCTIONS IN: zinc ion binding; EXPRESSED IN: 10 plant structures; EXPRESSED DURING: 4 anthesis, F mature embryo stage, petal differentiation and expansion stage, D bilateral stage; CONTAINS InterPro DOMAIN/s: Zinc finger, RING-type (InterPro:IPR001841), Zinc finger, C3HC4 RING-type (InterPro:IPR018957); BEST Arabidopsi…
AT3G16340	-1.92163	3.14351	1.42e-25	|ATPDR1|PDR1|ABCG29|AtABCG29|PLEIOTROPIC DRUG RESISTANCE 1|ATP-binding cassette G29|MYA6.19	protein_coding pleiotropic drug resistance 1 pleiotropic drug resistance 1 (PDR1); CONTAINS InterPro DOMAIN/s: ATPase, AAA+ type, core (InterPro:IPR003593), ABC transporter-like (InterPro:IPR003439), Plant PDR ABC transporter associated (InterPro:IPR013581), Pleiotropic drug resistance protein PDR (InterPro:IPR005285), ABC-2 type transporter (InterPro:IPR013525); BEST Arabidopsis thaliana protein…
AT3G16580	-2.14474	2.94097	8.43e-06	|MGL6.4	protein_coding F-box and associated interaction domains-containing protein F-box and associated interaction domains-containing protein; FUNCTIONS IN: molecular_function unknown; INVOLVED IN: biological_process unknown; LOCATED IN: vacuole; EXPRESSED IN: sperm cell; CONTAINS InterPro DOMAIN/s: F-box domain, cyclin-like (InterPro:IPR001810), F-box domain, Skp2-like (InterPro:IPR022364), F-box assoc…
AT3G17320	-1.61289	3.22954	0.000221264	AT3G17320	protein_coding F-box and associated interaction domains-containing protein F-box and associated interaction domains-containing protein; CONTAINS InterPro DOMAIN/s: F-box domain, cyclin-like (InterPro:IPR001810), F-box domain, Skp2-like (InterPro:IPR022364), F-box associated domain, type 1 (InterPro:IPR006527), F-box associated interaction domain (InterPro:IPR017451); BEST Arabidopsis thaliana pro…
AT3G17530	-1.93684	2.2749	0.0127261	AT3G17530	protein_coding F-box and associated interaction domains-containing protein F-box and associated interaction domains-containing protein; CONTAINS InterPro DOMAIN/s: F-box domain, cyclin-like (InterPro:IPR001810), F-box domain, Skp2-like (InterPro:IPR022364), F-box associated domain, type 1 (InterPro:IPR006527), F-box associated interaction domain (InterPro:IPR017451); BEST Arabidopsis thaliana pro…
AT3G18610	-2.052	1.4672	0.000535506	|PARLL1|ATNUC-L2|NUC2|PARALLEL1-LIKE 1|nucleolin like 2|nucleolin 2|AT3G18610.1|K24M9.10	protein_coding nucleolin like 2 Encodes ATNUC-L2 (NUCLEOLIN LIKE 2). nucleolin like 2 (NUC-L2); FUNCTIONS IN: nucleotide binding, nucleic acid binding; EXPRESSED IN: egg cell, cultured cell; CONTAINS InterPro DOMAIN/s: RNA recognition motif, RNP-1 (InterPro:IPR000504), Nucleotide-binding, alpha-beta plait (InterPro:IPR012677); BEST Arabidopsis thaliana protein match is: nucleolin like 1 (TAIR:AT1…
AT3G19030	2.95934	-1.98844	9.07e-06	|K13E13.14	protein_coding unknown protein; FUNCTIONS IN: molecular_function unknown; INVOLVED IN: pyridoxine biosynthetic process, homoserine biosynthetic process; LOCATED IN: endomembrane system; EXPRESSED IN: 19 plant structures; EXPRESSED DURING: 9 growth stages; BEST Arabidopsis thaliana protein match is: unknown protein (TAIR:AT1G49500.1); Has 22 Blast hits to 22 proteins in 2 species: Archae - 0; Bact…
AT3G19055	-2.12892	3.51117	0.0214846	AT3G19055	protein_coding unknown protein; Has 1 Blast hits to 1 proteins in 1 species: Archae - 0; Bacteria - 0; Metazoa - 0; Fungi - 0; Plants - 1; Viruses - 0; Other Eukaryotes - 0 (source: NCBI BLink).
AT3G20710	-1.93515	2.39001	0.0129397	|F3H11.11	protein_coding F-box family protein F-box family protein; CONTAINS InterPro DOMAIN/s: F-box domain, cyclin-like (InterPro:IPR001810), F-box domain, Skp2-like (InterPro:IPR022364), F-box associated domain, type 1 (InterPro:IPR006527), F-box associated interaction domain (InterPro:IPR017451); BEST Arabidopsis thaliana protein match is: F-box and associated interaction domains-containing protein (TA…
AT3G22730	-3.15024	3.01689	0.0117189	AT3G22730	protein_coding F-box and associated interaction domains-containing protein F-box and associated interaction domains-containing protein; CONTAINS InterPro DOMAIN/s: F-box domain, cyclin-like (InterPro:IPR001810), F-box domain, Skp2-like (InterPro:IPR022364), F-box associated domain, type 1 (InterPro:IPR006527), F-box associated interaction domain (InterPro:IPR017451); BEST Arabidopsis thaliana pro…
AT3G22860	-2.24092	1.39388	0.00904163	|TIF3C2|ATEIF3C-2|EIF3C-2|ATTIF3C2|eukaryotic translation initiation factor 3 subunit C2|EUKARYOTIC INITIATION FACTOR 3C-2|F5N	protein_coding eukaryotic translation initiation factor 3 subunit C2 member of eIF3c - eukaryotic initiation factor 3c eukaryotic translation initiation factor 3 subunit C2 (TIF3C2); FUNCTIONS IN: translation initiation factor activity; INVOLVED IN: translational initiation; LOCATED IN: eukaryotic translation initiation factor 3 complex; EXPRESSED IN: sperm cell, sepal, flower; EXPRESSED DURING: …
AT3G23770	-6.59291	3.12224	3.5e-115	|MYM9.12	protein_coding O-Glycosyl hydrolases family 17 protein O-Glycosyl hydrolases family 17 protein; FUNCTIONS IN: cation binding, hydrolase activity, hydrolyzing O-glycosyl compounds, catalytic activity; INVOLVED IN: carbohydrate metabolic process; LOCATED IN: endomembrane system; EXPRESSED IN: leaf whorl, sepal, flower; EXPRESSED DURING: petal differentiation and expansion stage; CONTAINS InterPro D…
AT3G23860	-1.68728	2.07178	0.00091229	AT3G23860	protein_coding GTP-binding protein-related GTP-binding protein-related; FUNCTIONS IN: molecular_function unknown; INVOLVED IN: biological_process unknown; LOCATED IN: endomembrane system; BEST Arabidopsis thaliana protein match is: Nucleolar GTP-binding protein (TAIR:AT1G10300.1); Has 385 Blast hits to 385 proteins in 205 species: Archae - 2; Bacteria - 0; Metazoa - 127; Fungi - 131; Plants - 51;…
AT3G24280	-2.16518	2.33512	2.43e-05	|SMAP2|small acidic protein 2|K7M2.4	protein_coding small acidic protein 2 small acidic protein 2 (SMAP2); Has 13 Blast hits to 13 proteins in 3 species: Archae - 0; Bacteria - 0; Metazoa - 0; Fungi - 0; Plants - 13; Viruses - 0; Other Eukaryotes - 0 (source: NCBI BLink).
AT3G26010	-1.43434	2.47044	0.0224613	AT3G26010	protein_coding Galactose oxidase/kelch repeat superfamily protein Galactose oxidase/kelch repeat superfamily protein; CONTAINS InterPro DOMAIN/s: F-box domain, cyclin-like (InterPro:IPR001810), F-box domain, Skp2-like (InterPro:IPR022364), Galactose oxidase/kelch, beta-propeller (InterPro:IPR011043); BEST Arabidopsis thaliana protein match is: F-box family protein (TAIR:AT4G22430.1); Has 530 Blas…
AT3G26390	-3.40997	3.35871	3.03e-06	AT3G26390	protein_coding unknown protein; BEST Arabidopsis thaliana protein match is: unknown protein (TAIR:AT2G39782.1); Has 16 Blast hits to 16 proteins in 4 species: Archae - 0; Bacteria - 0; Metazoa - 0; Fungi - 0; Plants - 16; Viruses - 0; Other Eukaryotes - 0 (source: NCBI BLink).
AT3G27416	2.45265	1.3771	0.0346905	AT3G27416	protein_coding unknown protein; FUNCTIONS IN: molecular_function unknown; INVOLVED IN: biological_process unknown; LOCATED IN: cellular_component unknown; Has 30201 Blast hits to 17322 proteins in 780 species: Archae - 12; Bacteria - 1396; Metazoa - 17338; Fungi - 3422; Plants - 5037; Viruses - 0; Other Eukaryotes - 2996 (source: NCBI BLink).
AT3G27710	-2.02754	1.76253	0.016901	ARI3	protein_coding RING/U-box superfamily protein ARIADNE 3 (ARI3); FUNCTIONS IN: zinc ion binding; CONTAINS InterPro DOMAIN/s: Zinc finger, C6HC-type (InterPro:IPR002867), Zinc finger, RING-type (InterPro:IPR001841); BEST Arabidopsis thaliana protein match is: RING/U-box superfamily protein (TAIR:AT4G34370.1); Has 3131 Blast hits to 3105 proteins in 234 species: Archae - 0; Bacteria - 4; Metazoa - 1…
AT3G28780	4.02431	5.32233	1.53e-05	|T19N8.7	protein_coding Protein of unknown function (DUF1216) Protein of unknown function (DUF1216); FUNCTIONS IN: molecular_function unknown; INVOLVED IN: pollen exine formation; LOCATED IN: endomembrane system; EXPRESSED IN: 8 plant structures; EXPRESSED DURING: L mature pollen stage, M germinated pollen stage, 4 anthesis, petal differentiation and expansion stage; CONTAINS InterPro DOMAIN/s: Protein of…
AT3G28790	3.72239	7.14995	2.34e-35	|T19N8.9	protein_coding Protein of unknown function (DUF1216) Protein of unknown function (DUF1216); FUNCTIONS IN: molecular_function unknown; INVOLVED IN: biological_process unknown; LOCATED IN: endomembrane system; EXPRESSED IN: 9 plant structures; EXPRESSED DURING: L mature pollen stage, M germinated pollen stage, 4 anthesis, C globular stage, petal differentiation and expansion stage; CONTAINS InterPr…
AT3G28830	2.70685	6.29318	1.05e-42	|T19N8.13	protein_coding Protein of unknown function (DUF1216) Protein of unknown function (DUF1216); INVOLVED IN: biological_process unknown; LOCATED IN: endomembrane system; EXPRESSED IN: 9 plant structures; EXPRESSED DURING: L mature pollen stage, M germinated pollen stage, 4 anthesis, C globular stage, petal differentiation and expansion stage; CONTAINS InterPro DOMAIN/s: Protein of unknown function DU…
AT3G28840	4.90875	5.91768	6.1e-05	|T19N8.14	protein_coding Protein of unknown function (DUF1216) Protein of unknown function (DUF1216); LOCATED IN: endomembrane system; EXPRESSED IN: 9 plant structures; EXPRESSED DURING: L mature pollen stage, M germinated pollen stage, 4 anthesis, petal differentiation and expansion stage; CONTAINS InterPro DOMAIN/s: Protein of unknown function DUF1216 (InterPro:IPR009605); BEST Arabidopsis thaliana prote…
AT3G28980	3.5485	6.58566	5.6e-33	|K5K13.11	protein_coding Protein of unknown function (DUF1216) Protein of unknown function (DUF1216); FUNCTIONS IN: molecular_function unknown; INVOLVED IN: biological_process unknown; LOCATED IN: endomembrane system; EXPRESSED IN: 10 plant structures; EXPRESSED DURING: L mature pollen stage, M germinated pollen stage, 4 anthesis, C globular stage, petal differentiation and expansion stage; CONTAINS InterP…
AT3G42960	-3.81485	2.27255	1.71e-165	|ATA1|ASD|TA1|TAPETUM 1|TAPETUM1|F18P9.120|ALCOHOL DEHYDROGENASE	protein_coding TAPETUM 1 Arabidopsis homolog of TASSELSEED2. Expressed specifically in tapetal cells. TAPETUM 1 (ATA1); FUNCTIONS IN: oxidoreductase activity, binding, catalytic activity; INVOLVED IN: flower development; LOCATED IN: cellular_component unknown; EXPRESSED IN: 6 plant structures; EXPRESSED DURING: petal differentiation and expansion stage, E expanded cotyledon stage; CONTAINS InterP…
AT3G44300	5.72294	-5.06798	1.05e-33	|AtNIT2|nitrilase 2|AT3G44300.1|T10D17.90|nitrilase 2|nitrile aminohydrolase	protein_coding nitrilase 2 Encodes an enzyme that catalyzes the hydrolysis of indole-3-acetonitrile (IAN) to indole-3-acetic acid (IAA) (nitrile aminohydrolase, EC 3.5.5.1) and IAN to indole-3-acetamide (IAM) at lower levels. Mutants have reduced sensitivity to IAN and are sensitive to IAA. This enzyme likely participates in other non-auxin-related metabolic pathways. nitrilase 2 (NIT2); FUNCTION…
AT3G45140	1.24151	1.61662	3.83e-10	|LOX2|ATLOX2|lipoxygenase 2|ARABIODOPSIS THALIANA LIPOXYGENASE 2|T14D3.80	protein_coding lipoxygenase 2 Chloroplast lipoxygenase required for wound-induced jasmonic acid accumulation in Arabidopsis.Mutants are resistant to Staphylococcus aureus and accumulate salicylic acid upon infection. lipoxygenase 2 (LOX2); FUNCTIONS IN: lipoxygenase activity; INVOLVED IN: in 7 processes; LOCATED IN: chloroplast thylakoid membrane, chloroplast stroma, chloroplast, chloroplast enve…
AT3G45180	-1.51245	3.40398	0.000121124	AT3G45180	protein_coding Ubiquitin-like superfamily protein Ubiquitin-like superfamily protein; CONTAINS InterPro DOMAIN/s: Ubiquitin (InterPro:IPR000626), Ubiquitin supergroup (InterPro:IPR019955); BEST Arabidopsis thaliana protein match is: ubiquitin-like protein 5 (TAIR:AT5G42300.1); Has 399 Blast hits to 399 proteins in 174 species: Archae - 0; Bacteria - 0; Metazoa - 169; Fungi - 99; Plants - 81; Viru…
AT3G45480	-2.42624	3.04329	2.46e-08	|F9K21.60	protein_coding RING/U-box protein with C6HC-type zinc finger RING/U-box protein with C6HC-type zinc finger; FUNCTIONS IN: zinc ion binding; EXPRESSED IN: sepal; EXPRESSED DURING: petal differentiation and expansion stage; CONTAINS InterPro DOMAIN/s: Zinc finger, RING-type, conserved site (InterPro:IPR017907), Zinc finger, C6HC-type (InterPro:IPR002867); BEST Arabidopsis thaliana protein match is:…
AT3G45500	-2.28809	3.25938	0.0117189	AT3G45500	protein_coding BEST Arabidopsis thaliana protein match is: RING/U-box protein with C6HC-type zinc finger (TAIR:AT3G45580.1); Has 48 Blast hits to 46 proteins in 4 species: Archae - 0; Bacteria - 0; Metazoa - 0; Fungi - 0; Plants - 48; Viruses - 0; Other Eukaryotes - 0 (source: NCBI BLink).
AT3G48340	2.66541	-3.69967	0.00634777	|CEP2|cysteine endopeptidase 2	protein_coding Cysteine proteinases superfamily protein Cysteine proteinases superfamily protein; FUNCTIONS IN: cysteine-type peptidase activity, protein binding; INVOLVED IN: proteolysis; LOCATED IN: endomembrane system; CONTAINS InterPro DOMAIN/s: Peptidase C1A, papain (InterPro:IPR013128), Proteinase inhibitor I29, cathepsin propeptide (InterPro:IPR013201), Peptidase C1A, papain C-terminal (In…
AT3G48580	3.65606	-3.511	1.51e-09	|XTH11|xyloglucan endotransglucosylase/hydrolase 11|T8P19.90	protein_coding xyloglucan endotransglucosylase/hydrolase 11 xyloglucan endotransglucosylase/hydrolase 11 (XTH11); FUNCTIONS IN: hydrolase activity, acting on glycosyl bonds, hydrolase activity, hydrolyzing O-glycosyl compounds, xyloglucan:xyloglucosyl transferase activity; INVOLVED IN: carbohydrate metabolic process, cellular glucan metabolic process; LOCATED IN: endomembrane system, apoplast, ce…
AT3G48960	-1.55869	3.37909	0.0390628	|T2J13.200	protein_coding Ribosomal protein L13e family protein Ribosomal protein L13e family protein; FUNCTIONS IN: structural constituent of ribosome; INVOLVED IN: translation, ribosome biogenesis; LOCATED IN: ribosome, cytosolic large ribosomal subunit; EXPRESSED IN: 12 plant structures; EXPRESSED DURING: LP.04 four leaves visible, 4 anthesis, C globular stage, petal differentiation and expansion stage, …
AT3G50510	-2.8266	3.47511	7.66e-07	LBD28	protein_coding LOB domain-containing protein 28 LOB domain-containing protein 28 (LBD28); CONTAINS InterPro DOMAIN/s: Lateral organ boundaries, LOB (InterPro:IPR004883); BEST Arabidopsis thaliana protein match is: LOB domain-containing protein 10 (TAIR:AT2G23660.2); Has 877 Blast hits to 872 proteins in 23 species: Archae - 0; Bacteria - 0; Metazoa - 0; Fungi - 0; Plants - 877; Viruses - 0; Other…
AT3G50570	-1.95306	3.19184	1.25e-61	|T20E23.170	protein_coding hydroxyproline-rich glycoprotein family protein hydroxyproline-rich glycoprotein family protein; CONTAINS InterPro DOMAIN/s: Protein of unknown function DUF784, Arabidopsis thaliana (InterPro:IPR008502); BEST Arabidopsis thaliana protein match is: ECA1 gametogenesis related family protein (TAIR:AT1G44224.1); Has 1202 Blast hits to 781 proteins in 175 species: Archae - 0; Bacteria -…
AT3G50580	-2.21648	2.93902	8.33e-35	|T20E23.180	protein_coding LOCATED IN: endomembrane system; EXPRESSED IN: leaf whorl, sepal, flower; EXPRESSED DURING: petal differentiation and expansion stage; BEST Arabidopsis thaliana protein match is: ECA1 gametogenesis related family protein (TAIR:AT1G44191.1); Has 132049 Blast hits to 55074 proteins in 2314 species: Archae - 393; Bacteria - 25609; Metazoa - 44661; Fungi - 17591; Plants - 17316; Viruse…
AT3G51190	-1.9088	2.30174	0.00054615	RPL8B	protein_coding Ribosomal protein L2 family Ribosomal protein L2 family; FUNCTIONS IN: structural constituent of ribosome; INVOLVED IN: translation; LOCATED IN: cytosolic ribosome, ribosome, cytosolic large ribosomal subunit; CONTAINS InterPro DOMAIN/s: Nucleic acid-binding, OB-fold (InterPro:IPR012340), Ribosomal protein L2 (InterPro:IPR002171), Translation protein SH3-like (InterPro:IPR008991), …
AT3G52130	-3.27992	1.08499	2.4e-103	|F4F15.240	protein_coding Bifunctional inhibitor/lipid-transfer protein/seed storage 2S albumin superfamily protein Bifunctional inhibitor/lipid-transfer protein/seed storage 2S albumin superfamily protein; FUNCTIONS IN: lipid binding; INVOLVED IN: lipid transport; LOCATED IN: endomembrane system; EXPRESSED IN: leaf whorl, sepal, flower, seed; EXPRESSED DURING: petal differentiation and expansion stage, E e…
AT3G52780	3.32882	-2.06196	0.0118183	|ATPAP20|PAP20|F3C22.180	protein_coding Purple acid phosphatases superfamily protein PAP20; FUNCTIONS IN: protein serine/threonine phosphatase activity, acid phosphatase activity; INVOLVED IN: biological_process unknown; LOCATED IN: endomembrane system; EXPRESSED IN: 10 plant structures; EXPRESSED DURING: 4 anthesis, petal differentiation and expansion stage; CONTAINS InterPro DOMAIN/s: Metallophosphoesterase (InterPro:I…
AT3G55540	-2.2267	2.27938	0.00753804	AT3G55540	protein_coding nuclear transport factor 2 (NTF2) family protein nuclear transport factor 2 (NTF2) family protein; FUNCTIONS IN: protein transporter activity; INVOLVED IN: transport, protein import into nucleus; LOCATED IN: nucleus, intracellular; CONTAINS InterPro DOMAIN/s: Nuclear transport factor 2 (InterPro:IPR002075), Nuclear transport factor 2, Eukaryote (InterPro:IPR018222); BEST Arabidopsi…
AT3G57620	-3.10483	3.10481	2.84e-38	|F15B8.190	protein_coding glyoxal oxidase-related protein glyoxal oxidase-related protein; FUNCTIONS IN: molecular_function unknown; INVOLVED IN: biological_process unknown; LOCATED IN: endomembrane system; EXPRESSED IN: leaf whorl, sepal, flower; EXPRESSED DURING: petal differentiation and expansion stage; CONTAINS InterPro DOMAIN/s: Galactose oxidase/kelch, beta-propeller (InterPro:IPR011043), Galactose o…
AT3G58210	-2.13907	1.85005	0.0351568	AT3G58210	protein_coding TRAF-like family protein TRAF-like family protein; CONTAINS InterPro DOMAIN/s: TRAF-like (InterPro:IPR008974), MATH (InterPro:IPR002083); BEST Arabidopsis thaliana protein match is: Arabidopsis phospholipase-like protein (PEARLI 4) with TRAF-like domain (TAIR:AT3G58270.2); Has 1155 Blast hits to 996 proteins in 134 species: Archae - 2; Bacteria - 3; Metazoa - 121; Fungi - 102; Plan…
AT3G58250	-1.87445	3.02378	0.0018311	AT3G58250	protein_coding TRAF-like family protein TRAF-like family protein; CONTAINS InterPro DOMAIN/s: TRAF-like (InterPro:IPR008974), MATH (InterPro:IPR002083); BEST Arabidopsis thaliana protein match is: TRAF-like family protein (TAIR:AT3G58360.1); Has 1303 Blast hits to 1178 proteins in 161 species: Archae - 0; Bacteria - 0; Metazoa - 306; Fungi - 119; Plants - 821; Viruses - 0; Other Eukaryotes - 57 (…
AT3G58260	-1.81662	2.8708	1.52e-05	AT3G58260	protein_coding TRAF-like family protein TRAF-like family protein; CONTAINS InterPro DOMAIN/s: TRAF-like (InterPro:IPR008974), MATH (InterPro:IPR002083); BEST Arabidopsis thaliana protein match is: Arabidopsis phospholipase-like protein (PEARLI 4) with TRAF-like domain (TAIR:AT3G58270.2); Has 1068 Blast hits to 958 proteins in 113 species: Archae - 2; Bacteria - 2; Metazoa - 237; Fungi - 51; Plant…
AT3G58290	-2.34158	2.96023	1.36e-10	|F9D24.200	protein_coding TRAF-like superfamily protein TRAF-like superfamily protein; FUNCTIONS IN: molecular_function unknown; INVOLVED IN: biological_process unknown; LOCATED IN: endomembrane system; EXPRESSED IN: leaf whorl, sepal, flower; EXPRESSED DURING: petal differentiation and expansion stage; CONTAINS InterPro DOMAIN/s: TRAF-like (InterPro:IPR008974), MATH (InterPro:IPR002083); BEST Arabidopsis t…
AT3G58340	-1.47046	2.97015	1.41e-07	AT3G58340	protein_coding TRAF-like family protein TRAF-like family protein; CONTAINS InterPro DOMAIN/s: TRAF-like (InterPro:IPR008974), MATH (InterPro:IPR002083); BEST Arabidopsis thaliana protein match is: TRAF-like family protein (TAIR:AT3G58410.1); Has 913 Blast hits to 784 proteins in 111 species: Archae - 6; Bacteria - 21; Metazoa - 10; Fungi - 84; Plants - 737; Viruses - 0; Other Eukaryotes - 55 (sou…
AT3G58360	-1.68763	1.8482	0.0308844	AT3G58360	protein_coding TRAF-like family protein TRAF-like family protein; CONTAINS InterPro DOMAIN/s: TRAF-like (InterPro:IPR008974), MATH (InterPro:IPR002083); BEST Arabidopsis thaliana protein match is: RESTRICTED TEV MOVEMENT 3 (TAIR:AT3G58350.1); Has 957 Blast hits to 809 proteins in 101 species: Archae - 2; Bacteria - 0; Metazoa - 16; Fungi - 96; Plants - 806; Viruses - 0; Other Eukaryotes - 37 (sou…
AT3G58370	-2.2784	3.49703	0.0156251	AT3G58370	protein_coding TRAF-like family protein TRAF-like family protein; CONTAINS InterPro DOMAIN/s: MATH (InterPro:IPR002083); BEST Arabidopsis thaliana protein match is: TRAF-like family protein (TAIR:AT3G58410.1); Has 339 Blast hits to 308 proteins in 14 species: Archae - 0; Bacteria - 4; Metazoa - 6; Fungi - 3; Plants - 318; Viruses - 0; Other Eukaryotes - 8 (source: NCBI BLink).
AT3G58390	-3.8397	4.45558	0.000244148	|AT3G58390.1|F9D24.300	protein_coding Eukaryotic release factor 1 (eRF1) family protein Eukaryotic release factor 1 (eRF1) family protein; FUNCTIONS IN: translation release factor activity; INVOLVED IN: translational termination, translation; EXPRESSED IN: sperm cell, cultured cell; CONTAINS InterPro DOMAIN/s: eRF1 domain 2 (InterPro:IPR005141), eRF1 domain 3 (InterPro:IPR005142), eRF1 domain 1 (InterPro:IPR005140), Pr…
AT3G58960	-2.23989	2.27015	0.00257692	AT3G58960	protein_coding F-box/RNI-like/FBD-like domains-containing protein F-box/RNI-like/FBD-like domains-containing protein; CONTAINS InterPro DOMAIN/s: F-box domain, cyclin-like (InterPro:IPR001810), F-box domain, Skp2-like (InterPro:IPR022364), FBD-like (InterPro:IPR006566), Leucine-rich repeat 2 (InterPro:IPR013101); BEST Arabidopsis thaliana protein match is: F-box family protein (TAIR:AT3G58980.1);…
AT3G59480	-1.90779	2.79981	4.47e-41	|T16L24.30	protein_coding pfkB-like carbohydrate kinase family protein pfkB-like carbohydrate kinase family protein; FUNCTIONS IN: kinase activity, ribokinase activity; INVOLVED IN: D-ribose metabolic process, acetate fermentation, sucrose biosynthetic process, sucrose catabolic process, using beta-fructofuranosidase; LOCATED IN: cellular_component unknown; EXPRESSED IN: 9 plant structures; EXPRESSED DURING…
AT3G59510	-4.29816	2.01935	4.33e-65	|T16L24.60	protein_coding Leucine-rich repeat (LRR) family protein Leucine-rich repeat (LRR) family protein; INVOLVED IN: signal transduction; LOCATED IN: endomembrane system; CONTAINS InterPro DOMAIN/s: Leucine-rich repeat-containing N-terminal domain, type 2 (InterPro:IPR013210), Leucine-rich repeat (InterPro:IPR001611); BEST Arabidopsis thaliana protein match is: Leucine-rich repeat (LRR) family protein …
AT3G60010	-2.98054	1.14013	1.69e-06	|ASK13|SK13|SKP1-like 13|T2O9.1	protein_coding SKP1-like 13 SKP1-like 13 (SK13); FUNCTIONS IN: ubiquitin-protein ligase activity, protein binding; INVOLVED IN: ubiquitin-dependent protein catabolic process; LOCATED IN: endomembrane system; EXPRESSED IN: 15 plant structures; EXPRESSED DURING: M germinated pollen stage, 4 anthesis, seedling growth, petal differentiation and expansion stage; CONTAINS InterPro DOMAIN/s: E3 ubiquiti…
AT3G62170	1.83234	3.96957	6.94e-08	|VGDH2|VANGUARD 1 homolog 2|T17J13.130	protein_coding VANGUARD 1 homolog 2 VANGUARD 1 homolog 2 (VGDH2); FUNCTIONS IN: enzyme inhibitor activity, pectinesterase activity; INVOLVED IN: cell wall modification; LOCATED IN: endomembrane system, cell wall, plant-type cell wall; EXPRESSED IN: 10 plant structures; EXPRESSED DURING: L mature pollen stage, M germinated pollen stage, 4 anthesis, C globular stage, petal differentiation and expan…
AT4G00160	-1.75735	2.88139	0.000277179	|F6N15.5|F6N15_5	protein_coding F-box/RNI-like/FBD-like domains-containing protein F-box/RNI-like/FBD-like domains-containing protein; CONTAINS InterPro DOMAIN/s: FBD (InterPro:IPR013596), F-box domain, cyclin-like (InterPro:IPR001810), F-box domain, Skp2-like (InterPro:IPR022364), FBD-like (InterPro:IPR006566), Leucine-rich repeat 2 (InterPro:IPR013101); BEST Arabidopsis thaliana protein match is: F-box/RNI-like…
AT4G00893	-1.80237	3.04662	0.0214846	AT4G00893	protein_coding unknown protein; LOCATED IN: chloroplast; BEST Arabidopsis thaliana protein match is: unknown protein (TAIR:AT4G12370.1); Has 220 Blast hits to 215 proteins in 11 species: Archae - 0; Bacteria - 0; Metazoa - 0; Fungi - 0; Plants - 220; Viruses - 0; Other Eukaryotes - 0 (source: NCBI BLink).
AT4G01470	3.96936	5.49526	0.000976584	|GAMMA-TIP3|TIP1;3|ATTIP1.3|tonoplast intrinsic protein 1;3|f11o4.1|f11o4_1	protein_coding tonoplast intrinsic protein 1;3 Encodes AtTIP1;3, functions as water and urea channels in pollen. tonoplast intrinsic protein 1;3 (TIP1;3); FUNCTIONS IN: water channel activity, urea transmembrane transporter activity; INVOLVED IN: transport, urea transport, water transport; LOCATED IN: integral to membrane, membrane; EXPRESSED IN: 10 plant structures; EXPRESSED DURING: L mature po…
AT4G01883	-1.31648	2.63126	4.81e-19	AT4G01883	protein_coding Polyketide cyclase / dehydrase and lipid transport protein Polyketide cyclase / dehydrase and lipid transport protein; LOCATED IN: chloroplast; CONTAINS InterPro DOMAIN/s: Streptomyces cyclase/dehydrase (InterPro:IPR005031); BEST Arabidopsis thaliana protein match is: Polyketide cyclase/dehydrase and lipid transport superfamily protein (TAIR:AT1G02475.1); Has 35333 Blast hits to 34…
AT4G04760	-2.06264	4.05532	2.16e-07	|T4B21.9|T4B21_9	protein_coding Major facilitator superfamily protein Major facilitator superfamily protein; FUNCTIONS IN: carbohydrate transmembrane transporter activity, sugar:hydrogen symporter activity; INVOLVED IN: transport, transmembrane transport; LOCATED IN: integral to membrane, membrane; EXPRESSED IN: leaf whorl, sepal, flower; EXPRESSED DURING: petal differentiation and expansion stage; CONTAINS Inter…
AT4G04930	-1.87959	1.9431	0.0385747	|DES-1-LIKE|T1J1.1|T1J1_1|DES-1-LIKE TRANSMEMBRANE PROTEIN	protein_coding fatty acid desaturase family protein Encodes a sphingolipid delta4-desaturase, involved in sphingolipid biosynthesis. Specifically expressed in floral tissues. Knockout mutants were devoid of sphinga-4,8-dienine in floral tissues. DES-1-LIKE; FUNCTIONS IN: oxidoreductase activity, sphingolipid delta-4 desaturase activity; INVOLVED IN: sphingolipid biosynthetic process; LOCATED IN: …
AT4G05230	-1.31141	3.26494	0.000221264	|C17L7.150|C17L7_150	protein_coding Ubiquitin-like superfamily protein Ubiquitin-like superfamily protein; CONTAINS InterPro DOMAIN/s: Ubiquitin conserved site (InterPro:IPR019954), Ubiquitin (InterPro:IPR000626), Ubiquitin supergroup (InterPro:IPR019955); BEST Arabidopsis thaliana protein match is: Ubiquitin-like superfamily protein (TAIR:AT4G05260.1); Has 4647 Blast hits to 1657 proteins in 390 species: Archae - 0;…
AT4G05270	-2.66487	3.75919	1.1e-05	|C17L7.190|C17L7_190	protein_coding Ubiquitin-like superfamily protein Ubiquitin-like superfamily protein; CONTAINS InterPro DOMAIN/s: Ubiquitin (InterPro:IPR000626), Ubiquitin supergroup (InterPro:IPR019955); BEST Arabidopsis thaliana protein match is: Ubiquitin-like superfamily protein (TAIR:AT4G05310.1); Has 125 Blast hits to 125 proteins in 33 species: Archae - 0; Bacteria - 0; Metazoa - 10; Fungi - 7; Plants - 9…
AT4G08290	2.83337	-3.32601	0.0312502	|UMAMIT20|Usually multiple acids move in and out Transporters 20|T12G13.130|T12G13_130	protein_coding nodulin MtN21 /EamA-like transporter family protein nodulin MtN21 /EamA-like transporter family protein; LOCATED IN: endomembrane system, membrane; EXPRESSED IN: 22 plant structures; EXPRESSED DURING: 13 growth stages; CONTAINS InterPro DOMAIN/s: Protein of unknown function DUF6, transmembrane (InterPro:IPR000620); BEST Arabidopsis thaliana protein match is: nodulin MtN21 /EamA-lik…
AT4G09450	-2.43635	2.22738	0.000116854	AT4G09450	protein_coding Duplicated homeodomain-like superfamily protein Duplicated homeodomain-like superfamily protein; CONTAINS InterPro DOMAIN/s: SANT, DNA-binding (InterPro:IPR001005), Homeodomain-like (InterPro:IPR009057), Myb, DNA-binding (InterPro:IPR014778), Myb-like DNA-binding domain, SHAQKYF class (InterPro:IPR006447), HTH transcriptional regulator, Myb-type, DNA-binding (InterPro:IPR017930); B…
AT4G10115	4.25651	4.67784	0.0312502	SCRL20	protein_coding SCR-like 20 Encodes a member of a family of small, secreted, cysteine rich proteins with sequence similarity to SCR (S locus cysteine-rich protein). SCR-like 20 (SCRL20); INVOLVED IN: signal transduction; LOCATED IN: endomembrane system; CONTAINS InterPro DOMAIN/s: Plant self-incompatibility response (InterPro:IPR010682); BEST Arabidopsis thaliana protein match is: SCR-like 21 (TAI…
AT4G11760	3.41607	5.26941	0.0039063	|LCR17|low-molecular-weight cysteine-rich 17|T5C23.190|T5C23_190	protein_coding low-molecular-weight cysteine-rich 17 Encodes a member of a family of small,secreted, cysteine rich protein with sequence similarity to the PCP (pollen coat protein) gene family. low-molecular-weight cysteine-rich 17 (LCR17); FUNCTIONS IN: molecular_function unknown; INVOLVED IN: defense response; LOCATED IN: endomembrane system; EXPRESSED IN: 10 plant structures; EXPRESSED DURING:…
AT4G12100	-1.93595	2.02575	0.0351568	AT4G12100	protein_coding Cullin family protein Cullin family protein; FUNCTIONS IN: ubiquitin protein ligase binding; INVOLVED IN: ubiquitin-dependent protein catabolic process; LOCATED IN: cullin-RING ubiquitin ligase complex; CONTAINS InterPro DOMAIN/s: Cullin, N-terminal (InterPro:IPR001373), Cullin repeat-like-containing domain (InterPro:IPR016159); BEST Arabidopsis thaliana protein match is: cullin4 (…
AT4G12920	-4.50571	2.33694	1.62e-07	|UND|UNDEAD|F25G13.10|F25G13_10	protein_coding Eukaryotic aspartyl protease family protein Eukaryotic aspartyl protease family protein; FUNCTIONS IN: aspartic-type endopeptidase activity; INVOLVED IN: proteolysis; LOCATED IN: endomembrane system; EXPRESSED IN: leaf whorl, sepal, flower; EXPRESSED DURING: petal differentiation and expansion stage; CONTAINS InterPro DOMAIN/s: Peptidase aspartic (InterPro:IPR021109), Peptidase asp…
AT4G12930	-2.61314	3.24565	1.64e-11	|F25G13.20|F25G13_20	protein_coding unknown protein; FUNCTIONS IN: molecular_function unknown; INVOLVED IN: biological_process unknown; LOCATED IN: endomembrane system; EXPRESSED IN: leaf whorl, sepal, male gametophyte, flower, pollen tube; EXPRESSED DURING: L mature pollen stage, M germinated pollen stage, 4 anthesis, petal differentiation and expansion stage; BEST Arabidopsis thaliana protein match is: unknown prot…
AT4G12940	-2.4515	3.43605	6.75e-18	AT4G12940	protein_coding unknown protein; FUNCTIONS IN: molecular_function unknown; INVOLVED IN: biological_process unknown; LOCATED IN: endomembrane system; BEST Arabidopsis thaliana protein match is: unknown protein (TAIR:AT4G12930.1); Has 12 Blast hits to 12 proteins in 2 species: Archae - 0; Bacteria - 0; Metazoa - 0; Fungi - 0; Plants - 12; Viruses - 0; Other Eukaryotes - 0 (source: NCBI BLink).
AT4G13230	5.77821	6.05201	3.05e-05	|F17N18.16	protein_coding Late embryogenesis abundant protein (LEA) family protein Late embryogenesis abundant protein (LEA) family protein; BEST Arabidopsis thaliana protein match is: lyases (TAIR:AT3G24640.1); Has 30201 Blast hits to 17322 proteins in 780 species: Archae - 12; Bacteria - 1396; Metazoa - 17338; Fungi - 3422; Plants - 5037; Viruses - 0; Other Eukaryotes - 2996 (source: NCBI BLink).
AT4G13560	3.37129	6.60896	1.16e-10	|UNE15|unfertilized embryo sac 15|T6G15.110|T6G15_110	protein_coding Late embryogenesis abundant protein (LEA) family protein unfertilized embryo sac 15 (UNE15); FUNCTIONS IN: molecular_function unknown; INVOLVED IN: double fertilization forming a zygote and endosperm, embryo development ending in seed dormancy; LOCATED IN: cellular_component unknown; EXPRESSED IN: 15 plant structures; EXPRESSED DURING: 11 growth stages; BEST Arabidopsis thaliana pr…
AT4G14080	-4.76367	2.1339	3.35e-270	|MEE48|maternal effect embryo arrest 48|DL3080C|FCAALL.82	protein_coding O-Glycosyl hydrolases family 17 protein maternal effect embryo arrest 48 (MEE48); FUNCTIONS IN: cation binding, hydrolase activity, hydrolyzing O-glycosyl compounds, catalytic activity; INVOLVED IN: pollen exine formation, embryo development ending in seed dormancy; LOCATED IN: endomembrane system; EXPRESSED IN: leaf whorl, sepal, flower, seed; EXPRESSED DURING: petal differentiati…
AT4G14250	-3.28279	2.41219	0.000855487	AT4G14250	protein_coding structural constituent of ribosome structural constituent of ribosome; FUNCTIONS IN: structural constituent of ribosome; INVOLVED IN: translation; LOCATED IN: ribosome, intracellular; CONTAINS InterPro DOMAIN/s: UAS (InterPro:IPR006577), Translation protein SH3-like (InterPro:IPR008991), Ribosomal protein L2, C-terminal (InterPro:IPR022669), UBX (InterPro:IPR001012), UBA-like (Inte…
AT4G14780	-1.86339	2.69739	4.45e-20	|DL3430W|FCAALL.308	protein_coding Protein kinase superfamily protein Protein kinase superfamily protein; FUNCTIONS IN: protein serine/threonine/tyrosine kinase activity, kinase activity; INVOLVED IN: protein amino acid phosphorylation; LOCATED IN: cellular_component unknown; EXPRESSED IN: 7 plant structures; EXPRESSED DURING: L mature pollen stage, M germinated pollen stage, 4 anthesis, petal differentiation and ex…
AT4G14811	-3.49833	1.23279	7.81e-05	MIR780A	mirna MIR780a; miRNA Encodes a microRNA that targets CHX18. MicroRNAs are regulatory RNAs with a mature length of ~21-nucleotides that are processed from hairpin precursors by Dicer-like enzymes. MicroRNAs can negatively regulate gene expression by attenuating translation or by directing mRNA cleavage. Mature sequence: UUUCUUCGUGAAUAUCUGGCA
AT4G15460	-2.91078	5.26565	2.98e-08	|DL3770C|FCAALL.299	protein_coding glycine-rich protein glycine-rich protein; Has 67845 Blast hits to 15829 proteins in 1211 species: Archae - 58; Bacteria - 32023; Metazoa - 17349; Fungi - 2646; Plants - 6740; Viruses - 863; Other Eukaryotes - 8166 (source: NCBI BLink).
AT4G15530	2.33265	-3.27823	3.03e-06	|PPDK|pyruvate orthophosphate dikinase|DL3805C|FCAALL.325	protein_coding pyruvate orthophosphate dikinase Encodes a dual-targeted protein believed to act as a pyruvate, orthophosphate dikinase. These enzymes are normally associated with C4 photosynthesis which does not occur in Arabidopsis. However, PPDK may play a role in remobilizing nitrogen during leaf senescence in Arabidopsis. The product of the long transcript (.1 gene model) was shown to be targ…
AT4G15610	4.47159	-2.21473	0.0129397	|CASPL1D1|CASP-like protein 1D1|DL3845W|FCAALL.139	protein_coding Uncharacterised protein family (UPF0497) Uncharacterised protein family (UPF0497); CONTAINS InterPro DOMAIN/s: Uncharacterised protein family UPF0497, trans-membrane plant (InterPro:IPR006702), Uncharacterised protein family UPF0497, trans-membrane plant subgroup (InterPro:IPR006459); BEST Arabidopsis thaliana protein match is: Uncharacterised protein family (UPF0497) (TAIR:AT3G063…
AT4G15760	2.11266	-4.22425	4.17e-07	|AT4G15760.1|DL3920C|FCAALL.376|MO1	protein_coding monooxygenase 1 Encodes a protein with similarity to monooxygenases that are known to degrade salicylic acid (SA). monooxygenase 1 (MO1); FUNCTIONS IN: monooxygenase activity; INVOLVED IN: response to bacterium; LOCATED IN: endoplasmic reticulum; CONTAINS InterPro DOMAIN/s: Monooxygenase, FAD-binding (InterPro:IPR002938); BEST Arabidopsis thaliana protein match is: FAD/NAD(P)-bindi…
AT4G17210	-2.35047	1.70251	0.0490425	AT4G17210	protein_coding Plant protein of unknown function (DUF827) Plant protein of unknown function (DUF827); FUNCTIONS IN: molecular_function unknown; INVOLVED IN: biological_process unknown; LOCATED IN: chloroplast; CONTAINS InterPro DOMAIN/s: Protein of unknown function DUF827, plant (InterPro:IPR008545); BEST Arabidopsis thaliana protein match is: Plant protein of unknown function (DUF827) (TAIR:AT1G…
AT4G18190	-3.76147	2.40376	1.32e-51	PUP6	protein_coding purine permease 6 Member of a family of proteins related to PUP1, a purine transporter. May be involved in the transport of purine and purine derivatives such as cytokinins, across the plasma membrane. purine permease 6 (PUP6); CONTAINS InterPro DOMAIN/s: Protein of unknown function DUF250 (InterPro:IPR004853); BEST Arabidopsis thaliana protein match is: Drug/metabolite transporter…
AT4G18550	-1.88839	1.88275	2.27e-07	|DSEL|AtDSEL|DAD1-like seeding establishment-related lipase|Arabidopsis thaliana DAD1-like seeding establishment-related lipas	protein_coding alpha/beta-Hydrolases superfamily protein alpha/beta-Hydrolases superfamily protein; FUNCTIONS IN: triglyceride lipase activity; INVOLVED IN: lipid metabolic process; LOCATED IN: cellular_component unknown; EXPRESSED IN: 7 plant structures; EXPRESSED DURING: 4 anthesis, petal differentiation and expansion stage; CONTAINS InterPro DOMAIN/s: Lipase, class 3 (InterPro:IPR002921); BEST…
AT4G18900	-1.85421	2.53145	0.00234993	AT4G18900	protein_coding Transducin/WD40 repeat-like superfamily protein Transducin/WD40 repeat-like superfamily protein; CONTAINS InterPro DOMAIN/s: WD40 repeat 2 (InterPro:IPR019782), WD40 repeat, conserved site (InterPro:IPR019775), WD40 repeat (InterPro:IPR001680), G-protein beta WD-40 repeat, region (InterPro:IPR020472), WD40 repeat-like-containing domain (InterPro:IPR011046), WD40-repeat-containing d…
AT4G19645	-1.96101	3.34652	6.75e-18	AT4G19645	protein_coding TRAM, LAG1 and CLN8 (TLC) lipid-sensing domain containing protein TRAM, LAG1 and CLN8 (TLC) lipid-sensing domain containing protein; FUNCTIONS IN: molecular_function unknown; INVOLVED IN: biological_process unknown; LOCATED IN: integral to membrane; CONTAINS InterPro DOMAIN/s: TRAM/LAG1/CLN8 homology domain (InterPro:IPR006634); BEST Arabidopsis thaliana protein match is: TRAM, LAG…
AT4G20050	-2.51379	2.53517	8.06e-51	|QRT3|QUARTET 3|F18F4.150|F18F4_150	protein_coding Pectin lyase-like superfamily protein Encodes a polygalacturonase that plays a direct role in degrading the pollen mother cell wall during microspore development. QUARTET 3 (QRT3); FUNCTIONS IN: polygalacturonase activity; INVOLVED IN: microsporogenesis, pollen exine formation; LOCATED IN: endomembrane system; EXPRESSED IN: 16 plant structures; EXPRESSED DURING: 7 growth stages; CO…
AT4G20100	-2.34642	2.54071	0.00234993	|F1C12.1	protein_coding PQ-loop repeat family protein / transmembrane family protein PQ-loop repeat family protein / transmembrane family protein; CONTAINS InterPro DOMAIN/s: Cystinosin/ERS1p repeat (InterPro:IPR006603); BEST Arabidopsis thaliana protein match is: PQ-loop repeat family protein / transmembrane family protein (TAIR:AT2G41050.1); Has 798 Blast hits to 659 proteins in 152 species: Archae - 0;…
AT4G20420	-4.91925	1.35011	1.06e-99	|F9F13.70|F9F13_70	protein_coding Tapetum specific protein TAP35/TAP44 Tapetum specific protein TAP35/TAP44; FUNCTIONS IN: molecular_function unknown; INVOLVED IN: biological_process unknown; LOCATED IN: endomembrane system; EXPRESSED IN: 9 plant structures; EXPRESSED DURING: 4 anthesis, F mature embryo stage, petal differentiation and expansion stage, E expanded cotyledon stage, D bilateral stage; CONTAINS InterPr…
AT4G22080	-3.61909	2.29997	2.32e-56	|RHS14|root hair specific 14|F1N20.180|F1N20_180	protein_coding root hair specific 14 root hair specific 14 (RHS14); FUNCTIONS IN: lyase activity, pectate lyase activity; INVOLVED IN: biological_process unknown; LOCATED IN: endomembrane system; EXPRESSED IN: root hair; CONTAINS InterPro DOMAIN/s: Pectin lyase fold/virulence factor (InterPro:IPR011050), AmbAllergen (InterPro:IPR018082), Pectate lyase/Amb allergen (InterPro:IPR002022), Pectin lya…
AT4G22660	-2.61702	2.68405	0.0390628	AT4G22660	protein_coding F-box family protein with a domain of unknown function (DUF295) CONTAINS InterPro DOMAIN/s: F-box domain, cyclin-like (InterPro:IPR001810), F-box domain, Skp2-like (InterPro:IPR022364), Protein of unknown function DUF295 (InterPro:IPR005174); BEST Arabidopsis thaliana protein match is: F-box family protein with a domain of unknown function (DUF295) (TAIR:AT4G22165.1); Has 499 Blast…
AT4G23580	-2.88767	2.89198	0.00738542	AT4G23580	protein_coding Galactose oxidase/kelch repeat superfamily protein Galactose oxidase/kelch repeat superfamily protein; CONTAINS InterPro DOMAIN/s: F-box domain, cyclin-like (InterPro:IPR001810), Galactose oxidase/kelch, beta-propeller (InterPro:IPR011043), Kelch repeat type 1 (InterPro:IPR006652), Kelch related (InterPro:IPR013089), Kelch-type beta propeller (InterPro:IPR015915); BEST Arabidopsis …
AT4G24890	-2.32972	4.00579	1.11e-14	|ATPAP24|PAP24|ARABIDOPSIS THALIANA PURPLE ACID PHOSPHATASE 24|purple acid phosphatase 24|F13M23.30|F13M23_30	protein_coding purple acid phosphatase 24 purple acid phosphatase 24 (PAP24); FUNCTIONS IN: protein serine/threonine phosphatase activity, acid phosphatase activity; INVOLVED IN: biological_process unknown; LOCATED IN: cell wall; EXPRESSED IN: 8 plant structures; EXPRESSED DURING: C globular stage, petal differentiation and expansion stage, E expanded cotyledon stage, D bilateral stage; CONTAINS …
AT4G25590	2.48138	4.14494	0.00781259	|ADF7|actin depolymerizing factor 7|M7J2.40|M7J2_40	protein_coding actin depolymerizing factor 7 actin depolymerizing factor 7 (ADF7); FUNCTIONS IN: actin binding; INVOLVED IN: biological_process unknown; LOCATED IN: intracellular; EXPRESSED IN: 8 plant structures; EXPRESSED DURING: L mature pollen stage, M germinated pollen stage, 4 anthesis, C globular stage, petal differentiation and expansion stage; CONTAINS InterPro DOMAIN/s: Actin-binding, c…
AT4G25950	1.30107	4.46137	0.0039063	|VATG3|vacuolar ATP synthase G3|F20B18.60|F20B18_60|VHA-G3	protein_coding vacuolar ATP synthase G3 V-ATPase G-subunit like protein vacuolar ATP synthase G3 (VATG3); FUNCTIONS IN: hydrolase activity, acting on acid anhydrides, catalyzing transmembrane movement of substances; INVOLVED IN: proton transport; LOCATED IN: vacuole; EXPRESSED IN: 6 plant structures; EXPRESSED DURING: L mature pollen stage, M germinated pollen stage, 4 anthesis, petal differentia…
AT4G26820	-2.67426	2.75953	0.0390628	AT4G26820	protein_coding unknown protein; Has 1807 Blast hits to 1807 proteins in 277 species: Archae - 0; Bacteria - 0; Metazoa - 736; Fungi - 347; Plants - 385; Viruses - 0; Other Eukaryotes - 339 (source: NCBI BLink).
AT4G26830	-2.38424	2.97736	7.6e-09	|F10M23.170|F10M23_170	protein_coding O-Glycosyl hydrolases family 17 protein O-Glycosyl hydrolases family 17 protein; FUNCTIONS IN: cation binding, hydrolase activity, hydrolyzing O-glycosyl compounds, catalytic activity; INVOLVED IN: carbohydrate metabolic process; LOCATED IN: endomembrane system; EXPRESSED IN: 19 plant structures; EXPRESSED DURING: 9 growth stages; CONTAINS InterPro DOMAIN/s: X8 (InterPro:IPR012946)…
AT4G27410	1.87398	-2.4887	1.79e-24	|RD26|AtRD26|ANAC072|RESPONSIVE TO DESICCATION 26|Arabidopsis NAC domain containing protein 72|F27G19.10|F27G19_10	protein_coding NAC (No Apical Meristem) domain transcriptional regulator superfamily protein Encodes a NAC transcription factor induced in response to dessication. It is localized to the nucleus and acts as a transcriptional activator in ABA-mediated dehydration response. RESPONSIVE TO DESICCATION 26 (RD26); CONTAINS InterPro DOMAIN/s: No apical meristem (NAM) protein (InterPro:IPR003441); BEST A…
AT4G27420	-1.78746	3.71895	2.59e-13	|ABCG9|ATP-binding cassette G9|F27G19.20|F27G19_20	protein_coding ABC-2 type transporter family protein ABC-2 type transporter family protein; FUNCTIONS IN: ATPase activity, coupled to transmembrane movement of substances; LOCATED IN: membrane; EXPRESSED IN: petal, leaf whorl, sepal, flower, egg cell; EXPRESSED DURING: 4 anthesis, petal differentiation and expansion stage; CONTAINS InterPro DOMAIN/s: ATPase, AAA+ type, core (InterPro:IPR003593), …
AT4G27890	-3.47353	3.08217	0.00341804	|T27E11.130|T27E11_130	protein_coding HSP20-like chaperones superfamily protein HSP20-like chaperones superfamily protein; CONTAINS InterPro DOMAIN/s: CS-like domain (InterPro:IPR007052), HSP20-like chaperone (InterPro:IPR008978), CS domain (InterPro:IPR017447); BEST Arabidopsis thaliana protein match is: HSP20-like chaperones superfamily protein (TAIR:AT5G53400.1); Has 1077 Blast hits to 1040 proteins in 209 species: …
AT4G28395	-2.31674	3.0479	1.34e-257	|ATA7|A7|ARABIDOPSIS THALIANA ANTHER 7|ANTHER 7	protein_coding Bifunctional inhibitor/lipid-transfer protein/seed storage 2S albumin superfamily protein related to lipid transfer proteins ANTHER 7 (A7); CONTAINS InterPro DOMAIN/s: Bifunctional inhibitor/plant lipid transfer protein/seed storage (InterPro:IPR016140), Plant lipid transfer protein/seed storage/trypsin-alpha amylase inhibitor (InterPro:IPR003612), Plant lipid transfer protein/hydr…
AT4G28397	-2.60499	3.60129	6.51e-72	AT4G28397	protein_coding unknown protein; FUNCTIONS IN: molecular_function unknown; INVOLVED IN: biological_process unknown; LOCATED IN: cellular_component unknown; Has 3 Blast hits to 3 proteins in 2 species: Archae - 0; Bacteria - 0; Metazoa - 0; Fungi - 0; Plants - 3; Viruses - 0; Other Eukaryotes - 0 (source: NCBI BLink).
AT4G28580	-1.9455	2.45658	4.04e-07	|ATMGT5|MGT5|MRS2-6|ARABIDOPSIS THALIANA MAGNESIUM TRANSPORT 5|magnesium transport 5|T5F17.30|T5F17_30	protein_coding magnesium transport 5 Transmembrane magnesium transporter. One of nine family members. Functions in pollen development. magnesium transport 5 (MGT5); BEST Arabidopsis thaliana protein match is: magnesium transporter 6 (TAIR:AT3G58970.1); Has 828 Blast hits to 824 proteins in 200 species: Archae - 0; Bacteria - 80; Metazoa - 59; Fungi - 196; Plants - 383; Viruses - 0; Other Eukaryot…
AT4G29250	-2.08351	2.70716	1.76e-15	|F17A13.70|F17A13_70	protein_coding HXXXD-type acyl-transferase family protein HXXXD-type acyl-transferase family protein; FUNCTIONS IN: transferase activity, transferring acyl groups other than amino-acyl groups, transferase activity; INVOLVED IN: biological_process unknown; LOCATED IN: cellular_component unknown; EXPRESSED IN: leaf whorl, sepal, flower; EXPRESSED DURING: petal differentiation and expansion stage; C…
AT4G29340	2.22217	4.64206	5.72e-06	|PRF4|AtPRF4|profilin 4|F17A13.160|F17A13_160	protein_coding profilin 4 Profilin is a low-molecular weight, actin monomer-binding protein that regulates the organization of actin cytoskeleton in eukaryotes, including higher plants. PRF4 and PRF5 are late pollen-specific and are not detectable in other cell types of the plant body including microspores and root hairs. Immunocytochemical studies at the subcellular level reveal that both the co…
AT4G30030	-4.86945	2.13871	7.24e-10	|F6G3.60|F6G3_60	protein_coding Eukaryotic aspartyl protease family protein Eukaryotic aspartyl protease family protein; FUNCTIONS IN: aspartic-type endopeptidase activity; INVOLVED IN: proteolysis; EXPRESSED IN: flower; EXPRESSED DURING: petal differentiation and expansion stage; CONTAINS InterPro DOMAIN/s: Peptidase aspartic (InterPro:IPR021109), Peptidase aspartic, catalytic (InterPro:IPR009007), Peptidase A1 …
AT4G30040	-3.93759	2.35701	1.97e-14	|F6G3.70|F6G3_70	protein_coding Eukaryotic aspartyl protease family protein Eukaryotic aspartyl protease family protein; FUNCTIONS IN: aspartic-type endopeptidase activity; INVOLVED IN: proteolysis; LOCATED IN: endomembrane system; EXPRESSED IN: sepal, flower; EXPRESSED DURING: petal differentiation and expansion stage; CONTAINS InterPro DOMAIN/s: Peptidase aspartic (InterPro:IPR021109), Peptidase aspartic, catal…
AT4G30050	-2.14023	2.76427	0.00234993	|F6G3.80|F6G3_80	protein_coding unknown protein; FUNCTIONS IN: molecular_function unknown; INVOLVED IN: biological_process unknown; LOCATED IN: endomembrane system; EXPRESSED IN: leaf whorl, sepal, flower; EXPRESSED DURING: petal differentiation and expansion stage; Has 6 Blast hits to 6 proteins in 2 species: Archae - 0; Bacteria - 0; Metazoa - 0; Fungi - 0; Plants - 6; Viruses - 0; Other Eukaryotes - 0 (source:…
AT4G30270	1.35296	-1.72907	1.1e-10	|MERI5B|MERI-5|SEN4|meristem-5|MERISTEM 5|SENESCENCE 4|AT4G30270.1|F9N11.120|F9N11_120	protein_coding xyloglucan endotransglucosylase/hydrolase 24 encodes a protein similar to endo xyloglucan transferase in sequence. It is also very similar to BRU1 in soybean, which is involved in brassinosteroid response. xyloglucan endotransglucosylase/hydrolase 24 (XTH24); FUNCTIONS IN: hydrolase activity, acting on glycosyl bonds, xyloglucan:xyloglucosyl transferase activity; INVOLVED IN: aging…
AT4G30470	-1.68541	1.60091	4.72e-24	|F17I23.190|F17I23_190	protein_coding NAD(P)-binding Rossmann-fold superfamily protein NAD(P)-binding Rossmann-fold superfamily protein; FUNCTIONS IN: coenzyme binding, binding, cinnamoyl-CoA reductase activity, catalytic activity; INVOLVED IN: lignin biosynthetic process, cellular metabolic process, metabolic process; LOCATED IN: cellular_component unknown; EXPRESSED IN: 23 plant structures; EXPRESSED DURING: 13 growt…
AT4G31370	2.38167	3.48413	3.59e-05	FLA5	protein_coding FASCICLIN-like arabinogalactan protein 5 precursor fasciclin-like arabinogalactan-protein, putative (FLA5) FASCICLIN-like arabinogalactan protein 5 precursor (FLA5); FUNCTIONS IN: molecular_function unknown; INVOLVED IN: N-terminal protein myristoylation; LOCATED IN: anchored to membrane; CONTAINS InterPro DOMAIN/s: FAS1 domain (InterPro:IPR000782); BEST Arabidopsis thaliana protei…
AT4G32510	-1.83721	1.63993	0.00393342	BOR7	protein_coding HCO3- transporter family HCO3- transporter family; FUNCTIONS IN: anion exchanger activity; INVOLVED IN: anion transport; LOCATED IN: integral to membrane, membrane; CONTAINS InterPro DOMAIN/s: Bicarbonate transporter, C-terminal (InterPro:IPR011531), Bicarbonate transporter, eukaryotic (InterPro:IPR003020); BEST Arabidopsis thaliana protein match is: HCO3- transporter family (TAIR:…
AT4G32714	4.88637	4.6085	0.0312502	SCRL25	protein_coding SCR-like 25 Encodes a member of a family of small, secreted, cysteine rich proteins with sequence similarity to SCR (S locus cysteine-rich protein). SCR-like 25 (SCRL25); INVOLVED IN: signal transduction; LOCATED IN: endomembrane system; CONTAINS InterPro DOMAIN/s: Plant self-incompatibility response (InterPro:IPR010682); BEST Arabidopsis thaliana protein match is: SCR-like 24 (TAI…
AT4G34060	-2.78355	2.52377	0.000277179	|DML3|demeter-like protein 3|F28A23.180|F28A23_180	protein_coding demeter-like protein 3 Encodes a protein with 5-meC and thymine-DNA glycosylase activity with a preference for CpG and CpHpG sequences. Involved in maintaining methylation marks. demeter-like protein 3 (DML3); CONTAINS InterPro DOMAIN/s: DNA glycosylase (InterPro:IPR011257), Endonuclease III-like, iron-sulphur cluster loop motif (InterPro:IPR003651), HhH-GPD domain (InterPro:IPR003…
AT4G34210	-2.90636	1.85567	2.61e-06	|ASK11|SK11|SKP1-like 11|F10M10.2	protein_coding SKP1-like 11 one of 20 SKP1 homologs in Arabidopsis. Protein is most similar to ASK12 and RNAi lines show defects in stamen development. SKP1-like 11 (SK11); FUNCTIONS IN: ubiquitin-protein ligase activity, protein binding; INVOLVED IN: ubiquitin-dependent protein catabolic process; LOCATED IN: endomembrane system; EXPRESSED IN: 13 plant structures; CONTAINS InterPro DOMAIN/s: E3 u…
AT4G34470	-2.9937	1.25119	1.15e-05	|ASK12|SK12|SKP1-like 12|T4L20.50|T4L20_50	protein_coding SKP1-like 12 SKP1-like 12 (SK12); FUNCTIONS IN: ubiquitin-protein ligase activity, protein binding; INVOLVED IN: ubiquitin-dependent protein catabolic process; LOCATED IN: endomembrane system; EXPRESSED IN: inflorescence; EXPRESSED DURING: seedling growth; CONTAINS InterPro DOMAIN/s: E3 ubiquitin ligase, SCF complex, Skp subunit (InterPro:IPR016897), SKP1 component, dimerisation (I…
AT4G34850	-4.0911	1.67613	6.26e-86	|LAP5|PKSB|LESS ADHESIVE POLLEN 5|polyketide synthase B|F11I11.90|F11I11_90	protein_coding Chalcone and stilbene synthase family protein LESS ADHESIVE POLLEN 5 (LAP5); FUNCTIONS IN: transferase activity, transferring acyl groups other than amino-acyl groups, catalytic activity, acyltransferase activity; INVOLVED IN: phenylpropanoid biosynthetic process, pollen exine formation; LOCATED IN: cellular_component unknown; EXPRESSED IN: leaf whorl, sepal, anther, flower, seed; …
AT4G35420	-2.16993	1.40342	4.33e-71	|DRL1|TKPR1|dihydroflavonol 4-reductase-like1|tetraketide alpha-pyrone reductase 1|F15J1.1	protein_coding dihydroflavonol 4-reductase-like1 Encodes DRL1 (Dihydroflavonol 4-reductase-like1), a closely related homolog of the rice anther-specific gene OsDFR2. DRL1 may be involved in a metabolic pathway essential for pollen wall development and male fertility. Mutant plants have impaired pollen formation and seed production. dihydroflavonol 4-reductase-like1 (DRL1); FUNCTIONS IN: coenzyme …
AT4G35733	-1.73392	2.49847	0.0224613	AT4G35733	protein_coding F-box family protein with a domain of unknown function (DUF295) FUNCTIONS IN: molecular_function unknown; INVOLVED IN: biological_process unknown; LOCATED IN: cellular_component unknown; CONTAINS InterPro DOMAIN/s: F-box domain, cyclin-like (InterPro:IPR001810), Protein of unknown function DUF295 (InterPro:IPR005174); BEST Arabidopsis thaliana protein match is: F-box family protein…
AT4G36230	-2.98036	3.00031	5.49e-24	|F23E13.120|F23E13_120	protein_coding unknown protein; FUNCTIONS IN: molecular_function unknown; INVOLVED IN: biological_process unknown; LOCATED IN: endomembrane system; EXPRESSED IN: leaf apex, hypocotyl, flower; EXPRESSED DURING: petal differentiation and expansion stage; Has 250444 Blast hits to 52918 proteins in 2611 species: Archae - 614; Bacteria - 68464; Metazoa - 90603; Fungi - 16312; Plants - 24752; Viruses -…
AT4G36350	-1.93846	4.39012	1.43e-61	|ATPAP25|PAP25|ARABIDOPSIS THALIANA PURPLE ACID PHOSPHATASE 25|purple acid phosphatase 25|F23E13.190|F23E13_190	protein_coding purple acid phosphatase 25 purple acid phosphatase 25 (PAP25); FUNCTIONS IN: protein serine/threonine phosphatase activity, acid phosphatase activity; INVOLVED IN: biological_process unknown; LOCATED IN: cell wall; EXPRESSED IN: petal, leaf whorl, sepal, flower, cultured cell; EXPRESSED DURING: 4 anthesis, petal differentiation and expansion stage; CONTAINS InterPro DOMAIN/s: Purpl…
AT4G38870	-2.11566	2.2932	0.0129397	|F19H22.2	protein_coding F-box and associated interaction domains-containing protein F-box and associated interaction domains-containing protein; CONTAINS InterPro DOMAIN/s: F-box domain, cyclin-like (InterPro:IPR001810), F-box domain, Skp2-like (InterPro:IPR022364), F-box associated domain, type 3 (InterPro:IPR013187), F-box associated interaction domain (InterPro:IPR017451); BEST Arabidopsis thaliana pro…
AT4G38880	-3.11002	3.10334	0.00634777	|ATASE3|ASE3|GLN phosphoribosyl pyrophosphate amidotransferase 3|F19H22.3	protein_coding GLN phosphoribosyl pyrophosphate amidotransferase 3 GLN PHOSPHORIBOSYL PYROPHOSPHATE AMIDOTRANSFERASE 2 GLN phosphoribosyl pyrophosphate amidotransferase 3 (ASE3); FUNCTIONS IN: amidophosphoribosyltransferase activity; INVOLVED IN: purine base biosynthetic process, nucleoside metabolic process, metabolic process; LOCATED IN: chloroplast; EXPRESSED IN: 13 plant structures; EXPRESSED…
AT4G39590	-2.24264	2.27263	5.3e-06	|F23K16.220|F23K16_220	protein_coding Galactose oxidase/kelch repeat superfamily protein Galactose oxidase/kelch repeat superfamily protein; FUNCTIONS IN: molecular_function unknown; INVOLVED IN: biological_process unknown; LOCATED IN: chloroplast; EXPRESSED IN: sperm cell, sepal, male gametophyte, flower, pollen tube; EXPRESSED DURING: L mature pollen stage, M germinated pollen stage, petal differentiation and expansi…
AT4G39753	-2.18158	2.51712	0.00418102	AT4G39753	protein_coding Galactose oxidase/kelch repeat superfamily protein Galactose oxidase/kelch repeat superfamily protein; FUNCTIONS IN: molecular_function unknown; INVOLVED IN: biological_process unknown; LOCATED IN: chloroplast; EXPRESSED IN: 6 plant structures; EXPRESSED DURING: L mature pollen stage, M germinated pollen stage, 4 anthesis, petal differentiation and expansion stage; CONTAINS InterPr…
AT4G39760	-3.09466	3.00489	0.000976593	AT4G39760	protein_coding Galactose oxidase/kelch repeat superfamily protein Galactose oxidase/kelch repeat superfamily protein; FUNCTIONS IN: molecular_function unknown; INVOLVED IN: biological_process unknown; LOCATED IN: chloroplast; CONTAINS InterPro DOMAIN/s: F-box domain, cyclin-like (InterPro:IPR001810), Galactose oxidase/kelch, beta-propeller (InterPro:IPR011043), Kelch repeat type 1 (InterPro:IPR00…
AT5G03000	-2.40377	2.35375	0.00154395	|F15A17.30|F15A17_30	protein_coding Galactose oxidase/kelch repeat superfamily protein Galactose oxidase/kelch repeat superfamily protein; CONTAINS InterPro DOMAIN/s: F-box domain, cyclin-like (InterPro:IPR001810), Galactose oxidase/kelch, beta-propeller (InterPro:IPR011043), Kelch repeat type 1 (InterPro:IPR006652), Kelch related (InterPro:IPR013089), Kelch-type beta propeller (InterPro:IPR015915); BEST Arabidopsis …
AT5G03480	-1.79129	2.77465	0.000156532	AT5G03480	protein_coding RNA-binding (RRM/RBD/RNP motifs) family protein RNA-binding (RRM/RBD/RNP motifs) family protein; FUNCTIONS IN: nucleotide binding, nucleic acid binding; INVOLVED IN: biological_process unknown; LOCATED IN: nucleus; CONTAINS InterPro DOMAIN/s: RNA recognition motif, RNP-1 (InterPro:IPR000504), Nucleotide-binding, alpha-beta plait (InterPro:IPR012677); BEST Arabidopsis thaliana prote…
AT5G03620	3.10077	2.85269	0.00634777	|F17C15.40|F17C15_40	protein_coding Subtilisin-like serine endopeptidase family protein Subtilisin-like serine endopeptidase family protein; FUNCTIONS IN: identical protein binding, serine-type endopeptidase activity; INVOLVED IN: proteolysis, negative regulation of catalytic activity; LOCATED IN: endomembrane system; EXPRESSED IN: petal, leaf whorl, sepal, flower; EXPRESSED DURING: 4 anthesis, petal differentiation …
AT5G03795	-1.88229	1.31674	0.0294503	AT5G03795	protein_coding Exostosin family protein Exostosin family protein; LOCATED IN: membrane; EXPRESSED IN: embryo, sepal, flower; EXPRESSED DURING: C globular stage, petal differentiation and expansion stage; CONTAINS InterPro DOMAIN/s: Exostosin-like (InterPro:IPR004263); BEST Arabidopsis thaliana protein match is: Exostosin family protein (TAIR:AT3G07620.1); Has 1413 Blast hits to 1401 proteins in 1…
AT5G06520	-1.78402	2.8216	8.8e-05	|F15M7.5|F15M7_5	protein_coding SWAP (Suppressor-of-White-APricot)/surp domain-containing protein SWAP (Suppressor-of-White-APricot)/surp domain-containing protein; FUNCTIONS IN: RNA binding; INVOLVED IN: RNA processing; LOCATED IN: cellular_component unknown; EXPRESSED IN: sepal; EXPRESSED DURING: petal differentiation and expansion stage; CONTAINS InterPro DOMAIN/s: SWAP/Surp (InterPro:IPR000061); BEST Arabidop…
AT5G07060	-2.1082	1.97117	0.00231583	|MAC5C|MOS4-associated complex subunit 5C|MOJ9.23|MOJ9_23	protein_coding CCCH-type zinc fingerfamily protein with RNA-binding domain CCCH-type zinc fingerfamily protein with RNA-binding domain; FUNCTIONS IN: RNA binding, zinc ion binding, nucleic acid binding; INVOLVED IN: biological_process unknown; LOCATED IN: cellular_component unknown; EXPRESSED IN: stem, sepal, flower; EXPRESSED DURING: petal differentiation and expansion stage; CONTAINS InterPro D…
AT5G07230	-3.49076	2.0715	2.5e-204	|T28J14.170|T28J14_170	protein_coding Bifunctional inhibitor/lipid-transfer protein/seed storage 2S albumin superfamily protein Bifunctional inhibitor/lipid-transfer protein/seed storage 2S albumin superfamily protein; FUNCTIONS IN: lipid binding; INVOLVED IN: lipid transport; LOCATED IN: endomembrane system; EXPRESSED IN: leaf whorl, sepal, flower, seed; EXPRESSED DURING: petal differentiation and expansion stage, E e…
AT5G07410	3.11531	5.66882	1.14e-24	|PME48|AtPME48|pectin methylesterase 48|T2I1.120|T2I1_120	protein_coding Pectin lyase-like superfamily protein Pectin lyase-like superfamily protein; FUNCTIONS IN: pectinesterase activity; INVOLVED IN: cell wall modification; LOCATED IN: endomembrane system, cell wall, plant-type cell wall; EXPRESSED IN: male gametophyte, flower, pollen tube; EXPRESSED DURING: L mature pollen stage, M germinated pollen stage; CONTAINS InterPro DOMAIN/s: Pectin lyase fol…
AT5G07540	2.75156	7.4847	5.69e-14	|GRP16|ATGRP16|ATGRP-6|glycine-rich protein 16|T2I1.250|T2I1_250	protein_coding glycine-rich protein 16 encodes a glycine-rich protein that is expressed only in flowers during a specific developmental stage (flower stages 11 and 12). glycine-rich protein 16 (GRP16); CONTAINS InterPro DOMAIN/s: Oleosin (InterPro:IPR000136); BEST Arabidopsis thaliana protein match is: glycine rich protein 17 (TAIR:AT5G07530.2); Has 20559 Blast hits to 7779 proteins in 873 specie…
AT5G07830	-1.74083	1.61004	1.99e-10	|AtGUS2|GUS2|glucuronidase 2|F13G24.30	protein_coding glucuronidase 2 Belongs to the plant glycoside hydrolase family 79. Encodes a protein with several posttranslational modification sites including O-&#946;-GlcNAc attachment sites and serine-, threonine- and tyrosine-phosphorylation sites, suggesting that this protein is extensively modified posttranslationally. The protein is predicted (WoLF PSORT program) to be membrane-associated…
AT5G08030	-1.61949	4.18662	2.08e-32	|GDPD6|AtGDPD6|glycerophosphodiester phosphodiesterase 6|T22D6.1	protein_coding PLC-like phosphodiesterases superfamily protein PLC-like phosphodiesterases superfamily protein; FUNCTIONS IN: phosphoric diester hydrolase activity, glycerophosphodiester phosphodiesterase activity; INVOLVED IN: glycerol metabolic process, lipid metabolic process; LOCATED IN: endomembrane system; EXPRESSED IN: leaf whorl, sepal, flower; EXPRESSED DURING: petal differentiation and …
AT5G09550	3.71098	5.87099	0.000122075	|GDI|RAB GDP-dissociation inhibitor|F17I14.260|F17I14_260	protein_coding GDP dissociation inhibitor family protein / Rab GTPase activator family protein GDP dissociation inhibitor family protein / Rab GTPase activator family protein; FUNCTIONS IN: RAB GDP-dissociation inhibitor activity; INVOLVED IN: regulation of GTPase activity, protein transport; LOCATED IN: cellular_component unknown; EXPRESSED IN: 16 plant structures; EXPRESSED DURING: 12 growth st…
AT5G11130	-2.24631	2.18076	3.39e-06	|T5K6.3	protein_coding Exostosin family protein Exostosin family protein; FUNCTIONS IN: catalytic activity; LOCATED IN: endomembrane system, membrane; CONTAINS InterPro DOMAIN/s: Exostosin-like (InterPro:IPR004263); BEST Arabidopsis thaliana protein match is: Exostosin family protein (TAIR:AT5G20260.1); Has 1807 Blast hits to 1807 proteins in 277 species: Archae - 0; Bacteria - 0; Metazoa - 736; Fungi - …
AT5G12940	-1.83094	2.77914	3.21e-14	|T24H18.110|T24H18_110	protein_coding Leucine-rich repeat (LRR) family protein Leucine-rich repeat (LRR) family protein; INVOLVED IN: signal transduction; LOCATED IN: endomembrane system; EXPRESSED IN: 18 plant structures; EXPRESSED DURING: 10 growth stages; CONTAINS InterPro DOMAIN/s: Leucine-rich repeat-containing N-terminal domain, type 2 (InterPro:IPR013210), Leucine-rich repeat (InterPro:IPR001611); BEST Arabidops…
AT5G13330	3.56017	-2.93285	4.34e-12	|Rap2.6L|related to AP2 6l|T22N19.2	protein_coding related to AP2 6l encodes a member of the ERF (ethylene response factor) subfamily B-4 of ERF/AP2 transcription factor family. The protein contains one AP2 domain. There are 7 members in this subfamily. related to AP2 6l (Rap2.6L); FUNCTIONS IN: DNA binding, sequence-specific DNA binding transcription factor activity; INVOLVED IN: regulation of transcription, DNA-dependent; LOCATED…
AT5G13380	-2.49907	4.24916	3.41e-88	|T22N19.30|T22N19_30	protein_coding Auxin-responsive GH3 family protein Auxin-responsive GH3 family protein; CONTAINS InterPro DOMAIN/s: GH3 auxin-responsive promoter (InterPro:IPR004993); BEST Arabidopsis thaliana protein match is: Auxin-responsive GH3 family protein (TAIR:AT5G13370.1); Has 1506 Blast hits to 1424 proteins in 238 species: Archae - 0; Bacteria - 490; Metazoa - 52; Fungi - 2; Plants - 670; Viruses - 0…
AT5G14760	-1.76608	1.30366	3.26e-08	|AO|FIN4|L-aspartate oxidase|FLAGELLIN-INSENSITIVE 4|T9L3.60|T9L3_60	protein_coding L-aspartate oxidase At5g14760 encodes for L-aspartate oxidase involved in the early steps of NAD biosynthesis. In contrary to the EC 1.4.3.16 (l-aspartate oxidase - deaminating) the enzyme catalyzes the reaction L-aspartate + O2 = iminoaspartate (alpha-iminosuccinate) + H2O2 L-aspartate oxidase (AO); FUNCTIONS IN: electron carrier activity, oxidoreductase activity, L-aspartate oxid…
AT5G14980	-2.44245	3.97808	4.48e-23	|MAGL14|F2G14.100|F2G14_100	protein_coding alpha/beta-Hydrolases superfamily protein alpha/beta-Hydrolases superfamily protein; BEST Arabidopsis thaliana protein match is: alpha/beta-Hydrolases superfamily protein (TAIR:AT5G19290.1); Has 3141 Blast hits to 3138 proteins in 1076 species: Archae - 24; Bacteria - 2044; Metazoa - 145; Fungi - 150; Plants - 435; Viruses - 33; Other Eukaryotes - 310 (source: NCBI BLink).
AT5G15480	-4.02173	1.10038	0.00907406	|T20K14.90|T20K14_90	protein_coding C2H2-type zinc finger family protein C2H2-type zinc finger family protein; FUNCTIONS IN: sequence-specific DNA binding transcription factor activity, zinc ion binding, nucleic acid binding; INVOLVED IN: regulation of transcription; LOCATED IN: intracellular; EXPRESSED IN: flower; EXPRESSED DURING: petal differentiation and expansion stage; CONTAINS InterPro DOMAIN/s: Zinc finger, C…
AT5G16920	-2.6496	2.58816	3e-103	|F2K13.70|F2K13_70	protein_coding Fasciclin-like arabinogalactan family protein Fasciclin-like arabinogalactan family protein; FUNCTIONS IN: molecular_function unknown; LOCATED IN: endomembrane system; EXPRESSED IN: leaf whorl, sepal, flower, seed; EXPRESSED DURING: petal differentiation and expansion stage, E expanded cotyledon stage; CONTAINS InterPro DOMAIN/s: FAS1 domain (InterPro:IPR000782); BEST Arabidopsis t…
AT5G16960	-2.00367	4.25162	5.36e-139	|F2K13.110|F2K13_110	protein_coding Zinc-binding dehydrogenase family protein Zinc-binding dehydrogenase family protein; FUNCTIONS IN: oxidoreductase activity, binding, zinc ion binding, catalytic activity; INVOLVED IN: response to oxidative stress; EXPRESSED IN: leaf whorl, sepal, flower, stamen; EXPRESSED DURING: 4 anthesis, petal differentiation and expansion stage; CONTAINS InterPro DOMAIN/s: GroES-like (InterPro…
AT5G17200	-4.35818	2.24933	9.25e-06	|MKP11.14|MKP11_14	protein_coding Pectin lyase-like superfamily protein Pectin lyase-like superfamily protein; FUNCTIONS IN: polygalacturonase activity; INVOLVED IN: carbohydrate metabolic process; LOCATED IN: endomembrane system; EXPRESSED IN: leaf whorl, sperm cell, sepal, flower, pedicel; EXPRESSED DURING: 4 anthesis, petal differentiation and expansion stage; CONTAINS InterPro DOMAIN/s: Pectin lyase fold/virule…
AT5G17340	-1.56035	4.52394	8.6e-118	|MKP11.1|MKP11_1	protein_coding Putative membrane lipoprotein Putative membrane lipoprotein; FUNCTIONS IN: molecular_function unknown; INVOLVED IN: biological_process unknown; LOCATED IN: endomembrane system; EXPRESSED IN: petal, leaf whorl, sepal, flower; EXPRESSED DURING: 4 anthesis, petal differentiation and expansion stage; BEST Arabidopsis thaliana protein match is: Protein of unknown function (DUF1278) (TAI…
AT5G17590	-1.80635	3.73361	0.000518818	AT5G17590	protein_coding Putative membrane lipoprotein Putative membrane lipoprotein; FUNCTIONS IN: molecular_function unknown; INVOLVED IN: biological_process unknown; LOCATED IN: endomembrane system; Has 1807 Blast hits to 1807 proteins in 277 species: Archae - 0; Bacteria - 0; Metazoa - 736; Fungi - 347; Plants - 385; Viruses - 0; Other Eukaryotes - 339 (source: NCBI BLink).
AT5G18180	-1.2843	1.05611	0.02263	|MRG7.14|MRG7_14	protein_coding H/ACA ribonucleoprotein complex, subunit Gar1/Naf1 protein H/ACA ribonucleoprotein complex, subunit Gar1/Naf1 protein; FUNCTIONS IN: snoRNA binding, pseudouridine synthase activity, RNA binding; LOCATED IN: chloroplast thylakoid membrane, membrane; EXPRESSED IN: 14 plant structures; EXPRESSED DURING: LP.06 six leaves visible, 4 anthesis, F mature embryo stage, petal differentiation…
AT5G18330	-4.30589	1.13082	0.00939991	PUB47	protein_coding ARM repeat superfamily protein ARM repeat superfamily protein; FUNCTIONS IN: ubiquitin-protein ligase activity, binding; INVOLVED IN: protein ubiquitination; LOCATED IN: ubiquitin ligase complex; CONTAINS InterPro DOMAIN/s: U box domain (InterPro:IPR003613), Armadillo-like helical (InterPro:IPR011989), Armadillo-type fold (InterPro:IPR016024); BEST Arabidopsis thaliana protein matc…
AT5G19580	1.61435	2.28514	6.62e-05	|T20D1.100|T20D1_100	protein_coding glyoxal oxidase-related protein glyoxal oxidase-related protein; FUNCTIONS IN: molecular_function unknown; INVOLVED IN: biological_process unknown; LOCATED IN: endomembrane system; EXPRESSED IN: 10 plant structures; EXPRESSED DURING: L mature pollen stage, M germinated pollen stage, 4 anthesis, C globular stage, petal differentiation and expansion stage; CONTAINS InterPro DOMAIN/s:…
AT5G20370	-2.08338	1.45763	0.000460071	|F5O24.260|F5O24_260	protein_coding serine-rich protein-related serine-rich protein-related; BEST Arabidopsis thaliana protein match is: serine-rich protein-related (TAIR:AT5G11090.1); Has 168 Blast hits to 168 proteins in 18 species: Archae - 0; Bacteria - 0; Metazoa - 0; Fungi - 0; Plants - 168; Viruses - 0; Other Eukaryotes - 0 (source: NCBI BLink).
AT5G20630	-1.46716	1.73867	3.12e-15	|GLP3|GLP3A|GLP3B|ATGER3|GER3|GERMIN-LIKE PROTEIN 3|ARABIDOPSIS THALIANA GERMIN 3|germin 3|T1M15.30|T1M15_30	protein_coding germin 3 Encodes a germin-like protein. Its transcripts are more abundant in RNA from leaves collected in the evening, suggesting some kind of circadian regulation. germin 3 (GER3); INVOLVED IN: response to cold, peptidyl-cysteine S-nitrosylation; LOCATED IN: extracellular matrix, apoplast, cell wall, nucleus, plant-type cell wall; EXPRESSED IN: 22 plant structures; EXPRESSED DURIN…
AT5G22020	-1.788	1.49657	5.21e-53	AT5G22020	protein_coding Calcium-dependent phosphotriesterase superfamily protein Calcium-dependent phosphotriesterase superfamily protein; FUNCTIONS IN: strictosidine synthase activity; INVOLVED IN: alkaloid biosynthetic process, biosynthetic process; LOCATED IN: endomembrane system; CONTAINS InterPro DOMAIN/s: Strictosidine synthase (InterPro:IPR004141), Strictosidine synthase, conserved region (InterPro…
AT5G22170	-2.85877	2.19344	0.0127261	AT5G22170	protein_coding unknown protein; BEST Arabidopsis thaliana protein match is: unknown protein (TAIR:AT5G22150.1); Has 30201 Blast hits to 17322 proteins in 780 species: Archae - 12; Bacteria - 1396; Metazoa - 17338; Fungi - 3422; Plants - 5037; Viruses - 0; Other Eukaryotes - 2996 (source: NCBI BLink).
AT5G22260	-4.21496	1.83194	1.1e-10	|MS1|male sterility 1|T6G21.3|male sterility 1 protein	protein_coding RING/FYVE/PHD zinc finger superfamily protein Sporophytic factor controlling anther and pollen development. Mutants fail to make functional pollen;pollen degeneration occurs after microspore release and the tapetum also appears abnormally vacuolated. Similar to PHD-finger motif transcription factors. male sterility 1 (MS1); CONTAINS InterPro DOMAIN/s: Zinc finger, PHD-type, conserv…
AT5G23700	-2.34928	1.68842	0.000940762	AT5G23700	protein_coding unknown protein; BEST Arabidopsis thaliana protein match is: unknown protein (TAIR:AT3G48860.2); Has 30201 Blast hits to 17322 proteins in 780 species: Archae - 12; Bacteria - 1396; Metazoa - 17338; Fungi - 3422; Plants - 5037; Viruses - 0; Other Eukaryotes - 2996 (source: NCBI BLink).
AT5G24820	-3.04966	1.24016	2.22e-13	|F6A4.30|F6A4_30	protein_coding Eukaryotic aspartyl protease family protein Eukaryotic aspartyl protease family protein; FUNCTIONS IN: aspartic-type endopeptidase activity; INVOLVED IN: proteolysis; LOCATED IN: endomembrane system; EXPRESSED IN: leaf whorl, flower, seed; EXPRESSED DURING: petal differentiation and expansion stage, E expanded cotyledon stage; CONTAINS InterPro DOMAIN/s: Peptidase aspartic (InterPr…
AT5G25290	-1.71773	3.29341	0.000518818	|F18G18.30|F18G18_30	protein_coding F-box family protein with a domain of unknown function (DUF295) CONTAINS InterPro DOMAIN/s: F-box domain, cyclin-like (InterPro:IPR001810), F-box domain, Skp2-like (InterPro:IPR022364), Protein of unknown function DUF295 (InterPro:IPR005174); BEST Arabidopsis thaliana protein match is: Protein of unknown function (DUF295) (TAIR:AT1G27540.1); Has 1807 Blast hits to 1807 proteins in …
AT5G26730	-3.81732	2.06228	2.82e-142	AT5G26730	protein_coding Fasciclin-like arabinogalactan family protein Fasciclin-like arabinogalactan family protein; FUNCTIONS IN: molecular_function unknown; INVOLVED IN: biological_process unknown; LOCATED IN: mitochondrion; CONTAINS InterPro DOMAIN/s: FAS1 domain (InterPro:IPR000782); BEST Arabidopsis thaliana protein match is: Fasciclin-like arabinogalactan family protein (TAIR:AT5G16920.1); Has 37 Bl…
AT5G27200	-2.9727	2.62147	0.0129397	|ACP5|acyl carrier protein 5|T21B4.110|T21B4_110|A_TM021B04.6	protein_coding acyl carrier protein 5 encodes an acyl carrier protein acyl carrier protein 5 (ACP5); FUNCTIONS IN: acyl carrier activity; INVOLVED IN: fatty acid biosynthetic process; LOCATED IN: chloroplast; EXPRESSED IN: 8 plant structures; EXPRESSED DURING: L mature pollen stage, M germinated pollen stage, 4 anthesis, petal differentiation and expansion stage, E expanded cotyledon stage; CONTA…
AT5G27940	-1.74037	1.54944	6.74e-05	|WPP3|WPP domain protein 3|F15F15.4	protein_coding WPP domain protein 3 WPP domain protein 3 (WPP3); BEST Arabidopsis thaliana protein match is: WPP domain protein 2 (TAIR:AT1G47200.1); Has 30201 Blast hits to 17322 proteins in 780 species: Archae - 12; Bacteria - 1396; Metazoa - 17338; Fungi - 3422; Plants - 5037; Viruses - 0; Other Eukaryotes - 2996 (source: NCBI BLink).
AT5G35110	-2.53516	3.55198	1.04e-11	|F7N22.20|F7N22_20	protein_coding unknown protein; BEST Arabidopsis thaliana protein match is: unknown protein (TAIR:AT2G46490.1); Has 1807 Blast hits to 1807 proteins in 277 species: Archae - 0; Bacteria - 0; Metazoa - 736; Fungi - 347; Plants - 385; Viruses - 0; Other Eukaryotes - 339 (source: NCBI BLink).
AT5G35600	-4.04761	1.4103	7.01e-05	|HDA7|AtHDA7|histone deacetylase7|K2K18.5|K2K18_5	protein_coding histone deacetylase7 histone deacetylase7 (HDA7); FUNCTIONS IN: histone deacetylase activity; INVOLVED IN: histone deacetylation; LOCATED IN: nucleus; EXPRESSED IN: flower; EXPRESSED DURING: petal differentiation and expansion stage; CONTAINS InterPro DOMAIN/s: Histone deacetylase (InterPro:IPR003084), Histone deacetylase superfamily (InterPro:IPR000286); BEST Arabidopsis thaliana …
AT5G37040	-2.78469	1.98558	0.0385747	|MJG14.2|MJG14_2	protein_coding F-box family protein F-box family protein; CONTAINS InterPro DOMAIN/s: F-box domain, cyclin-like (InterPro:IPR001810), F-box domain, Skp2-like (InterPro:IPR022364), F-box associated domain, type 1 (InterPro:IPR006527), F-box associated interaction domain (InterPro:IPR017451); BEST Arabidopsis thaliana protein match is: F-box and associated interaction domains-containing protein (TA…
AT5G37420	-2.56232	1.12234	0.00444449	|T25O11.7|T25O11_7	protein_coding Family of unknown function (DUF577) Note that previous reports (Plant Cell 2003,15:1538; PNAS 2003, 100:13407) have incorrectly named AT5G37420 as AGL105. AT5G37415 has now been named as AGL105 based on Plant Cell 2003, 15:1538 where the GenBank accession number given for AGL105 is AY141227 (Supplemental Table 3), which corresponds to AT5G37415. Family of unknown function (DUF577);…
AT5G38396	-2.38297	3.07913	4.92e-05	AT5G38396	protein_coding F-box/RNI-like superfamily protein F-box/RNI-like superfamily protein; CONTAINS InterPro DOMAIN/s: F-box domain, cyclin-like (InterPro:IPR001810), F-box domain, Skp2-like (InterPro:IPR022364), FBD-like (InterPro:IPR006566), Leucine-rich repeat 2 (InterPro:IPR013101); BEST Arabidopsis thaliana protein match is: F-box/RNI-like superfamily protein (TAIR:AT1G52650.1); Has 30201 Blast h…
AT5G38870	-1.30947	1.95975	5.79e-11	|K15E6.8|K15E6_8	transposable_element_gene transposable element gene pseudogene, hypothetical protein
AT5G39010	-3.57495	2.40601	6.87e-07	AT5G39010	protein_coding unknown protein; BEST Arabidopsis thaliana protein match is: unknown protein (TAIR:AT2G39782.1); Has 12 Blast hits to 12 proteins in 3 species: Archae - 0; Bacteria - 0; Metazoa - 0; Fungi - 0; Plants - 12; Viruses - 0; Other Eukaryotes - 0 (source: NCBI BLink).
AT5G39493	4.74414	5.52196	0.000976584	AT5G39493	protein_coding Plant self-incompatibility protein S1 family Plant self-incompatibility protein S1 family; LOCATED IN: endomembrane system; CONTAINS InterPro DOMAIN/s: Plant self-incompatibility S1 (InterPro:IPR010264); BEST Arabidopsis thaliana protein match is: Plant self-incompatibility protein S1 family (TAIR:AT1G09245.1); Has 30201 Blast hits to 17322 proteins in 780 species: Archae - 12; Bac…
AT5G39520	2.83951	-2.45206	2.36e-09	|MUL8.22|MUL8_22	protein_coding Protein of unknown function (DUF1997) Protein of unknown function (DUF1997); FUNCTIONS IN: molecular_function unknown; INVOLVED IN: biological_process unknown; LOCATED IN: chloroplast; EXPRESSED IN: 9 plant structures; EXPRESSED DURING: LP.06 six leaves visible, LP.04 four leaves visible, 4 anthesis, 4 leaf senescence stage, petal differentiation and expansion stage; CONTAINS Inter…
AT5G39910	-2.19369	3.62595	0.00781259	AT5G39910	protein_coding Pectin lyase-like superfamily protein Pectin lyase-like superfamily protein; FUNCTIONS IN: polygalacturonase activity; INVOLVED IN: carbohydrate metabolic process; LOCATED IN: endomembrane system; CONTAINS InterPro DOMAIN/s: Pectin lyase fold/virulence factor (InterPro:IPR011050), Glycoside hydrolase, family 28 (InterPro:IPR000743), Parallel beta-helix repeat (InterPro:IPR006626), …
AT5G41090	-2.46967	1.16198	2.68e-07	|anac095|NAC095|NAC domain containing protein 95|MEE6.16|MEE6_16	protein_coding NAC domain containing protein 95 NAC domain containing protein 95 (NAC095); FUNCTIONS IN: sequence-specific DNA binding transcription factor activity; INVOLVED IN: multicellular organismal development, regulation of transcription; EXPRESSED IN: 8 plant structures; EXPRESSED DURING: 4 anthesis, petal differentiation and expansion stage; CONTAINS InterPro DOMAIN/s: No apical meristem…
AT5G41130	-1.70689	2.59416	6.15e-18	|MEE6.20|MEE6_20	protein_coding Esterase/lipase/thioesterase family protein Esterase/lipase/thioesterase family protein; FUNCTIONS IN: transferase activity, transferring acyl groups other than amino-acyl groups, catalytic activity; LOCATED IN: cellular_component unknown; CONTAINS InterPro DOMAIN/s: Diacylglycerol acyltransferase (InterPro:IPR007130); BEST Arabidopsis thaliana protein match is: Esterase/lipase/thi…
AT5G41800	-1.92782	1.11273	0.000247187	|K16L22.8|K16L22_8	protein_coding Transmembrane amino acid transporter family protein Transmembrane amino acid transporter family protein; FUNCTIONS IN: amino acid transmembrane transporter activity; INVOLVED IN: amino acid transport; LOCATED IN: plasma membrane, membrane; EXPRESSED IN: 10 plant structures; EXPRESSED DURING: LP.06 six leaves visible, LP.04 four leaves visible, 4 anthesis, petal differentiation and …
AT5G43110	-3.02929	2.77162	5.57e-10	|APUM14|PUM14|pumilio 14|MMG4.14|MMG4_14	protein_coding pumilio 14 Encodes a member of the Arabidopsis Pumilio (APUM) proteins containing PUF domain (eight repeats of approximately 36 amino acids each). PUF proteins regulate both mRNA stability and translation through sequence-specific binding to the 3' UTR of target mRNA transcripts. pumilio 14 (PUM14); FUNCTIONS IN: RNA binding, binding; LOCATED IN: nucleus, cytoplasm; EXPRESSED IN: f…
AT5G43340	-1.81499	3.1575	2.08e-30	|PHT6|PHT1;6|PHOSPHATE TRANSPORTER 6|phosphate transporter 1;6|MWF20.3|MWF20_3	protein_coding phosphate transporter 1;6 Encodes Pht1;6, a member of the Pht1 family of phosphate transporters which include: Pht1;1/At5g43350, Pht1;2/At5g43370, Pht1;3/At5g43360, Pht1;4/At2g38940, Pht1;5/At2g32830, Pht1;6/At5g43340, Pht1;7/At3g54700, Pht1;8/At1g20860, Pht1;9/At1g76430 (Plant Journal 2002, 31:341). phosphate transporter 1;6 (PHT1;6); FUNCTIONS IN: phosphate transmembrane transpor…
AT5G44300	4.54129	4.68972	0.000488294	|K9L2.6|K9L2_6	protein_coding Dormancy/auxin associated family protein Dormancy/auxin associated family protein; CONTAINS InterPro DOMAIN/s: Dormancyauxin associated (InterPro:IPR008406); BEST Arabidopsis thaliana protein match is: Dormancy/auxin associated family protein (TAIR:AT2G33830.2); Has 158 Blast hits to 158 proteins in 46 species: Archae - 0; Bacteria - 0; Metazoa - 0; Fungi - 0; Plants - 158; Viruses…
AT5G44540	-3.77235	1.29912	6.71e-157	|MFC16.22|MFC16_22	protein_coding Tapetum specific protein TAP35/TAP44 Tapetum specific protein TAP35/TAP44; FUNCTIONS IN: molecular_function unknown; INVOLVED IN: biological_process unknown; LOCATED IN: endomembrane system; CONTAINS InterPro DOMAIN/s: Tapetum specific TAP35TAP44 (InterPro:IPR009891); BEST Arabidopsis thaliana protein match is: Tapetum specific protein TAP35/TAP44 (TAIR:AT4G20420.1); Has 22 Blast h…
AT5G44980	-2.28305	2.08384	0.000112235	|K21C13.17|K21C13_17	protein_coding F-box/RNI-like/FBD-like domains-containing protein F-box/RNI-like/FBD-like domains-containing protein; CONTAINS InterPro DOMAIN/s: F-box domain, cyclin-like (InterPro:IPR001810), FBD (InterPro:IPR013596), F-box domain, Skp2-like (InterPro:IPR022364), FBD-like (InterPro:IPR006566); BEST Arabidopsis thaliana protein match is: F-box/RNI-like/FBD-like domains-containing protein (TAIR:A…
AT5G46640	-1.38447	1.51973	7.44e-07	|AHL8|AT-hook motif nuclear localized protein 8|MZA15.3|MZA15_3	protein_coding AT hook motif DNA-binding family protein AT hook motif DNA-binding family protein; FUNCTIONS IN: DNA binding; EXPRESSED IN: 19 plant structures; EXPRESSED DURING: 6 growth stages; CONTAINS InterPro DOMAIN/s: Protein of unknown function DUF296 (InterPro:IPR005175), AT hook, DNA-binding motif (InterPro:IPR017956); BEST Arabidopsis thaliana protein match is: AT hook motif DNA-binding …
AT5G46795	2.45261	5.95226	6.1e-05	|MSP2|microspore-specific promoter 2	protein_coding microspore-specific promoter 2 microspore-specific promoter 2 (MSP2); FUNCTIONS IN: molecular_function unknown; INVOLVED IN: pollen development; LOCATED IN: chloroplast; EXPRESSED IN: petal, leaf whorl, flower; EXPRESSED DURING: J bicellular pollen stage, 4 anthesis, F microspore release stage, petal differentiation and expansion stage; Has 30201 Blast hits to 17322 proteins in 780…
AT5G47635	-2.26968	1.92714	5.39e-17	AT5G47635	protein_coding Pollen Ole e 1 allergen and extensin family protein Pollen Ole e 1 allergen and extensin family protein; FUNCTIONS IN: molecular_function unknown; INVOLVED IN: biological_process unknown; LOCATED IN: endomembrane system; EXPRESSED IN: 8 plant structures; EXPRESSED DURING: 4 anthesis, petal differentiation and expansion stage; CONTAINS InterPro DOMAIN/s: Pollen Ole e 1 allergen/exte…
AT5G48543	3.05749	4.62983	0.0312502	LCR1	protein_coding low-molecular-weight cysteine-rich 1 Encodes a member of a family of small,secreted, cysteine rich protein with sequence similarity to the PCP (pollen coat protein) gene family. low-molecular-weight cysteine-rich 1 (LCR1); LOCATED IN: endomembrane system; CONTAINS InterPro DOMAIN/s: S locus-related glycoprotein 1 binding pollen coat (InterPro:IPR010851); BEST Arabidopsis thaliana p…
AT5G49240	-2.68732	3.25009	2.14e-10	APRR4	protein_coding pseudo-response regulator 4 member of Response Regulator: Pseudo pseudo-response regulator 4 (APRR4); FUNCTIONS IN: two-component response regulator activity, sequence-specific DNA binding transcription factor activity; INVOLVED IN: regulation of transcription, DNA-dependent, two-component signal transduction system (phosphorelay), regulation of transcription; CONTAINS InterPro DOM…
AT5G49260	-2.91481	2.9764	7.68e-10	|K21P3.14|K21P3_14	protein_coding unknown protein; Has 1807 Blast hits to 1807 proteins in 277 species: Archae - 0; Bacteria - 0; Metazoa - 736; Fungi - 347; Plants - 385; Viruses - 0; Other Eukaryotes - 339 (source: NCBI BLink).
AT5G50060	-4.80529	2.66166	4.26e-06	AT5G50060	protein_coding Plant invertase/pectin methylesterase inhibitor superfamily protein Plant invertase/pectin methylesterase inhibitor superfamily protein; FUNCTIONS IN: enzyme inhibitor activity, pectinesterase inhibitor activity, pectinesterase activity; INVOLVED IN: biological_process unknown; LOCATED IN: endomembrane system; CONTAINS InterPro DOMAIN/s: Pectinesterase inhibitor (InterPro:IPR006501…
AT5G51950	-2.84408	2.55613	1.13e-44	|MSG15.3|MSG15_3	protein_coding Glucose-methanol-choline (GMC) oxidoreductase family protein Glucose-methanol-choline (GMC) oxidoreductase family protein; FUNCTIONS IN: aldehyde-lyase activity, oxidoreductase activity, acting on CH-OH group of donors, FAD binding; INVOLVED IN: response to salt stress; LOCATED IN: endomembrane system; EXPRESSED IN: 11 plant structures; EXPRESSED DURING: 4 anthesis, C globular stag…
AT5G52160	-3.45099	1.0243	2.23e-114	|F17P19.6|F17P19_6	protein_coding Bifunctional inhibitor/lipid-transfer protein/seed storage 2S albumin superfamily protein Bifunctional inhibitor/lipid-transfer protein/seed storage 2S albumin superfamily protein; FUNCTIONS IN: lipid binding; INVOLVED IN: lipid transport; LOCATED IN: endomembrane system; EXPRESSED IN: leaf whorl, sepal, flower; EXPRESSED DURING: petal differentiation and expansion stage; CONTAINS …
AT5G52620	-1.96535	1.95619	0.0385747	|F6N7.11|F6N7_11	protein_coding F-box associated ubiquitination effector family protein F-box associated ubiquitination effector family protein; CONTAINS InterPro DOMAIN/s: F-box associated domain, type 3 (InterPro:IPR013187), F-box associated interaction domain (InterPro:IPR017451); BEST Arabidopsis thaliana protein match is: F-box and associated interaction domains-containing protein (TAIR:AT3G57590.1); Has 180…
AT5G53510	-1.95395	2.91493	1.25e-21	|ATOPT9|OPT9|oligopeptide transporter 9|MNC6.5|MNC6_5	protein_coding oligopeptide transporter 9 oligopeptide transporter oligopeptide transporter 9 (OPT9); FUNCTIONS IN: oligopeptide transporter activity; INVOLVED IN: oligopeptide transport, transmembrane transport; LOCATED IN: membrane; EXPRESSED IN: 7 plant structures; EXPRESSED DURING: 4 anthesis, petal differentiation and expansion stage, E expanded cotyledon stage; CONTAINS InterPro DOMAIN/s: T…
AT5G54010	-2.00615	4.03204	1.25e-23	|UGT79B6|UDP-glycosyltransferase 79B6|K19P17.18|K19P17_18	protein_coding UDP-Glycosyltransferase superfamily protein UDP-Glycosyltransferase superfamily protein; FUNCTIONS IN: transferase activity, transferring glycosyl groups; INVOLVED IN: metabolic process; LOCATED IN: endomembrane system; EXPRESSED IN: 6 plant structures; EXPRESSED DURING: L mature pollen stage, M germinated pollen stage, 4 anthesis, petal differentiation and expansion stage; CONTAIN…
AT5G54330	-2.22719	2.63878	0.00257692	AT5G54330	protein_coding Protein of unknown function (DUF295) Protein of unknown function (DUF295); CONTAINS InterPro DOMAIN/s: Protein of unknown function DUF295 (InterPro:IPR005174); BEST Arabidopsis thaliana protein match is: Protein of unknown function (DUF295) (TAIR:AT5G55880.1); Has 1807 Blast hits to 1807 proteins in 277 species: Archae - 0; Bacteria - 0; Metazoa - 736; Fungi - 347; Plants - 385; Vi…
AT5G55320	-3.75225	2.35882	0.00259959	|MTE17.3|MTE17_3	protein_coding MBOAT (membrane bound O-acyl transferase) family protein MBOAT (membrane bound O-acyl transferase) family protein; CONTAINS InterPro DOMAIN/s: Wax synthase (InterPro:IPR017088); BEST Arabidopsis thaliana protein match is: MBOAT (membrane bound O-acyl transferase) family protein (TAIR:AT5G55350.1); Has 1807 Blast hits to 1807 proteins in 277 species: Archae - 0; Bacteria - 0; Metazo…
AT5G55880	-2.03171	3.0904	0.000121124	AT5G55880	protein_coding Protein of unknown function (DUF295) Protein of unknown function (DUF295); CONTAINS InterPro DOMAIN/s: Protein of unknown function DUF295 (InterPro:IPR005174); BEST Arabidopsis thaliana protein match is: Protein of unknown function (DUF295) (TAIR:AT5G55890.1); Has 30201 Blast hits to 17322 proteins in 780 species: Archae - 12; Bacteria - 1396; Metazoa - 17338; Fungi - 3422; Plants …
AT5G56110	-4.37089	1.70788	1.77e-06	|AtMYB103|ATMYB80|MYB103|MS188|MYB80|myb domain protein 103|ARABIDOPSIS THALIANA MYB DOMAIN PROTEIN 80|MALE STERILE 188|MDA7.1	protein_coding myb domain protein 103 Encodes a member of the R2R3 MYB transcription factor gene family that is required for anther development by regulation tapetum development, callose dissolution and exine formation. It acts upstream of MS2. myb domain protein 103 (MYB103); CONTAINS InterPro DOMAIN/s: SANT, DNA-binding (InterPro:IPR001005), Homeodomain-like (InterPro:IPR009057), Myb, DNA-bindi…
AT5G56390	-2.40886	2.8873	0.00234993	AT5G56390	protein_coding F-box/RNI-like/FBD-like domains-containing protein F-box/RNI-like/FBD-like domains-containing protein; CONTAINS InterPro DOMAIN/s: FBD (InterPro:IPR013596), F-box domain, Skp2-like (InterPro:IPR022364), FBD-like (InterPro:IPR006566), Leucine-rich repeat 2 (InterPro:IPR013101); BEST Arabidopsis thaliana protein match is: F-box/RNI-like/FBD-like domains-containing protein (TAIR:AT1G3…
AT5G56430	-1.92105	2.4847	0.00738542	AT5G56430	protein_coding F-box/FBD-like domains containing protein F-box/FBD-like domains containing protein; FUNCTIONS IN: molecular_function unknown; INVOLVED IN: biological_process unknown; LOCATED IN: endomembrane system; CONTAINS InterPro DOMAIN/s: FBD (InterPro:IPR013596), F-box domain, cyclin-like (InterPro:IPR001810), F-box domain, Skp2-like (InterPro:IPR022364), FBD-like (InterPro:IPR006566), Leuc…
AT5G56510	-1.36454	1.55134	4.35e-06	|APUM12|PUM12|pumilio 12|MKN22.2|MKN22_2	protein_coding pumilio 12 Encodes a member of the Arabidopsis Pumilio (APUM) proteins containing PUF domain (eight repeats of approximately 36 amino acids each). PUF proteins regulate both mRNA stability and translation through sequence-specific binding to the 3' UTR of target mRNA transcripts. pumilio 12 (PUM12); FUNCTIONS IN: RNA binding, binding; LOCATED IN: nucleus, cytoplasm; EXPRESSED IN: 7…
AT5G56570	-2.6768	2.37772	0.00031077	AT5G56570	protein_coding Leucine-rich repeat (LRR) family protein Leucine-rich repeat (LRR) family protein; FUNCTIONS IN: molecular_function unknown; INVOLVED IN: biological_process unknown; LOCATED IN: mitochondrion; CONTAINS InterPro DOMAIN/s: FBD (InterPro:IPR013596), FBD-like (InterPro:IPR006566); BEST Arabidopsis thaliana protein match is: FBD, F-box and Leucine Rich Repeat domains containing protein …
AT5G57810	2.32109	3.49955	0.00341804	|TET15|tetraspanin15|MTI20.4|MTI20_4	protein_coding tetraspanin15 Member of TETRASPANIN family tetraspanin15 (TET15); INVOLVED IN: aging; LOCATED IN: integral to membrane; EXPRESSED IN: 6 plant structures; EXPRESSED DURING: 4 anthesis, petal differentiation and expansion stage; CONTAINS InterPro DOMAIN/s: Tetraspanin (InterPro:IPR018499); BEST Arabidopsis thaliana protein match is: tetraspanin14 (TAIR:AT2G01960.1); Has 30201 Blast h…
AT5G58310	-2.87259	2.8639	1.35e-52	|ATMES18|MES18|ARABIDOPSIS THALIANA METHYL ESTERASE 18|methyl esterase 18|MCK7.18|MCK7_18	protein_coding methyl esterase 18 Encodes a protein shown to have methyl IAA esterase activity in vitro. This protein does not act on methyl JA, MeSA, MeGA4, or MEGA9 in vitro. methyl esterase 18 (MES18); CONTAINS InterPro DOMAIN/s: Alpha/beta hydrolase fold-1 (InterPro:IPR000073); BEST Arabidopsis thaliana protein match is: methyl esterase 16 (TAIR:AT4G16690.1); Has 1807 Blast hits to 1807 prote…
AT5G60510	-1.79419	4.25599	4.67e-35	AT5G60510	protein_coding Undecaprenyl pyrophosphate synthetase family protein Undecaprenyl pyrophosphate synthetase family protein; FUNCTIONS IN: transferase activity, transferring alkyl or aryl (other than methyl) groups; CONTAINS InterPro DOMAIN/s: Di-trans-poly-cis-decaprenylcistransferase-like, conserved site (InterPro:IPR018520), Di-trans-poly-cis-decaprenylcistransferase-like (InterPro:IPR001441); BE…
AT5G61260	-2.44888	1.92608	3.85e-07	|MFB13.3|MFB13_3	protein_coding Plant calmodulin-binding protein-related Plant calmodulin-binding protein-related; CONTAINS InterPro DOMAIN/s: Calmodulin-binding protein, plant (InterPro:IPR012417); BEST Arabidopsis thaliana protein match is: Plant calmodulin-binding protein-related (TAIR:AT5G07820.1); Has 1807 Blast hits to 1807 proteins in 277 species: Archae - 0; Bacteria - 0; Metazoa - 736; Fungi - 347; Plant…
AT5G61605	3.61897	4.53737	0.0312502	ESFL10	protein_coding FUNCTIONS IN: molecular_function unknown; INVOLVED IN: biological_process unknown; LOCATED IN: endomembrane system; EXPRESSED IN: petal, leaf whorl, sepal, flower; EXPRESSED DURING: 4 anthesis, petal differentiation and expansion stage; BEST Arabidopsis thaliana protein match is: Maternally expressed gene (MEG) family protein (TAIR:AT2G16505.1); Has 30201 Blast hits to 17322 protei…
AT5G61620	-2.84051	2.33752	3.12e-06	|K11J9.15|K11J9_15	protein_coding myb-like transcription factor family protein myb-like transcription factor family protein; CONTAINS InterPro DOMAIN/s: SANT, DNA-binding (InterPro:IPR001005), Homeodomain-like (InterPro:IPR009057), Myb, DNA-binding (InterPro:IPR014778), Zinc finger, CCHC-type (InterPro:IPR001878), HTH transcriptional regulator, Myb-type, DNA-binding (InterPro:IPR017930), Myb-like DNA-binding domain…
AT5G61720	2.01962	4.23586	5.72e-06	|MAC9.3|MAC9_3	protein_coding Protein of unknown function (DUF1216) Protein of unknown function (DUF1216); FUNCTIONS IN: molecular_function unknown; INVOLVED IN: biological_process unknown; LOCATED IN: endomembrane system; EXPRESSED IN: 9 plant structures; EXPRESSED DURING: L mature pollen stage, M germinated pollen stage, 4 anthesis, C globular stage, petal differentiation and expansion stage; CONTAINS InterPr…
AT5G61940	-1.34732	1.15021	0.00907406	|K22G18.7|K22G18_7	protein_coding Ubiquitin carboxyl-terminal hydrolase-related protein Ubiquitin carboxyl-terminal hydrolase-related protein; FUNCTIONS IN: ubiquitin thiolesterase activity, zinc ion binding; INVOLVED IN: ubiquitin-dependent protein catabolic process; LOCATED IN: intracellular; EXPRESSED IN: 7 plant structures; EXPRESSED DURING: 4 anthesis, petal differentiation and expansion stage, E expanded coty…
AT5G62065	-3.15994	1.02886	2.38e-08	LTP14	protein_coding Bifunctional inhibitor/lipid-transfer protein/seed storage 2S albumin superfamily protein Encodes a Protease inhibitor/seed storage/LTP family protein. Predicted to encode a PR (pathogenesis-related) protein. Belongs to the lipid transfer protein (PR-14) family with the following members: At2g38540/LTP1, At2g38530/LTP2, At5g59320/LTP3, At5g59310/LTP4, At3g51600/LTP5, At3g08770/LTP6…
AT5G62320	-3.21485	2.67085	6.55e-35	|MYB99|ATMYBCU15|ATMYB99|myb domain protein 99|MMI9.18|MMI9_18	protein_coding myb domain protein 99 Encodes a putative transcription factor (MYB99). myb domain protein 99 (MYB99); CONTAINS InterPro DOMAIN/s: SANT, DNA-binding (InterPro:IPR001005), Homeodomain-like (InterPro:IPR009057), Myb, DNA-binding (InterPro:IPR014778), HTH transcriptional regulator, Myb-type, DNA-binding (InterPro:IPR017930), Homeodomain-related (InterPro:IPR012287), Myb transcription f…
AT5G63750	-1.75087	1.42784	0.00164165	|ATARI13|ARI13|ARABIDOPSIS ARIADNE 13|ARIADNE 13|MBK5.23|MBK5_23	protein_coding RING/U-box superfamily protein ARIADNE 13 (ARI13); FUNCTIONS IN: zinc ion binding; LOCATED IN: intracellular; EXPRESSED IN: 6 plant structures; EXPRESSED DURING: 4 anthesis, petal differentiation and expansion stage; CONTAINS InterPro DOMAIN/s: Zinc finger, C6HC-type (InterPro:IPR002867), Zinc finger, RING-type (InterPro:IPR001841), Zinc finger, RanBP2-type (InterPro:IPR001876); BE…
AT5G63900	-2.43347	1.56447	0.0308844	|MGI19.10|MGI19_10	protein_coding Acyl-CoA N-acyltransferase with RING/FYVE/PHD-type zinc finger domain Acyl-CoA N-acyltransferase with RING/FYVE/PHD-type zinc finger domain; FUNCTIONS IN: DNA binding, zinc ion binding, N-acetyltransferase activity; INVOLVED IN: regulation of transcription, DNA-dependent, metabolic process; LOCATED IN: nucleus; EXPRESSED IN: leaf lamina base, leaf whorl, flower, leaf, seed; EXPRESS…
AT5G64540	-2.01349	1.16038	0.0350832	AT5G64540	protein_coding unknown protein; FUNCTIONS IN: molecular_function unknown; INVOLVED IN: biological_process unknown; LOCATED IN: cellular_component unknown; Has 2125 Blast hits to 1062 proteins in 182 species: Archae - 6; Bacteria - 116; Metazoa - 913; Fungi - 305; Plants - 50; Viruses - 20; Other Eukaryotes - 715 (source: NCBI BLink).
AT5G65090	-1.81035	1.83981	0.0212711	|MRH3|BST1|DER4|BRISTLED 1|DEFORMED ROOT HAIRS 4|MQN23.2|MQN23_2	protein_coding DNAse I-like superfamily protein Encodes a protein involved in root hair morphogenesis and tip growth. Required for restricting both the size of the root-hair initiation site and the width of the root hairs during the transition to tip growth, but, apparently, is not required for normal subsequent tip growth. BRISTLED 1 (BST1); FUNCTIONS IN: hydrolase activity, inositol or phosphat…
AT5G66690	-3.02668	4.83459	6.13e-13	|UGT72E2|MSN2.8|MSN2_8	protein_coding UDP-Glycosyltransferase superfamily protein UGT72E2 is an UDPG:coniferyl alcohol glucosyltransferase which glucosylates sinapyl- and coniferyl aldehydes as well as sinapyl- and coniferyl alcohol. The enzyme is thought to be involved in lignin metabolism. A knockdown mutant line (72E2KD) was obtained using RNAi silencing. A twofold reduction in coniferyl alcohol 4-<i>O</i>-glucoside…
